# Supplementary material for: Differential methylation of G-protein coupled receptor signaling genes in gastrointestinal neuroendocrine tumors
Source: Sci Rep. 2021 Jun 10;11:12303. doi: 10.1038/s41598-021-91934-5 (PMC8192774; doi:10.1038/s41598-021-91934-5)
Supplement: Supplementary file 2 — Supplementary Information 2. [file 41598_2021_91934_MOESM2_ESM.xlsx]

## Sheet: 18LOH vs NoCNV
Differential methylation of G-protein coupled receptor signaling genes in gastrointestinal neuroendocrine tumors
Seyoun Byun, Kajsa E. Affolter, Angela K. Snow, Karen Curtin, Austin R. Cannon, Lisa A. Cannon-Albright, Ramya Thota, Deborah W. Neklason
Suppletmentary Table 1 List of significantly differential methylation in the comparsion of chr18 LOH and No-CNV (FDR < 0.05 and Dβ > 0.15)
GeneID	Gene_symbol	Fold_change	Beta1	p-value2	FDR3
ENSG00000258417	OC90	1.30985	-0.157728	0.000696091	0.00865747			1 Differential metylation Dβ value
ENSG00000227006	RP5-956O18.2	1.45286	-0.231455	6.80264e-06	0.000933626			2 Unpaired wilcoxon test p-value
ENSG00000106565	TMEM176B	1.84465	-0.232172	3.94711e-06	0.000798619			3 p-value adjusted FDR
ENSG00000184647	PRSS55	1.29055	-0.151498	0.000618171	0.00807469
ENSG00000255223	OR5M11	1.41113	-0.196276	0.000548202	0.00753168
ENSG00000222895	RNU6-1133P	1.40125	-0.19458	0.000294215	0.00519502
ENSG00000225172	RP11-16L9.2	1.40529	-0.207547	0.000173982	0.00385393
ENSG00000222652	RNU6-248P	1.34978	-0.154248	0.00473706	0.0313927
ENSG00000176177	ENTHD1	1.38594	-0.199521	9.65157e-06	0.00108863
ENSG00000254290	RP11-150O12.3	1.89266	-0.221145	3.04825e-05	0.00165262
ENSG00000152207	CYSLTR2	1.39889	-0.190542	0.000429286	0.00647095
ENSG00000143632	ACTA1	2.85221	-0.169793	0.000485465	0.0069954
ENSG00000101342	TLDC2	1.48985	-0.178401	0.000198876	0.00413906
ENSG00000255311	RP11-160H12.2	1.29422	-0.154558	0.000294215	0.00519502
ENSG00000252179	RNA5SP255	1.35601	-0.152947	0.000782756	0.0093816
ENSG00000207387	Y_RNA	1.30418	-0.156496	0.00390181	0.0274126
ENSG00000256039	RP11-291B21.2	1.48323	-0.200233	0.000100217	0.00290098
ENSG00000185264	TEX33	1.57828	-0.182254	8.69299e-05	0.00271022
ENSG00000217702	MGC10955	1.21232	-0.152806	2.23234e-06	0.000689951
ENSG00000253287	RP11-281N10.1	1.54016	-0.235235	1.35596e-05	0.0012494
ENSG00000197982	C1orf122	1.52917	-0.19991	0.000429286	0.00647095
ENSG00000266981	RP11-799D4.2	1.76285	-0.246674	0.000100217	0.00290098
ENSG00000255206	RP11-403D15.2	1.51635	-0.164248	0.00137949	0.0136255
ENSG00000187908	DMBT1	-1.41762	0.182896	8.69299e-05	0.00271022
ENSG00000221988	PPT2	2.34986	-0.156171	4.83208e-05	0.00202422
ENSG00000223985	AC093326.1	1.39112	-0.154073	0.00011533	0.00309852
ENSG00000207759	MIR181A1	1.27893	-0.154297	3.04825e-05	0.00165262
ENSG00000260271	RP1-45N11.1	1.42445	-0.163028	0.00087901	0.0101509
ENSG00000208009	MIR130A	1.52486	-0.155459	1.8873e-05	0.00138468
ENSG00000179142	CYP11B2	1.33997	-0.157401	0.000334203	0.00559886
ENSG00000168582	CRYGA	1.38256	-0.169868	1.60158e-05	0.00131793
ENSG00000235029	MNX1-AS2	5.59684	-0.26661	6.80264e-06	0.000933626
ENSG00000233222	RP11-216N14.9	1.33609	-0.153979	2.60358e-05	0.00156742
ENSG00000221583	RNU6ATAC21P	1.40954	-0.182513	0.00137949	0.0136255
ENSG00000101327	PDYN	-1.29768	0.168702	5.61206e-05	0.00219626
ENSG00000248708	CTD-2316B1.2	1.45473	-0.155521	0.000429286	0.00647095
ENSG00000221748	AL049647.1	1.37173	-0.188002	5.61206e-05	0.00219626
ENSG00000140093	SERPINA10	1.45475	-0.161873	0.000294215	0.00519502
ENSG00000231861	OR5K2	1.26235	-0.160183	0.000198876	0.00413906
ENSG00000205444	RP4-529N6.1	1.67537	-0.187313	0.000151954	0.00358228
ENSG00000231703	RP4-669H2.1	1.39965	-0.174566	0.000226967	0.00444113
ENSG00000226808	LINC00840	1.31886	-0.16463	0.00190845	0.0168376
ENSG00000207266	RNU6-1241P	1.30826	-0.157338	6.5054e-05	0.00232984
ENSG00000104237	RP1	1.4788	-0.175123	0.000226967	0.00444113
ENSG00000253930	RP11-1149O23.2	1.24653	-0.159339	9.65157e-06	0.00108863
ENSG00000162692	VCAM1	-1.28827	0.15432	0.000379055	0.00601645
ENSG00000263793	MIR3115	1.47944	-0.232364	0.00011533	0.00309852
ENSG00000212382	RNU6-159P	1.29338	-0.182968	1.50341e-06	0.000634536
ENSG00000253979	RP11-443C10.2	1.39974	-0.208177	5.61206e-05	0.00219626
ENSG00000261671	RP11-573G6.6	1.53776	-0.169711	0.000548202	0.00753168
ENSG00000236170	IGHD1-1	1.40638	-0.174934	0.0028921	0.0223334
ENSG00000239716	RP11-290K4.1	1.42167	-0.225609	6.5054e-05	0.00232984
ENSG00000166368	OR2D2	1.36615	-0.165811	0.00087901	0.0101509
ENSG00000163673	DCLK3	1.24473	-0.154993	4.74513e-06	0.000813345
ENSG00000226935	LINC00161	1.29908	-0.150334	0.0028921	0.0223334
ENSG00000252424	RNA5SP384	1.63389	-0.156364	1.14539e-05	0.00118313
ENSG00000236758	MTUS2-AS2	1.30502	-0.192438	2.21914e-05	0.00147887
ENSG00000167701	GPT	1.49989	-0.185255	0.000334203	0.00559886
ENSG00000184108	TRIML1	1.45229	-0.20311	3.04825e-05	0.00165262
ENSG00000270111	RP11-271F18.4	1.48887	-0.185034	0.000782756	0.0093816
ENSG00000104375	STK3	-1.51716	0.163242	0.000334203	0.00559886
ENSG00000236981	OR10G9	1.45199	-0.220773	3.94711e-06	0.000798619
ENSG00000259044	RP11-789A21.1	2.1522	-0.213697	0.000379055	0.00601645
ENSG00000261534	RP11-244O19.1	2.74776	-0.318148	4.15252e-05	0.00188216
ENSG00000249776	RP11-133F8.2	1.31934	-0.181696	0.000198876	0.00413906
ENSG00000221616	MIR548H4	1.4744	-0.205122	0.000151954	0.00358228
ENSG00000212246	RNU6-360P	1.49904	-0.231374	0.000379055	0.00601645
ENSG00000196341	OR8D1	1.33085	-0.205453	0.000379055	0.00601645
ENSG00000204300	TMEM225	1.39105	-0.197816	0.000100217	0.00290098
ENSG00000227160	RP1-65P5.1	1.61308	-0.21687	0.000618171	0.00807469
ENSG00000146143	PRIM2	1.63947	-0.158564	0.000173982	0.00385393
ENSG00000099260	PALMD	1.74659	-0.197001	8.11334e-06	0.001011
ENSG00000243959	RN7SL684P	1.65182	-0.203632	3.27373e-06	0.000783539
ENSG00000069712	KIAA1107	1.39315	-0.213971	3.56136e-05	0.00177174
ENSG00000259763	RP11-327J17.1	1.53974	-0.23438	4.83208e-05	0.00202422
ENSG00000228086	RP5-837M10.4	1.66804	-0.217006	0.000618171	0.00807469
ENSG00000207229	Y_RNA	1.29184	-0.159721	0.00153904	0.0146201
ENSG00000222226	AC006926.1	1.99134	-0.230797	8.11334e-06	0.001011
ENSG00000237179	AC007392.4	1.3325	-0.190848	3.94711e-06	0.000798619
ENSG00000180210	F2	1.50328	-0.241037	9.65157e-06	0.00108863
ENSG00000224513	AC109309.4	1.37919	-0.172637	0.00190845	0.0168376
ENSG00000236451	AC067956.1	1.28425	-0.18356	4.15252e-05	0.00188216
ENSG00000255599	AP000997.1	1.29702	-0.16074	1.60158e-05	0.00131793
ENSG00000222524	RN7SKP109	1.67353	-0.151722	0.00098578	0.0109521
ENSG00000236320	SLFN14	1.37248	-0.187252	0.000198876	0.00413906
ENSG00000202317	RNU1-84P	1.32662	-0.152208	0.00098578	0.0109521
ENSG00000171505	OR1N1	1.29512	-0.175202	0.000379055	0.00601645
ENSG00000244247	RP11-139K4.2	1.25647	-0.151176	0.00353519	0.0256352
ENSG00000239559	RPL37P2	1.28106	-0.183102	4.83208e-05	0.00202422
ENSG00000227509	EIF2B5-IT1	1.69891	-0.182102	0.000548202	0.00753168
ENSG00000107447	DNTT	1.31699	-0.150545	0.000294215	0.00519502
ENSG00000231811	RP3-527G5.1	1.2982	-0.177088	0.00011533	0.00309852
ENSG00000228162	AC097713.3	1.43127	-0.217233	2.23234e-06	0.000689951
ENSG00000266463	MIR3196	1.37552	-0.164366	0.000696091	0.00865747
ENSG00000265847	MIR4287	1.21068	-0.152154	0.000100217	0.00290098
ENSG00000228083	IFNA14	1.49408	-0.211881	0.00011533	0.00309852
ENSG00000254060	RP11-172E10.1	1.74532	-0.249978	6.80264e-06	0.000933626
ENSG00000235795	RP11-421L21.2	1.30105	-0.179882	5.61206e-05	0.00219626
ENSG00000184698	OR51M1	1.47996	-0.178188	0.000294215	0.00519502
ENSG00000258487	RP11-99L13.1	1.51003	-0.247816	4.22122e-07	0.000480846
ENSG00000271820	RP5-894D12.5	1.26909	-0.150729	0.000334203	0.00559886
ENSG00000251448	RP11-71E19.2	1.33136	-0.178398	5.61206e-05	0.00219626
ENSG00000230945	RP11-394O9.1	1.36172	-0.195691	0.000226967	0.00444113
ENSG00000259737	RP11-475A13.1	1.42197	-0.235637	1.83506e-06	0.000673174
ENSG00000124302	CHST8	1.48265	-0.158704	1.60158e-05	0.00131793
ENSG00000165471	MBL2	1.50721	-0.221156	5.68931e-06	0.0008792
ENSG00000254580	RP11-677I18.4	1.34117	-0.156156	0.000226967	0.00444113
ENSG00000174429	ABRA	1.39697	-0.185366	0.000151954	0.00358228
ENSG00000253834	RP11-705O24.3	1.37156	-0.205562	8.11334e-06	0.001011
ENSG00000238265	LINC00317	1.30015	-0.172988	0.000485465	0.0069954
ENSG00000207863	MIR125B2	1.56812	-0.266831	3.94711e-06	0.000798619
ENSG00000199322	RNA5SP183	1.34364	-0.192676	0.000379055	0.00601645
ENSG00000203506	RBMS3-AS2	1.48073	-0.22518	3.04825e-05	0.00165262
ENSG00000251619	RP11-756P10.5	1.24622	-0.153829	0.000696091	0.00865747
ENSG00000252252	RNU6-687P	1.27857	-0.159775	0.00123491	0.0127124
ENSG00000207046	RNU6-886P	1.30703	-0.194619	9.99082e-07	0.000552338
ENSG00000251668	RP11-466P24.5	1.88738	-0.223639	0.00123491	0.0127124
ENSG00000208004	MIR323B	1.238	-0.155284	7.52701e-05	0.0025017
ENSG00000199017	MIR1-1	1.43261	-0.168615	0.000782756	0.0093816
ENSG00000258594	RP11-30G8.2	1.9992	-0.301188	4.74513e-06	0.000813345
ENSG00000168702	LRP1B	2.20117	-0.197638	1.35596e-05	0.0012494
ENSG00000127329	PTPRB	1.39947	-0.175044	0.00011533	0.00309852
ENSG00000007402	CACNA2D2	1.23274	-0.15313	1.8873e-05	0.00138468
ENSG00000239117	AL161669.1	1.77924	-0.190068	0.000100217	0.00290098
ENSG00000231758	AC092652.1	1.23943	-0.152381	0.000548202	0.00753168
ENSG00000265977	AL450307.2	1.31879	-0.168031	0.000548202	0.00753168
ENSG00000225334	RP11-449J1.1	1.35029	-0.180542	8.11334e-06	0.001011
ENSG00000224132	AC112715.2	1.64651	-0.218036	1.8873e-05	0.00138468
ENSG00000196248	OR10S1	1.39242	-0.177317	0.000198876	0.00413906
ENSG00000233423	RP4-736H5.3	1.2361	-0.154634	1.60158e-05	0.00131793
ENSG00000201036	SNORD113	1.65212	-0.230639	0.000334203	0.00559886
ENSG00000254584	RP1-17K7.2	1.31603	-0.188579	3.04825e-05	0.00165262
ENSG00000227489	AC006458.3	1.43075	-0.213182	0.000379055	0.00601645
ENSG00000238620	snoU13	1.27336	-0.167488	0.000151954	0.00358228
ENSG00000201642	RNU6-865P	1.41384	-0.199084	0.00110405	0.011789
ENSG00000240973	RP11-458K10.2	1.38045	-0.182919	0.00098578	0.0109521
ENSG00000235710	RP5-1097F14.3	1.44092	-0.156652	0.000548202	0.00753168
ENSG00000223586	RP4-662A9.2	1.24292	-0.157069	0.000100217	0.00290098
ENSG00000249688	RP11-5N11.7	1.40411	-0.178844	3.56136e-05	0.00177174
ENSG00000238808	RNU7-102P	1.53105	-0.233284	0.000226967	0.00444113
ENSG00000152672	CLEC4F	1.29418	-0.165989	0.00153904	0.0146201
ENSG00000178404	DDC8	1.40155	-0.154689	0.000173982	0.00385393
ENSG00000271259	RP11-1109F11.5	1.31584	-0.150213	4.15252e-05	0.00188216
ENSG00000251720	RNU7-123P	1.41042	-0.210953	0.000485465	0.0069954
ENSG00000253377	RP11-566H8.3	1.36605	-0.153411	0.00572577	0.0358107
ENSG00000261729	GS1-204I12.4	1.25353	-0.15441	0.00087901	0.0101509
ENSG00000199520	RNU6-386P	1.6616	-0.251624	0.000226967	0.00444113
ENSG00000223136	RN7SKP207	1.47913	-0.212453	0.000782756	0.0093816
ENSG00000146378	TAAR2	1.3378	-0.209139	4.74513e-06	0.000813345
ENSG00000172324	OR5A2	1.34338	-0.150816	0.00137949	0.0136255
ENSG00000207587	MIR544A	1.31153	-0.178026	4.15252e-05	0.00188216
ENSG00000207646	MIR655	1.34707	-0.187807	1.60158e-05	0.00131793
ENSG00000222076	RNU2-3P	1.29271	-0.177541	0.000132495	0.00333592
ENSG00000250266	RP11-789C1.1	1.36591	-0.163411	1.35596e-05	0.0012494
ENSG00000165066	NKX6-3	-1.39712	0.231406	0.00521085	0.0335526
ENSG00000239395	RP11-634B7.5	1.64264	-0.214608	0.000485465	0.0069954
ENSG00000241128	OR14A2	1.64729	-0.22926	0.000151954	0.00358228
ENSG00000234891	RP1-288L1.5	1.40241	-0.152354	0.00390181	0.0274126
ENSG00000201395	RN7SKP257	1.61117	-0.190899	0.000198876	0.00413906
ENSG00000260878	RP11-320H14.1	1.66093	-0.234217	5.61206e-05	0.00219626
ENSG00000198982	MIR380	1.25968	-0.162471	4.83208e-05	0.00202422
ENSG00000207761	MIR329-1	1.28534	-0.173774	5.61206e-05	0.00219626
ENSG00000207762	MIR329-2	1.27495	-0.166513	8.69299e-05	0.00271022
ENSG00000168530	MYL1	1.3842	-0.180873	0.000151954	0.00358228
ENSG00000125903	DEFB129	1.30702	-0.165972	0.000100217	0.00290098
ENSG00000112053	SLC26A8	1.32336	-0.151529	0.000173982	0.00385393
ENSG00000211805	TRAV24	-1.34371	0.171538	0.000151954	0.00358228
ENSG00000080166	DCT	1.51376	-0.198166	2.67689e-07	0.000480846
ENSG00000256321	RP11-153K16.1	-1.45387	0.232315	5.61206e-05	0.00219626
ENSG00000260125	AGBL1-AS1	1.55314	-0.157514	0.000548202	0.00753168
ENSG00000235503	AC079799.2	1.35139	-0.173365	0.000379055	0.00601645
ENSG00000241220	RP11-292E2.1	1.2828	-0.171676	3.04825e-05	0.00165262
ENSG00000221077	AL117190.1	1.28635	-0.155377	0.00137949	0.0136255
ENSG00000225427	LINC00331	1.58248	-0.166941	0.0028921	0.0223334
ENSG00000134193	REG4	1.37515	-0.171143	0.000429286	0.00647095
ENSG00000229699	RP1-140J1.1	1.37494	-0.152132	0.000429286	0.00647095
ENSG00000254262	RP11-58O3.2	1.27464	-0.154451	0.00190845	0.0168376
ENSG00000238063	RP11-329N22.1	1.38175	-0.181012	0.000618171	0.00807469
ENSG00000249102	CTD-2066L21.1	1.60734	-0.245454	7.52701e-05	0.0025017
ENSG00000199282	SNORA9	1.2439	-0.150444	0.000132495	0.00333592
ENSG00000254242	RP11-1080G15.2	1.42435	-0.175177	6.5054e-05	0.00232984
ENSG00000258601	RP11-81F13.2	1.36055	-0.164608	0.00098578	0.0109521
ENSG00000200298	Y_RNA	1.41081	-0.175706	0.00153904	0.0146201
ENSG00000173627	APOBEC4	1.59253	-0.19605	1.8873e-05	0.00138468
ENSG00000258861	MIR381HG	1.4174	-0.216873	6.5054e-05	0.00232984
ENSG00000199020	MIR381	1.33507	-0.180536	0.000132495	0.00333592
ENSG00000221560	MIR1302-1	1.61668	-0.172412	0.00087901	0.0101509
ENSG00000230746	AC006007.1	1.55886	-0.164231	0.000548202	0.00753168
ENSG00000112299	VNN1	1.64221	-0.176908	3.04825e-05	0.00165262
ENSG00000207743	MIR495	1.3161	-0.172227	1.14539e-05	0.00118313
ENSG00000261489	CTD-2515H24.3	2.2294	-0.346503	1.35596e-05	0.0012494
ENSG00000223053	AC022142.1	1.49561	-0.215298	9.99082e-07	0.000552338
ENSG00000199839	RNA5SP150	1.31086	-0.172952	0.00171488	0.0157346
ENSG00000227734	RP11-49L2.1	1.37181	-0.173928	0.000696091	0.00865747
ENSG00000252047	Y_RNA	1.287	-0.172571	3.27373e-06	0.000783539
ENSG00000160182	TFF1	1.59209	-0.226798	1.14539e-05	0.00118313
ENSG00000264357	MIR4648	1.4956	-0.196185	0.000132495	0.00333592
ENSG00000253510	RP5-991O23.1	1.44168	-0.167516	0.000379055	0.00601645
ENSG00000267465	AC011525.4	1.30341	-0.160608	0.000379055	0.00601645
ENSG00000267566	RP11-104J23.1	1.61937	-0.187562	0.00473706	0.0313927
ENSG00000229649	RP11-107I14.4	1.44227	-0.174009	0.000258613	0.00482008
ENSG00000201263	SNORD114-6	1.446	-0.178513	0.00473706	0.0313927
ENSG00000229201	RP5-827O9.1	1.25962	-0.15509	0.000429286	0.00647095
ENSG00000234281	AC007970.1	1.54939	-0.196693	3.56136e-05	0.00177174
ENSG00000251751	RN7SKP46	1.28857	-0.153531	2.21914e-05	0.00147887
ENSG00000164741	DLC1	1.69426	-0.177227	0.000782756	0.0093816
ENSG00000221628	MIR1302-4	1.20996	-0.152794	8.69299e-05	0.00271022
ENSG00000260721	AF067845.1	1.71077	-0.273559	3.94711e-06	0.000798619
ENSG00000205359	SLCO6A1	1.30168	-0.168112	0.000100217	0.00290098
ENSG00000221446	AC099805.1	1.6325	-0.215352	6.5054e-05	0.00232984
ENSG00000253124	TRAPPC2P2	1.6325	-0.215352	6.5054e-05	0.00232984
ENSG00000168679	SLC16A4	1.32804	-0.157813	0.000429286	0.00647095
ENSG00000227352	ARHGEF7-AS1	1.28924	-0.176291	6.54467e-07	0.000513783
ENSG00000251310	RP11-706F1.1	1.39205	-0.20601	5.68931e-06	0.0008792
ENSG00000236570	RAD23BP1	1.34428	-0.204366	0.000334203	0.00559886
ENSG00000225588	AC096669.1	1.45156	-0.179139	0.000198876	0.00413906
ENSG00000225417	RP5-1178H5.2	1.98316	-0.229435	7.52701e-05	0.0025017
ENSG00000207318	RNU6-1184P	1.5946	-0.276247	4.15252e-05	0.00188216
ENSG00000235942	LCE6A	1.38446	-0.181702	1.60158e-05	0.00131793
ENSG00000106341	PPP1R17	1.30239	-0.152657	0.000782756	0.0093816
ENSG00000252292	RN7SKP238	1.37368	-0.188182	8.69299e-05	0.00271022
ENSG00000231630	RP11-740P5.3	1.41458	-0.204177	6.80264e-06	0.000933626
ENSG00000182447	OTOL1	1.53394	-0.186351	0.00087901	0.0101509
ENSG00000237464	RP3-461P17.9	1.72765	-0.224707	4.83208e-05	0.00202422
ENSG00000250032	CTD-2194L12.3	1.35587	-0.156376	0.000618171	0.00807469
ENSG00000250891	CTD-2281M20.1	1.42682	-0.221972	3.27373e-06	0.000783539
ENSG00000238402	snoU13	1.44645	-0.190383	2.21914e-05	0.00147887
ENSG00000206877	RNU6-1103P	1.40267	-0.173837	0.000618171	0.00807469
ENSG00000212057	AL139318.1	1.35067	-0.17312	0.000226967	0.00444113
ENSG00000069018	TRPC7	1.32864	-0.1561	0.000334203	0.00559886
ENSG00000120693	SMAD9	1.66459	-0.247371	3.27373e-06	0.000783539
ENSG00000160856	FCRL3	1.55116	-0.187253	4.15252e-05	0.00188216
ENSG00000260264	AC004125.3	1.53789	-0.201069	0.000132495	0.00333592
ENSG00000238999	snoU13	1.62724	-0.230985	0.00235497	0.0193586
ENSG00000223322	AL033378.1	1.29259	-0.151358	0.00628479	0.0381401
ENSG00000224792	RP11-314A5.3	1.33199	-0.19165	3.27373e-06	0.000783539
ENSG00000229972	IQCF3	1.33199	-0.19165	3.27373e-06	0.000783539
ENSG00000239169	SNORD109B	1.43086	-0.182725	9.65157e-06	0.00108863
ENSG00000205884	DEFB136	1.4455	-0.186002	0.000151954	0.00358228
ENSG00000249742	RP11-217E13.1	1.39265	-0.162106	7.52701e-05	0.0025017
ENSG00000232010	AP001059.5	1.41414	-0.223486	4.74513e-06	0.000813345
ENSG00000252064	Y_RNA	1.34793	-0.183264	0.000379055	0.00601645
ENSG00000256031	RP11-364C11.3	1.88073	-0.252674	4.74513e-06	0.000813345
ENSG00000240083	RPS3AP22	1.78416	-0.258242	1.60158e-05	0.00131793
ENSG00000200191	U8	1.30984	-0.154058	0.00190845	0.0168376
ENSG00000227491	CCNJP1	1.5004	-0.156911	0.000618171	0.00807469
ENSG00000179456	ZBTB18	2.40314	-0.157187	0.000258613	0.00482008
ENSG00000181752	OR8K5	1.40954	-0.180645	0.00235497	0.0193586
ENSG00000239164	RNU7-184P	1.49808	-0.198485	6.5054e-05	0.00232984
ENSG00000208027	MIR485	1.23976	-0.152564	0.00011533	0.00309852
ENSG00000207742	MIR382	1.24386	-0.154122	0.000100217	0.00290098
ENSG00000242766	IGKV1D-17	1.52438	-0.170592	0.00235497	0.0193586
ENSG00000249129	SUDS3P1	1.32859	-0.173824	0.000258613	0.00482008
ENSG00000115310	RTN4	5.09978	-0.354869	5.68931e-06	0.0008792
ENSG00000261845	RP13-638C3.4	1.35714	-0.164544	2.60358e-05	0.00156742
ENSG00000213213	CCDC183	1.57891	-0.177426	1.2278e-06	0.000617867
ENSG00000166292	TMEM100	1.63277	-0.176607	4.74513e-06	0.000813345
ENSG00000146006	LRRTM2	1.5209	-0.176745	0.0026113	0.0207781
ENSG00000167230	C17orf78	1.9363	-0.308271	5.68931e-06	0.0008792
ENSG00000212082	AC010368.1	1.42422	-0.170232	0.00123491	0.0127124
ENSG00000109061	MYH1	1.37187	-0.158121	0.000173982	0.00385393
ENSG00000252770	RNU7-4P	1.2595	-0.164321	3.04825e-05	0.00165262
ENSG00000212475	RNU6-400P	2.19248	-0.186799	0.000173982	0.00385393
ENSG00000260763	RP11-445O3.3	1.78681	-0.173676	0.000258613	0.00482008
ENSG00000235904	RBMS3-AS3	1.58087	-0.222108	6.5054e-05	0.00232984
ENSG00000164451	FAM26D	1.33972	-0.168619	1.35596e-05	0.0012494
ENSG00000228799	AC113607.2	1.43134	-0.177091	9.65157e-06	0.00108863
ENSG00000265032	AL132709.2	1.36826	-0.20358	3.04825e-05	0.00165262
ENSG00000271946	MIR376C	1.28622	-0.16951	2.60358e-05	0.00156742
ENSG00000207934	MIR654	1.29607	-0.169991	1.8873e-05	0.00138468
ENSG00000092009	CMA1	1.34635	-0.191567	1.14539e-05	0.00118313
ENSG00000144962	SPATA16	1.28216	-0.163022	0.000132495	0.00333592
ENSG00000206812	RNU6-38P	1.5289	-0.160861	0.00137949	0.0136255
ENSG00000240792	RP11-418B12.1	1.55092	-0.248764	1.14539e-05	0.00118313
ENSG00000199466	Y_RNA	1.2592	-0.162848	1.14539e-05	0.00118313
ENSG00000249306	RP11-267A15.1	1.61587	-0.229109	3.94711e-06	0.000798619
ENSG00000145934	TENM2	1.4839	-0.199955	3.04825e-05	0.00165262
ENSG00000241921	AC000370.2	1.40014	-0.208124	5.61206e-05	0.00219626
ENSG00000238836	AC074129.1	2.13983	-0.230385	0.000151954	0.00358228
ENSG00000164325	TMEM174	1.28899	-0.171862	1.35596e-05	0.0012494
ENSG00000124835	AC105760.3	1.23938	-0.164059	8.69299e-05	0.00271022
ENSG00000242324	RP4-576H24.2	1.2536	-0.150806	0.000485465	0.0069954
ENSG00000221110	AL449083.1	1.46111	-0.260649	6.5054e-05	0.00232984
ENSG00000215203	GRXCR1	1.34443	-0.181794	3.56136e-05	0.00177174
ENSG00000259104	PTCSC3	1.639	-0.273383	3.04825e-05	0.00165262
ENSG00000223417	TRIM49D1	1.40625	-0.177413	0.00098578	0.0109521
ENSG00000233802	TRIM49D2P	1.35354	-0.154967	0.00137949	0.0136255
ENSG00000227227	AC017101.10	1.8768	-0.196999	1.60158e-05	0.00131793
ENSG00000231666	RP11-404O13.1	1.32256	-0.175404	0.000132495	0.00333592
ENSG00000260019	RP11-218F4.1	1.37956	-0.192765	1.35596e-05	0.0012494
ENSG00000237326	AC113608.1	1.53689	-0.217228	7.52701e-05	0.0025017
ENSG00000252076	RN7SKP196	1.33189	-0.178084	3.94711e-06	0.000798619
ENSG00000204148	LINC00474	1.44652	-0.214962	8.69299e-05	0.00271022
ENSG00000180433	OR6K6	1.47712	-0.199165	8.69299e-05	0.00271022
ENSG00000225424	RP11-168C9.1	1.29466	-0.160582	1.8873e-05	0.00138468
ENSG00000236940	RP11-98D18.7	1.35224	-0.185619	0.00390181	0.0274126
ENSG00000232788	AC078883.3	1.66274	-0.221825	0.000548202	0.00753168
ENSG00000081479	LRP2	-3.05014	0.178044	1.35596e-05	0.0012494
ENSG00000248624	RP11-5N11.2	1.33148	-0.155757	4.83208e-05	0.00202422
ENSG00000241336	RP11-451G4.1	1.41516	-0.21433	5.61206e-05	0.00219626
ENSG00000269027	AC010368.2	1.71475	-0.191441	0.000294215	0.00519502
ENSG00000237339	RP11-98L5.2	1.31957	-0.159856	9.65157e-06	0.00108863
ENSG00000221995	TIAF1	1.27594	-0.163046	2.21914e-05	0.00147887
ENSG00000196832	OR11G2	1.34726	-0.153446	0.00011533	0.00309852
ENSG00000111452	GPR133	1.94023	-0.18898	0.000173982	0.00385393
ENSG00000224190	RP11-442O18.2	1.48468	-0.163279	0.000782756	0.0093816
ENSG00000196539	OR2T3	1.92553	-0.241176	0.000429286	0.00647095
ENSG00000253205	CTD-3046C4.1	1.39676	-0.175078	0.000132495	0.00333592
ENSG00000268804	RP11-542M13.3	-1.28306	0.189781	8.69299e-05	0.00271022
ENSG00000228573	RP11-279N8.1	1.32263	-0.165419	3.04825e-05	0.00165262
ENSG00000234796	AC113607.3	1.28872	-0.177885	7.52701e-05	0.0025017
ENSG00000230599	AC018495.3	1.32659	-0.153904	0.00825834	0.0459471
ENSG00000239056	snoU13	1.56625	-0.255932	1.8873e-05	0.00138468
ENSG00000238642	snoU13	1.22841	-0.155563	0.00011533	0.00309852
ENSG00000222636	RN7SKP54	1.4283	-0.195743	3.04825e-05	0.00165262
ENSG00000248676	RP11-766F14.1	1.27039	-0.15025	0.000258613	0.00482008
ENSG00000152591	DSPP	1.40597	-0.201207	1.50341e-06	0.000634536
ENSG00000227824	AC122136.2	1.29914	-0.194064	1.35596e-05	0.0012494
ENSG00000251649	RP11-318I4.1	1.57065	-0.230229	0.000198876	0.00413906
ENSG00000252860	RNU6-570P	1.32509	-0.156508	0.00319936	0.0239934
ENSG00000207776	MIR551A	1.44156	-0.183512	1.35596e-05	0.0012494
ENSG00000266358	AL359771.1	1.29396	-0.16564	0.000294215	0.00519502
ENSG00000228742	RP5-884M6.1	1.3031	-0.154507	9.65157e-06	0.00108863
ENSG00000221564	RNU6ATAC42P	1.32191	-0.188606	0.000100217	0.00290098
ENSG00000181698	OR5T1	1.74698	-0.176902	0.0043016	0.0292831
ENSG00000205882	DEFB134	1.4191	-0.213058	1.8873e-05	0.00138468
ENSG00000271930	RP11-44N12.5	-1.49828	0.163233	0.000782756	0.0093816
ENSG00000228740	AC136896.1	1.3191	-0.163038	0.00153904	0.0146201
ENSG00000249460	RP11-665C14.2	1.6372	-0.250879	0.000132495	0.00333592
ENSG00000257579	RP11-128P10.1	1.23061	-0.156968	0.00353519	0.0256352
ENSG00000231418	AC006380.3	1.37141	-0.17966	0.00098578	0.0109521
ENSG00000258115	RP11-89M22.3	1.4541	-0.163906	0.000198876	0.00413906
ENSG00000222386	RN7SKP86	1.43334	-0.210894	1.60158e-05	0.00131793
ENSG00000253647	CTD-2270F17.1	-1.32509	0.177463	0.000198876	0.00413906
ENSG00000224282	CTD-2290C23.1	1.4963	-0.246346	0.000151954	0.00358228
ENSG00000238864	snoU13	1.4963	-0.246346	0.000151954	0.00358228
ENSG00000183822	CTA-833B7.2	1.54307	-0.204966	8.69299e-05	0.00271022
ENSG00000188263	IL17REL	1.46954	-0.156164	0.00011533	0.00309852
ENSG00000273266	HOXC4	-1.72799	0.210027	1.60158e-05	0.00131793
ENSG00000253894	RP11-45K10.2	1.5204	-0.242035	6.5054e-05	0.00232984
ENSG00000228334	AC024028.1	1.49368	-0.228303	8.10234e-07	0.000521366
ENSG00000205596	RP5-1132H15.2	1.56235	-0.206917	0.000334203	0.00559886
ENSG00000223126	RN7SKP263	1.38095	-0.211035	1.35596e-05	0.0012494
ENSG00000259082	RP11-168L7.3	1.28242	-0.154014	6.5054e-05	0.00232984
ENSG00000260545	CTB-134F13.1	1.31843	-0.153733	1.35596e-05	0.0012494
ENSG00000256083	RP11-366L20.3	1.49652	-0.185969	1.14539e-05	0.00118313
ENSG00000211582	MIR758	1.26155	-0.162237	3.56136e-05	0.00177174
ENSG00000254008	LINC00051	1.3667	-0.163098	0.000696091	0.00865747
ENSG00000254171	RP11-67M9.1	1.38861	-0.20982	2.60358e-05	0.00156742
ENSG00000236817	RP11-978I15.10	1.80427	-0.250618	3.04825e-05	0.00165262
ENSG00000213934	HBG1	1.44027	-0.2344	5.61206e-05	0.00219626
ENSG00000236426	RP11-79M19.2	1.43029	-0.172741	0.000100217	0.00290098
ENSG00000226250	LINC00408	1.29045	-0.173389	0.00137949	0.0136255
ENSG00000214548	MEG3	1.25064	-0.153708	0.000226967	0.00444113
ENSG00000163518	FCRL4	1.33101	-0.159034	0.000294215	0.00519502
ENSG00000253753	AC145123.2	1.33516	-0.166793	1.6662e-07	0.000363343
ENSG00000230219	FAM92A1P2	1.30186	-0.154123	0.000258613	0.00482008
ENSG00000203900	RP11-261N11.8	1.66544	-0.189397	0.00098578	0.0109521
ENSG00000184984	CHRM5	1.75376	-0.266286	8.69299e-05	0.00271022
ENSG00000258647	LINC00930	1.38155	-0.162413	0.000100217	0.00290098
ENSG00000177212	OR2T33	1.52875	-0.214962	5.61206e-05	0.00219626
ENSG00000234860	RP11-547C13.1	1.4303	-0.211062	2.23234e-06	0.000689951
ENSG00000212421	SNORA26	1.37545	-0.198872	0.000198876	0.00413906
ENSG00000252062	RNU6-469P	2.70695	-0.239022	5.68931e-06	0.0008792
ENSG00000206801	RNU6-639P	1.33389	-0.201603	7.52701e-05	0.0025017
ENSG00000260387	RP11-463O9.6	1.35689	-0.151104	0.00212127	0.0180108
ENSG00000139269	INHBE	1.65391	-0.188935	0.00353519	0.0256352
ENSG00000243574	RP11-264K23.1	1.74592	-0.171083	0.000294215	0.00519502
ENSG00000180909	OR52B1P	2.11259	-0.236205	2.21914e-05	0.00147887
ENSG00000187144	SPATA21	1.35517	-0.16375	0.000226967	0.00444113
ENSG00000211752	TRBV27	1.74953	-0.191243	0.000485465	0.0069954
ENSG00000255582	OR10G2	1.50703	-0.195359	0.000151954	0.00358228
ENSG00000221614	MIR1185-2	1.36739	-0.200867	1.60158e-05	0.00131793
ENSG00000241354	RP11-1042B17.2	1.45811	-0.184162	0.000548202	0.00753168
ENSG00000256259	RP11-366L20.4	1.56545	-0.230652	0.00011533	0.00309852
ENSG00000105176	URI1	1.38582	-0.17943	0.000100217	0.00290098
ENSG00000180708	OR10K2	1.28349	-0.154113	0.0028921	0.0223334
ENSG00000231221	AC023672.2	1.47109	-0.223546	0.000198876	0.00413906
ENSG00000248555	RP11-61G23.1	1.34714	-0.169874	0.000429286	0.00647095
ENSG00000260477	RP11-553E24.2	1.58362	-0.254112	2.21914e-05	0.00147887
ENSG00000229642	AC027119.1	1.31742	-0.177731	0.000173982	0.00385393
ENSG00000227958	RP11-399H11.3	1.30378	-0.175651	0.000379055	0.00601645
ENSG00000206947	SNORA20	1.37559	-0.17553	3.04825e-05	0.00165262
ENSG00000145526	CDH18	1.3233	-0.162146	0.000226967	0.00444113
ENSG00000151655	ITIH2	1.50616	-0.200525	0.000132495	0.00333592
ENSG00000198358	RP11-544M22.1	1.3713	-0.182171	0.000173982	0.00385393
ENSG00000261176	RP11-2L4.1	-1.25105	0.1547	0.00190845	0.0168376
ENSG00000230561	CTC-228N24.1	1.32338	-0.189583	0.000226967	0.00444113
ENSG00000232655	CTA-397C4.2	1.28416	-0.170165	0.00110405	0.011789
ENSG00000266174	MIR4666A	1.29875	-0.16825	0.00235497	0.0193586
ENSG00000205328	OR6C65	1.34024	-0.202064	1.60158e-05	0.00131793
ENSG00000113361	CDH6	2.54176	-0.15049	1.35596e-05	0.0012494
ENSG00000203314	AC015815.1	1.67622	-0.299427	4.74513e-06	0.000813345
ENSG00000263468	MIR3130-1	1.30151	-0.182497	0.00137949	0.0136255
ENSG00000113303	BTNL8	1.35326	-0.164611	0.000100217	0.00290098
ENSG00000229988	HBBP1	1.52487	-0.174209	0.000226967	0.00444113
ENSG00000261978	CTD-2529O21.2	1.34502	-0.167251	0.000151954	0.00358228
ENSG00000154646	TMPRSS15	1.72528	-0.248838	1.35596e-05	0.0012494
ENSG00000228708	AL109763.1	1.72528	-0.248838	1.35596e-05	0.0012494
ENSG00000231475	IGHV4-31	1.28175	-0.161912	0.00212127	0.0180108
ENSG00000186925	KRTAP19-6	1.31068	-0.159942	0.00110405	0.011789
ENSG00000230694	RP11-62F24.1	1.53093	-0.204102	0.000334203	0.00559886
ENSG00000201016	RNU6-374P	1.32813	-0.184276	0.000485465	0.0069954
ENSG00000222574	RN7SKP61	1.47527	-0.193196	0.000151954	0.00358228
ENSG00000238438	snoU13	1.61945	-0.262883	4.74513e-06	0.000813345
ENSG00000249463	RP11-1E22.1	1.3464	-0.178546	0.00235497	0.0193586
ENSG00000237896	AC005008.2	1.67244	-0.269151	1.50341e-06	0.000634536
ENSG00000261024	GS1-279B7.1	1.31082	-0.191054	2.23234e-06	0.000689951
ENSG00000259166	RP11-1029J19.2	1.26026	-0.158532	2.21914e-05	0.00147887
ENSG00000135046	ANXA1	1.27237	-0.182501	6.80264e-06	0.000933626
ENSG00000201794	RN7SKP130	1.34328	-0.187933	8.10234e-07	0.000521366
ENSG00000229154	KCNQ5-AS1	1.29131	-0.172445	0.000429286	0.00647095
ENSG00000156284	CLDN8	1.41245	-0.186758	0.000226967	0.00444113
ENSG00000230647	AC022816.2	1.92034	-0.275678	4.83208e-05	0.00202422
ENSG00000197142	ACSL5	1.32857	-0.165123	2.21914e-05	0.00147887
ENSG00000168542	COL3A1	1.4831	-0.169433	0.000696091	0.00865747
ENSG00000230223	ATXN8OS	1.59502	-0.213711	0.000548202	0.00753168
ENSG00000221486	AC000003.1	1.48068	-0.203224	0.000548202	0.00753168
ENSG00000259582	RP11-461F11.3	1.60029	-0.210559	0.000226967	0.00444113
ENSG00000176787	OR52E2	1.50109	-0.198415	0.0028921	0.0223334
ENSG00000253407	RP11-381I15.1	1.33988	-0.165466	0.000173982	0.00385393
ENSG00000236757	AC007251.2	1.47819	-0.177078	0.000173982	0.00385393
ENSG00000171049	FPR2	1.355	-0.152029	0.000548202	0.00753168
ENSG00000251244	RP13-487K5.1	1.75185	-0.280089	8.10234e-07	0.000521366
ENSG00000211783	TRAV9-1	1.57671	-0.171426	0.000334203	0.00559886
ENSG00000216112	AC092675.1	1.29569	-0.160678	0.00353519	0.0256352
ENSG00000228156	RP11-410N8.1	1.42482	-0.190606	0.000100217	0.00290098
ENSG00000261675	RP5-1119A7.17	1.36616	-0.164129	0.00390181	0.0274126
ENSG00000224785	AC006026.9	1.52468	-0.170485	0.0026113	0.0207781
ENSG00000229531	RP1-102G20.5	1.47943	-0.195136	4.83208e-05	0.00202422
ENSG00000159899	NPR2	1.35404	-0.151675	3.94711e-06	0.000798619
ENSG00000162761	LMX1A	2.17487	-0.155991	7.52701e-05	0.0025017
ENSG00000237477	AC093911.1	1.49017	-0.171275	0.00087901	0.0101509
ENSG00000185479	KRT6B	1.29408	-0.160699	0.000334203	0.00559886
ENSG00000102683	SGCG	1.36855	-0.153884	0.00123491	0.0127124
ENSG00000250885	CTD-2004A9.1	1.26444	-0.165302	4.15252e-05	0.00188216
ENSG00000228541	AC093159.1	1.57298	-0.177265	0.00572577	0.0358107
ENSG00000124091	GCNT7	1.25002	-0.161087	4.83208e-05	0.00202422
ENSG00000261672	RP11-475B2.1	1.3079	-0.151362	0.00572577	0.0358107
ENSG00000115705	TPO	1.35012	-0.153437	0.000258613	0.00482008
ENSG00000232194	RP1-313L4.3	-1.94166	0.232749	0.00902653	0.048803
ENSG00000250762	RP1-313L4.4	-1.48538	0.188157	0.00628479	0.0381401
ENSG00000249513	RP11-404I7.1	1.23445	-0.153247	0.00137949	0.0136255
ENSG00000266261	RP11-640I15.1	1.6682	-0.17288	0.00754771	0.0431618
ENSG00000205186	FABP9	1.44009	-0.201074	8.11334e-06	0.001011
ENSG00000259639	RP11-184D12.1	1.40974	-0.237325	1.14539e-05	0.00118313
ENSG00000257517	RP4-601P9.1	1.33392	-0.150043	0.000100217	0.00290098
ENSG00000204694	OR11A1	1.33218	-0.153262	4.83208e-05	0.00202422
ENSG00000224844	AC107079.1	1.30078	-0.170198	2.60358e-05	0.00156742
ENSG00000150961	SEC24D	1.40568	-0.167259	0.00011533	0.00309852
ENSG00000250274	CTB-114C7.4	-1.35944	0.203673	0.000132495	0.00333592
ENSG00000254783	RP11-320L11.2	1.43428	-0.22274	0.000548202	0.00753168
ENSG00000204007	GLT6D1	1.29932	-0.155544	0.00011533	0.00309852
ENSG00000200107	RNU6-1249P	1.22815	-0.155204	1.35596e-05	0.0012494
ENSG00000235626	KRT18P66	1.50199	-0.228743	3.56136e-05	0.00177174
ENSG00000211510	AL590726.1	1.50199	-0.228743	3.56136e-05	0.00177174
ENSG00000252343	RNU2-34P	1.23818	-0.152564	0.000379055	0.00601645
ENSG00000157005	SST	-1.42759	0.184743	4.15252e-05	0.00188216
ENSG00000255357	RP11-34N19.1	1.96141	-0.207204	4.15252e-05	0.00188216
ENSG00000167711	SERPINF2	2.41096	-0.225005	3.27373e-06	0.000783539
ENSG00000215957	MIR300	1.31218	-0.16556	0.000100217	0.00290098
ENSG00000257336	PRELID2P1	1.54155	-0.186799	1.8873e-05	0.00138468
ENSG00000252460	RNU6-635P	1.53719	-0.190709	2.65513e-08	0.000363343
ENSG00000216179	MIR541	1.26319	-0.159181	7.52701e-05	0.0025017
ENSG00000256750	RP11-3L23.2	1.70593	-0.200058	0.000379055	0.00601645
ENSG00000244158	RP1-93H18.6	1.2495	-0.156359	0.00087901	0.0101509
ENSG00000254620	RP5-907D15.3	1.44356	-0.164129	9.65157e-06	0.00108863
ENSG00000255618	RP11-357K6.1	1.35214	-0.219182	8.10234e-07	0.000521366
ENSG00000243953	RP11-439C8.2	1.32117	-0.181311	9.65157e-06	0.00108863
ENSG00000263726	CTB-187M2.3	1.54109	-0.224178	0.00087901	0.0101509
ENSG00000214797	RP11-1036E20.9	1.39546	-0.15971	0.00123491	0.0127124
ENSG00000253214	RP11-1149M10.2	1.27238	-0.162969	0.000548202	0.00753168
ENSG00000259544	RP11-158M2.2	1.67702	-0.23349	0.00011533	0.00309852
ENSG00000221042	CPEB3_ribozyme	1.49468	-0.211901	0.000548202	0.00753168
ENSG00000238250	ST6GAL2-IT1	1.27083	-0.163304	0.000485465	0.0069954
ENSG00000259061	RP11-736P16.1	1.60341	-0.197247	0.000548202	0.00753168
ENSG00000251321	PCAT4	1.44382	-0.192747	0.000258613	0.00482008
ENSG00000250657	RP11-1E6.1	1.29097	-0.159992	8.69299e-05	0.00271022
ENSG00000168306	ACOX2	1.42419	-0.156782	0.000226967	0.00444113
ENSG00000207180	RNU6-411P	1.35974	-0.15379	0.00098578	0.0109521
ENSG00000201604	RNU6-740P	1.32521	-0.15473	0.000429286	0.00647095
ENSG00000231007	CDC20P1	1.53602	-0.247372	8.11334e-06	0.001011
ENSG00000271228	CTC-336P14.1	1.70661	-0.195713	0.0026113	0.0207781
ENSG00000221007	AL354984.1	1.40329	-0.202955	0.000100217	0.00290098
ENSG00000185982	DEFB128	1.29225	-0.152026	0.000173982	0.00385393
ENSG00000230294	RP13-507P19.2	1.61828	-0.160769	0.000198876	0.00413906
ENSG00000203784	LELP1	1.37022	-0.169274	0.000151954	0.00358228
ENSG00000202334	RNA5SP238	1.35991	-0.192331	0.000696091	0.00865747
ENSG00000253163	RP11-443C10.1	1.40633	-0.202594	5.61206e-05	0.00219626
ENSG00000204983	PRSS1	1.77642	-0.238288	7.52701e-05	0.0025017
ENSG00000183638	RP1L1	1.37049	-0.163292	0.000100217	0.00290098
ENSG00000231674	LINC00410	1.60189	-0.162313	0.000696091	0.00865747
ENSG00000202048	SNORD114-20	1.30572	-0.159373	0.00153904	0.0146201
ENSG00000232886	AF212831.2	1.44537	-0.193035	0.000548202	0.00753168
ENSG00000226426	RP11-174J11.1	2.45094	-0.230059	5.61206e-05	0.00219626
ENSG00000253877	RP11-946L20.2	1.53594	-0.248771	1.14539e-05	0.00118313
ENSG00000269050	CTC-360G5.6	-1.41475	0.180804	0.00153904	0.0146201
ENSG00000242370	KCNAB1-AS1	1.30196	-0.182495	0.000100217	0.00290098
ENSG00000158125	XDH	1.63146	-0.151766	0.00390181	0.0274126
ENSG00000230131	RP11-282I1.1	1.74136	-0.16274	0.00087901	0.0101509
ENSG00000235056	AC010983.1	1.66413	-0.27973	1.83506e-06	0.000673174
ENSG00000254932	RP11-687M24.8	1.3538	-0.186762	0.000294215	0.00519502
ENSG00000242180	OR51B5	1.37969	-0.181636	0.000226967	0.00444113
ENSG00000167183	PRR15L	1.63068	-0.167324	0.000151954	0.00358228
ENSG00000261184	RP11-196O2.1	1.33068	-0.159512	0.000100217	0.00290098
ENSG00000183535	COL18A1-AS1	1.23599	-0.150074	6.5054e-05	0.00232984
ENSG00000259008	RP11-932A10.1	1.58228	-0.29726	5.2676e-07	0.000480846
ENSG00000249128	RP11-2N5.1	1.31201	-0.162139	3.04825e-05	0.00165262
ENSG00000238759	RNU7-155P	1.30101	-0.176025	1.50341e-06	0.000634536
ENSG00000258814	CTD-2128A3.3	1.51359	-0.240622	9.99082e-07	0.000552338
ENSG00000112818	MEP1A	1.58703	-0.21681	2.60358e-05	0.00156742
ENSG00000221989	OR2A2	1.34985	-0.16509	0.000173982	0.00385393
ENSG00000199786	RNA5SP188	1.43072	-0.207549	0.00171488	0.0157346
ENSG00000231073	RP11-316M1.3	1.33123	-0.178075	3.27373e-06	0.000783539
ENSG00000206814	Y_RNA	-1.25743	0.150074	0.00521085	0.0335526
ENSG00000232543	IGHD4-11	1.33747	-0.160741	0.00171488	0.0157346
ENSG00000158485	CD1B	1.45207	-0.158842	0.000696091	0.00865747
ENSG00000260913	RP11-243E13.1	1.31269	-0.170445	0.00212127	0.0180108
ENSG00000117791	43892	-1.9127	0.180476	0.0026113	0.0207781
ENSG00000237327	UPP2-IT1	1.52538	-0.180643	0.000548202	0.00753168
ENSG00000074590	NUAK1	-1.53242	0.208639	0.000379055	0.00601645
ENSG00000206962	RNU6-74P	1.457	-0.244015	1.14539e-05	0.00118313
ENSG00000213714	FAM209B	1.35714	-0.194337	0.00098578	0.0109521
ENSG00000162552	WNT4	1.53138	-0.15698	7.52701e-05	0.0025017
ENSG00000257241	RP11-611E13.3	1.34967	-0.182325	0.000198876	0.00413906
ENSG00000229370	AC092635.1	1.33961	-0.172138	0.0028921	0.0223334
ENSG00000113356	POLR3G	1.22821	-0.155613	1.8873e-05	0.00138468
ENSG00000187766	KRTAP10-8	1.28114	-0.168739	0.000294215	0.00519502
ENSG00000254300	LINC01111	1.48248	-0.197064	0.000226967	0.00444113
ENSG00000255171	RP11-375D13.2	1.37496	-0.200367	2.60358e-05	0.00156742
ENSG00000232324	AC008440.10	1.79623	-0.201096	6.5054e-05	0.00232984
ENSG00000268739	CTC-518B2.12	1.31025	-0.171092	0.00825834	0.0459471
ENSG00000200651	Y_RNA	-1.46241	0.2568	7.52701e-05	0.0025017
ENSG00000251882	RNU6-475P	1.51849	-0.200398	0.000226967	0.00444113
ENSG00000124780	KCNK17	-1.35153	0.205536	0.000548202	0.00753168
ENSG00000233906	RP11-315I14.2	1.39178	-0.185012	1.8873e-05	0.00138468
ENSG00000181518	OR8D4	1.74751	-0.19358	7.52701e-05	0.0025017
ENSG00000227485	RP11-5P4.2	1.90329	-0.224177	0.00110405	0.011789
ENSG00000236101	RAC1P7	-1.3138	0.173598	0.00353519	0.0256352
ENSG00000225572	DOCK4-AS1	1.28431	-0.185398	4.15252e-05	0.00188216
ENSG00000138944	KIAA1644	1.32325	-0.152548	2.60358e-05	0.00156742
ENSG00000228391	AC011995.3	1.32022	-0.190453	0.000226967	0.00444113
ENSG00000257781	RP11-110L15.1	1.39181	-0.189492	0.000696091	0.00865747
ENSG00000248709	CTC-505O3.2	1.68505	-0.288076	1.14539e-05	0.00118313
ENSG00000252358	RN7SKP135	1.81832	-0.219702	0.000100217	0.00290098
ENSG00000212384	SNORD113-2	1.25853	-0.151888	0.00319936	0.0239934
ENSG00000225333	RP1-144F13.4	1.3592	-0.156109	6.5054e-05	0.00232984
ENSG00000214182	PTMAP5	1.5212	-0.249464	0.000379055	0.00601645
ENSG00000201596	Y_RNA	1.28163	-0.179046	0.00123491	0.0127124
ENSG00000232537	RP11-385M4.1	2.81659	-0.303772	0.00123491	0.0127124
ENSG00000174339	OR2Y1	1.6754	-0.205265	6.5054e-05	0.00232984
ENSG00000248576	RP11-834C11.8	1.95448	-0.342567	3.94711e-06	0.000798619
ENSG00000159516	SPRR2G	1.64869	-0.184191	5.61206e-05	0.00219626
ENSG00000223951	AL133244.1	1.4325	-0.242189	3.04825e-05	0.00165262
ENSG00000259258	RP11-325L12.3	1.29751	-0.193827	0.000429286	0.00647095
ENSG00000260758	RP11-553E24.3	1.28242	-0.177089	6.80264e-06	0.000933626
ENSG00000143369	ECM1	1.29158	-0.150085	4.15252e-05	0.00188216
ENSG00000236698	EIF1AXP1	1.7711	-0.226424	6.5054e-05	0.00232984
ENSG00000227564	LINC00376	1.54929	-0.166071	0.000226967	0.00444113
ENSG00000252676	AL391559.1	1.35908	-0.178533	0.00521085	0.0335526
ENSG00000243818	RP11-372E1.4	1.59056	-0.17486	0.000226967	0.00444113
ENSG00000235947	EGOT	2.18652	-0.215562	0.000485465	0.0069954
ENSG00000258985	RP11-368P15.3	1.32276	-0.183844	0.000696091	0.00865747
ENSG00000266088	RP5-1028K7.2	-1.2349	0.159743	0.0028921	0.0223334
ENSG00000198854	C1orf68	1.31802	-0.159397	4.15252e-05	0.00188216
ENSG00000156282	CLDN17	1.62157	-0.22623	1.60158e-05	0.00131793
ENSG00000235890	TSPEAR-AS1	1.41073	-0.209159	1.60158e-05	0.00131793
ENSG00000050730	TNIP3	1.31411	-0.16327	0.000151954	0.00358228
ENSG00000221386	AC002979.1	1.58038	-0.257387	6.5054e-05	0.00232984
ENSG00000109846	CRYAB	1.81352	-0.251846	9.65157e-06	0.00108863
ENSG00000217181	RP11-360O19.5	1.51047	-0.223989	0.00137949	0.0136255
ENSG00000182912	C21orf90	1.23765	-0.154885	1.8873e-05	0.00138468
ENSG00000200217	RNU6-839P	1.4366	-0.205472	0.00521085	0.0335526
ENSG00000252556	RNU6-256P	1.28538	-0.154778	0.000379055	0.00601645
ENSG00000224970	RP11-114L10.2	1.2723	-0.152562	0.0028921	0.0223334
ENSG00000261078	RP11-481J2.1	1.47527	-0.174436	1.35596e-05	0.0012494
ENSG00000207961	MIR496	1.33807	-0.189905	0.00011533	0.00309852
ENSG00000163207	IVL	1.48318	-0.169044	2.21914e-05	0.00147887
ENSG00000259097	RP11-61O1.1	1.38727	-0.175361	0.000151954	0.00358228
ENSG00000248370	RP11-366H4.1	1.23869	-0.156655	2.60358e-05	0.00156742
ENSG00000226296	RP11-71J2.1	1.99081	-0.235326	3.04825e-05	0.00165262
ENSG00000110077	MS4A6A	1.35042	-0.159309	0.000226967	0.00444113
ENSG00000221259	AC002978.1	1.57308	-0.308127	6.54467e-07	0.000513783
ENSG00000182854	OR4F15	1.28599	-0.175314	0.000198876	0.00413906
ENSG00000224899	RP11-3B12.5	1.40179	-0.182906	0.00137949	0.0136255
ENSG00000232328	AC011286.1	1.49975	-0.193834	2.60358e-05	0.00156742
ENSG00000201240	SNORD114-9	1.38733	-0.16542	0.00137949	0.0136255
ENSG00000223609	HBD	1.39247	-0.209054	0.000379055	0.00601645
ENSG00000228800	RP11-253D19.1	1.59826	-0.170168	0.00098578	0.0109521
ENSG00000184669	OR7E14P	1.74531	-0.165598	0.00098578	0.0109521
ENSG00000259049	RP11-589M4.1	1.5836	-0.278822	5.61206e-05	0.00219626
ENSG00000265749	RP11-849F2.5	1.25193	-0.155755	1.60158e-05	0.00131793
ENSG00000207649	MIR138-2	1.38732	-0.186524	6.80264e-06	0.000933626
ENSG00000269811	SCGB2B3P	1.24826	-0.169778	0.00087901	0.0101509
ENSG00000252675	RNU6-52P	1.38047	-0.192628	0.000696091	0.00865747
ENSG00000254836	RP1-17K7.3	1.73237	-0.259067	2.60358e-05	0.00156742
ENSG00000155249	OR4K1	1.37691	-0.151321	0.00212127	0.0180108
ENSG00000254943	RP11-664I21.6	1.55889	-0.177842	0.00123491	0.0127124
ENSG00000236897	AC113331.9	1.55151	-0.197102	0.00087901	0.0101509
ENSG00000100362	PVALB	1.54186	-0.192874	1.8873e-05	0.00138468
ENSG00000255007	CTD-2589M5.4	1.92278	-0.2496	3.27373e-06	0.000783539
ENSG00000200462	RNU6-727P	1.36237	-0.192083	2.21914e-05	0.00147887
ENSG00000252039	RNU6-287P	2.11581	-0.177736	3.04825e-05	0.00165262
ENSG00000260995	RP11-165H23.1	1.36493	-0.166424	0.00235497	0.0193586
ENSG00000268119	CTD-2561J22.5	2.31498	-0.186657	0.00572577	0.0358107
ENSG00000261077	RP11-553E24.1	1.56262	-0.213299	7.52701e-05	0.0025017
ENSG00000204754	CTC-281M20.1	1.33373	-0.161522	0.000429286	0.00647095
ENSG00000109099	PMP22	1.35855	-0.180115	1.35596e-05	0.0012494
ENSG00000179407	DNAJB8	1.27701	-0.165151	0.000429286	0.00647095
ENSG00000249017	RP11-58B2.1	1.41948	-0.201821	3.04825e-05	0.00165262
ENSG00000254497	CTD-2560E9.5	1.47519	-0.200645	3.94711e-06	0.000798619
ENSG00000220575	HTR5A-AS1	1.44446	-0.159252	0.000618171	0.00807469
ENSG00000198601	OR2M2	1.47934	-0.165003	0.00171488	0.0157346
ENSG00000268649	MIR296	1.26904	-0.162031	1.60158e-05	0.00131793
ENSG00000216031	MIR298	1.27961	-0.161314	6.5054e-05	0.00232984
ENSG00000237377	AC005703.2	1.46432	-0.231645	6.80264e-06	0.000933626
ENSG00000143119	CD53	1.3245	-0.153423	0.00212127	0.0180108
ENSG00000181001	OR52N1	1.32278	-0.162782	0.000334203	0.00559886
ENSG00000248346	RP11-292D4.1	1.70739	-0.209734	0.00011533	0.00309852
ENSG00000258869	RP11-204N11.1	1.51443	-0.202522	0.000429286	0.00647095
ENSG00000253444	AC133633.2	1.45708	-0.213421	4.15252e-05	0.00188216
ENSG00000232212	RP11-398M15.1	1.84921	-0.164431	0.00212127	0.0180108
ENSG00000221432	AC079834.2	1.34296	-0.175401	0.0026113	0.0207781
ENSG00000237880	AC096669.2	1.49919	-0.175228	0.000198876	0.00413906
ENSG00000260454	RP11-367F23.2	1.60101	-0.251156	5.68931e-06	0.0008792
ENSG00000180861	C12orf36	1.61669	-0.19654	0.00212127	0.0180108
ENSG00000261304	CTD-2125J1.1	1.3026	-0.184164	0.00011533	0.00309852
ENSG00000252243	RNU6-412P	1.65746	-0.25747	8.11334e-06	0.001011
ENSG00000187959	CPSF4L	2.1054	-0.280515	3.94711e-06	0.000798619
ENSG00000259940	CTD-3203P2.1	1.38079	-0.161275	0.000334203	0.00559886
ENSG00000174255	ZNF80	1.28268	-0.17019	0.0026113	0.0207781
ENSG00000100453	GZMB	1.55447	-0.180015	2.23234e-06	0.000689951
ENSG00000248319	RP11-205M3.3	1.49257	-0.210161	0.000258613	0.00482008
ENSG00000233085	XXyac-YX65C7_A.3	1.4502	-0.178119	6.5054e-05	0.00232984
ENSG00000256210	AC005255.3	1.27247	-0.164551	0.000198876	0.00413906
ENSG00000179639	FCER1A	1.27763	-0.151057	0.00123491	0.0127124
ENSG00000205678	TECRL	1.32961	-0.151827	0.00087901	0.0101509
ENSG00000266151	MIR3646	1.67395	-0.152081	0.00235497	0.0193586
ENSG00000229628	AC073115.7	1.42995	-0.164636	0.0028921	0.0223334
ENSG00000238312	snoU13	1.3565	-0.151124	0.000485465	0.0069954
ENSG00000233858	AC026904.1	1.49434	-0.179516	0.000429286	0.00647095
ENSG00000244522	AC092669.1	1.50547	-0.160275	0.00353519	0.0256352
ENSG00000251835	RNU6ATAC32P	2.20245	-0.224791	0.00212127	0.0180108
ENSG00000261888	AC144831.1	1.34527	-0.183961	0.00754771	0.0431618
ENSG00000221221	AL139815.1	1.28094	-0.182769	2.60358e-05	0.00156742
ENSG00000252672	snoZ185	1.44004	-0.234411	4.83208e-05	0.00202422
ENSG00000132938	MTUS2	1.34029	-0.174133	4.83208e-05	0.00202422
ENSG00000232692	AP001596.6	1.25716	-0.153668	0.000132495	0.00333592
ENSG00000204688	OR2H1	1.67636	-0.160126	0.00087901	0.0101509
ENSG00000259571	BLID	1.29536	-0.150702	0.000429286	0.00647095
ENSG00000255248	RP11-166D19.1	1.37257	-0.174905	0.000258613	0.00482008
ENSG00000153283	CD96	1.56874	-0.240736	0.000151954	0.00358228
ENSG00000238595	snoU13	1.37095	-0.185639	0.00212127	0.0180108
ENSG00000184954	OR6C70	1.49112	-0.239777	1.50341e-06	0.000634536
ENSG00000227611	LINC01074	1.59551	-0.159652	0.000379055	0.00601645
ENSG00000211995	AP000428.1	1.30021	-0.153312	0.00087901	0.0101509
ENSG00000237937	AP000770.1	1.43395	-0.199472	4.15252e-05	0.00188216
ENSG00000127412	TRPV5	1.43192	-0.200595	0.00098578	0.0109521
ENSG00000225956	RP5-1077I2.3	1.32161	-0.155928	0.000294215	0.00519502
ENSG00000225303	RP11-512N4.2	1.34428	-0.170569	0.000334203	0.00559886
ENSG00000259944	CDRT7	1.37628	-0.168862	0.00123491	0.0127124
ENSG00000136574	GATA4	1.37655	-0.162164	0.00110405	0.011789
ENSG00000151834	GABRA2	1.50985	-0.231318	0.000696091	0.00865747
ENSG00000233236	AP001171.1	1.57909	-0.212881	1.8873e-05	0.00138468
ENSG00000238904	RNU7-34P	1.44085	-0.22654	2.70759e-06	0.000748439
ENSG00000248197	LINC00290	1.31934	-0.171294	3.04825e-05	0.00165262
ENSG00000221123	AC104417.1	1.51867	-0.185057	0.00171488	0.0157346
ENSG00000111012	CYP27B1	1.39686	-0.161471	0.000618171	0.00807469
ENSG00000252465	RMRPP3	1.46696	-0.198059	4.15252e-05	0.00188216
ENSG00000158062	UBXN11	-1.28793	0.158315	0.006891	0.0404495
ENSG00000151320	AKAP6	1.87804	-0.301884	1.50341e-06	0.000634536
ENSG00000229312	RP11-470P21.2	1.55203	-0.162783	0.00098578	0.0109521
ENSG00000233410	RP11-16L9.3	1.40671	-0.200406	0.00098578	0.0109521
ENSG00000260492	RP11-686F15.3	1.63433	-0.152842	5.61206e-05	0.00219626
ENSG00000258616	RP11-369C8.1	1.48273	-0.161629	0.00353519	0.0256352
ENSG00000178243	C9orf62	1.41915	-0.150665	0.00137949	0.0136255
ENSG00000169507	SLC38A11	2.04859	-0.167569	1.60158e-05	0.00131793
ENSG00000253925	CTB-178M22.1	1.28214	-0.168992	0.00754771	0.0431618
ENSG00000259604	RP11-66B24.1	1.33694	-0.153889	0.000379055	0.00601645
ENSG00000272639	RP11-66B24.8	1.45091	-0.177688	0.000334203	0.00559886
ENSG00000221402	AL353664.1	1.29288	-0.19042	3.56136e-05	0.00177174
ENSG00000254255	CTD-2008O4.1	1.41097	-0.169294	0.00473706	0.0313927
ENSG00000251187	CTC-459M5.2	1.40085	-0.21145	4.15252e-05	0.00188216
ENSG00000158477	CD1A	1.2959	-0.15799	0.00353519	0.0256352
ENSG00000250708	RP11-161D15.1	1.70227	-0.208623	0.000132495	0.00333592
ENSG00000237320	AC019064.1	1.30949	-0.187749	3.04825e-05	0.00165262
ENSG00000226487	RP4-749H3.2	1.36202	-0.200827	5.68931e-06	0.0008792
ENSG00000205441	KRTAP10-7	1.38985	-0.172668	0.000100217	0.00290098
ENSG00000256212	AL773602.1	1.38985	-0.172668	0.000100217	0.00290098
ENSG00000200024	Y_RNA	1.87457	-0.23226	2.21914e-05	0.00147887
ENSG00000223224	SNORD71	1.54602	-0.16595	0.00825834	0.0459471
ENSG00000251081	RP11-713M6.2	1.44183	-0.191034	8.10234e-07	0.000521366
ENSG00000230794	AF015720.3	1.47628	-0.236271	8.69299e-05	0.00271022
ENSG00000258460	RP11-168L7.1	1.66803	-0.240554	0.000485465	0.0069954
ENSG00000226433	AP000290.7	1.3659	-0.157897	0.00087901	0.0101509
ENSG00000204695	OR14J1	1.37536	-0.198684	8.69299e-05	0.00271022
ENSG00000210678	RNU6ATAC2P	1.29133	-0.167965	1.60158e-05	0.00131793
ENSG00000154133	ROBO4	1.35919	-0.157188	0.000226967	0.00444113
ENSG00000272784	RP11-335L23.5	2.05361	-0.303368	7.52701e-05	0.0025017
ENSG00000099834	CDHR5	1.77431	-0.167468	3.04825e-05	0.00165262
ENSG00000226140	RP11-461K13.1	1.6521	-0.239957	0.000485465	0.0069954
ENSG00000202273	Y_RNA	1.24143	-0.161881	6.5054e-05	0.00232984
ENSG00000215009	ACSM4	1.32043	-0.16422	8.11334e-06	0.001011
ENSG00000243969	RP11-439C8.1	1.62542	-0.268524	8.11334e-06	0.001011
ENSG00000248533	CTD-2130F23.1	1.38939	-0.176328	0.00098578	0.0109521
ENSG00000267491	CTD-2373H9.5	1.67483	-0.199564	0.000151954	0.00358228
ENSG00000236133	LINC01069	1.43502	-0.15273	0.000782756	0.0093816
ENSG00000200198	RN7SKP211	1.36287	-0.203681	0.00110405	0.011789
ENSG00000187054	TMPRSS11A	1.34466	-0.185366	0.000132495	0.00333592
ENSG00000199015	MIR377	1.29505	-0.167755	7.52701e-05	0.0025017
ENSG00000237720	AC011995.1	1.34322	-0.190312	6.5054e-05	0.00232984
ENSG00000176547	OR4C3	1.76099	-0.154963	5.61206e-05	0.00219626
ENSG00000251905	RNU7-2P	1.33736	-0.186206	0.000173982	0.00385393
ENSG00000256357	RP11-349I1.2	1.42982	-0.190079	4.83208e-05	0.00202422
ENSG00000142949	PTPRF	1.48051	-0.172707	0.00153904	0.0146201
ENSG00000105889	STEAP1B	1.44697	-0.174185	0.000334203	0.00559886
ENSG00000214042	IFNA7	1.58162	-0.227492	0.00153904	0.0146201
ENSG00000115425	PECR	1.40307	-0.153988	0.00212127	0.0180108
ENSG00000220745	RP1-101K10.4	1.30221	-0.167542	0.000485465	0.0069954
ENSG00000235665	LINC00298	1.44814	-0.212254	1.60158e-05	0.00131793
ENSG00000253269	CTB-37A13.1	1.30125	-0.162295	0.00110405	0.011789
ENSG00000250668	CTD-2296D1.2	1.29539	-0.164986	0.000132495	0.00333592
ENSG00000251567	RP11-775H9.2	1.43827	-0.181374	0.00212127	0.0180108
ENSG00000173262	SLC2A14	1.79385	-0.16231	0.000334203	0.00559886
ENSG00000176654	NANOGP1	1.76714	-0.153472	0.00153904	0.0146201
ENSG00000258104	HIGD1AP9	2.05732	-0.318323	0.000100217	0.00290098
ENSG00000237525	AC012668.2	1.44188	-0.219264	7.52701e-05	0.0025017
ENSG00000235446	RP11-74K19.1	1.41686	-0.172775	0.000485465	0.0069954
ENSG00000250282	RP5-875H18.4	1.46135	-0.151907	0.000132495	0.00333592
ENSG00000247130	RP11-366H4.3	1.55267	-0.229734	1.50341e-06	0.000634536
ENSG00000263718	RP11-285E9.6	1.45925	-0.175627	0.000696091	0.00865747
ENSG00000186163	U66059.29	1.34704	-0.192983	0.000618171	0.00807469
ENSG00000207502	SNORA42	1.46975	-0.183024	0.000696091	0.00865747
ENSG00000233945	RP11-344L13.2	1.26603	-0.156974	7.52701e-05	0.0025017
ENSG00000203858	HSD3BP2	1.3997	-0.185694	0.00628479	0.0381401
ENSG00000238132	CASC4P1	1.52061	-0.205221	0.00137949	0.0136255
ENSG00000181499	OR6T1	1.4412	-0.214182	4.83208e-05	0.00202422
ENSG00000203527	Z99756.1	1.48643	-0.230607	1.6662e-07	0.000363343
ENSG00000212071	AL162511.1	1.56486	-0.234728	8.11334e-06	0.001011
ENSG00000122718	OR2S2	1.30303	-0.155416	0.00473706	0.0313927
ENSG00000196329	GIMAP5	1.39693	-0.161764	0.00087901	0.0101509
ENSG00000249497	RP11-1079K10.5	1.36244	-0.154876	0.00521085	0.0335526
ENSG00000258941	RP11-407N17.3	1.57043	-0.154421	0.000294215	0.00519502
ENSG00000271952	RP11-245G13.2	1.67295	-0.199644	0.000429286	0.00647095
ENSG00000170782	OR10A4	1.52109	-0.199314	0.00011533	0.00309852
ENSG00000249474	RP11-49I4.3	2.01251	-0.208978	7.52701e-05	0.0025017
ENSG00000223273	RN7SKP172	1.42025	-0.205509	4.15252e-05	0.00188216
ENSG00000226869	LHFPL3-AS1	1.3023	-0.172416	3.36954e-07	0.000480846
ENSG00000254575	RP11-3G21.1	1.48491	-0.189068	0.00110405	0.011789
ENSG00000164512	ANKRD55	1.41365	-0.153028	0.00011533	0.00309852
ENSG00000239153	snoU13	1.2647	-0.158387	8.11334e-06	0.001011
ENSG00000223298	RNY3P8	1.38892	-0.204509	6.80264e-06	0.000933626
ENSG00000250740	RP11-710F7.2	1.24639	-0.161852	6.5054e-05	0.00232984
ENSG00000206701	RNU6-1040P	1.45318	-0.174563	0.000429286	0.00647095
ENSG00000232539	LINC00945	1.35022	-0.153718	0.000782756	0.0093816
ENSG00000253640	CTD-2281E23.1	1.46576	-0.242737	4.83208e-05	0.00202422
ENSG00000237687	LINC00686	1.39927	-0.209962	7.52701e-05	0.0025017
ENSG00000179136	LINC00670	1.24135	-0.153411	0.00011533	0.00309852
ENSG00000170683	OR10A3	1.38393	-0.185538	3.56136e-05	0.00177174
ENSG00000184345	IQCF2	1.4344	-0.199129	3.04825e-05	0.00165262
ENSG00000207158	RNU6-929P	1.30509	-0.15002	0.00521085	0.0335526
ENSG00000253853	GS1-57L11.1	1.33255	-0.168308	6.5054e-05	0.00232984
ENSG00000198150	AC135178.1	1.57912	-0.17153	4.15252e-05	0.00188216
ENSG00000271237	RP11-140C5.3	1.44534	-0.157549	0.00902653	0.048803
ENSG00000231210	AC006159.3	1.46081	-0.180332	0.000132495	0.00333592
ENSG00000234005	GAPDHP22	1.88533	-0.178944	0.000226967	0.00444113
ENSG00000236894	RP11-128B16.3	1.30672	-0.182827	3.56136e-05	0.00177174
ENSG00000253006	RN7SKP283	1.36611	-0.190023	4.15252e-05	0.00188216
ENSG00000228309	GS1-204I12.1	1.22447	-0.154466	0.00110405	0.011789
ENSG00000199798	SNORD114-5	1.28543	-0.158064	0.000548202	0.00753168
ENSG00000200150	SNORD113	1.38931	-0.163904	0.00212127	0.0180108
ENSG00000197838	CYP2A13	-1.25888	0.184834	1.35596e-05	0.0012494
ENSG00000268941	MGC4294	1.49033	-0.270556	4.74513e-06	0.000813345
ENSG00000251885	RNA5SP381	1.45111	-0.173894	6.5054e-05	0.00232984
ENSG00000253479	RP11-744J10.3	2.12103	-0.242294	0.000151954	0.00358228
ENSG00000227274	AC005358.3	1.38416	-0.157356	3.56136e-05	0.00177174
ENSG00000242262	RP11-100N21.1	1.35242	-0.187883	0.00473706	0.0313927
ENSG00000146039	SLC17A4	1.57365	-0.233619	5.2676e-07	0.000480846
ENSG00000227952	RPL18AP17	1.54105	-0.179108	0.00153904	0.0146201
ENSG00000251715	SNORA68	1.54105	-0.179108	0.00153904	0.0146201
ENSG00000224417	RP11-503C24.6	1.71936	-0.17548	2.60358e-05	0.00156742
ENSG00000187151	ANGPTL5	1.92675	-0.308313	3.27373e-06	0.000783539
ENSG00000229257	RP11-229P13.22	2.48132	-0.266888	2.60358e-05	0.00156742
ENSG00000260761	RP11-184E9.2	1.68479	-0.282933	6.5054e-05	0.00232984
ENSG00000251118	CTC-505O3.1	2.10679	-0.230863	2.21914e-05	0.00147887
ENSG00000184140	OR4F6	1.41427	-0.194295	7.52701e-05	0.0025017
ENSG00000202336	RNU6-359P	1.42294	-0.178359	0.00137949	0.0136255
ENSG00000255704	RP11-292I17.1	1.31275	-0.15052	0.00521085	0.0335526
ENSG00000238806	snoU13	1.43318	-0.188211	5.61206e-05	0.00219626
ENSG00000179930	ZNF648	1.45529	-0.170164	2.60358e-05	0.00156742
ENSG00000208025	MIR591	1.26651	-0.169769	4.22122e-07	0.000480846
ENSG00000163209	SPRR3	1.30273	-0.163819	0.000132495	0.00333592
ENSG00000259077	RP11-804L24.2	1.59157	-0.222981	8.69299e-05	0.00271022
ENSG00000207069	Y_RNA	1.32304	-0.15511	0.000379055	0.00601645
ENSG00000250156	CTC-498M16.2	1.36472	-0.167139	0.000379055	0.00601645
ENSG00000249319	AC068533.7	1.49333	-0.195427	0.000173982	0.00385393
ENSG00000259119	RP11-1127D7.1	1.25012	-0.150851	0.00110405	0.011789
ENSG00000259466	NPM1P47	1.60138	-0.220841	1.8873e-05	0.00138468
ENSG00000249717	RP11-44F21.3	-1.24457	0.159452	0.00087901	0.0101509
ENSG00000174417	TRHR	1.5333	-0.211996	0.000226967	0.00444113
ENSG00000201297	Y_RNA	1.23004	-0.151579	0.000548202	0.00753168
ENSG00000250971	RP11-696F12.1	1.42542	-0.233708	4.15252e-05	0.00188216
ENSG00000261573	RP11-553K8.5	1.51537	-0.226099	0.000334203	0.00559886
ENSG00000250993	RP11-404J23.1	1.36674	-0.203299	0.000132495	0.00333592
ENSG00000173080	RXFP4	2.03448	-0.20412	7.52701e-05	0.0025017
ENSG00000253949	RP11-790J24.1	1.38759	-0.173211	0.00473706	0.0313927
ENSG00000234880	LINC00163	1.35957	-0.167226	3.56136e-05	0.00177174
ENSG00000227516	RP5-973N23.4	1.87182	-0.264066	3.56136e-05	0.00177174
ENSG00000201277	Y_RNA	1.61024	-0.180566	0.000151954	0.00358228
ENSG00000199442	Y_RNA	1.69199	-0.182681	0.000429286	0.00647095
ENSG00000235951	AC009965.1	1.77945	-0.264518	2.60358e-05	0.00156742
ENSG00000166206	GABRB3	1.58444	-0.21702	0.000132495	0.00333592
ENSG00000230971	AC005703.3	1.27561	-0.167868	9.65157e-06	0.00108863
ENSG00000200215	SNORD113-6	1.25839	-0.158424	0.000198876	0.00413906
ENSG00000251918	SNORD112	1.2348	-0.150124	0.000173982	0.00385393
ENSG00000251309	RP11-498M5.2	1.38569	-0.152979	0.00473706	0.0313927
ENSG00000222755	RN7SKP206	1.53406	-0.219144	7.52701e-05	0.0025017
ENSG00000232855	AF131217.1	1.30882	-0.150107	0.000485465	0.0069954
ENSG00000175746	C15orf54	1.29916	-0.156982	5.2676e-07	0.000480846
ENSG00000261272	MUC22	1.33775	-0.164672	1.35596e-05	0.0012494
ENSG00000255354	RP11-148O21.2	1.41702	-0.183954	7.52701e-05	0.0025017
ENSG00000223148	AC011478.1	1.53338	-0.242261	9.99082e-07	0.000552338
ENSG00000251933	AL596330.1	1.21714	-0.154181	9.65157e-06	0.00108863
ENSG00000262888	RP11-462G12.2	1.48834	-0.154787	0.00098578	0.0109521
ENSG00000148942	SLC5A12	1.55775	-0.214229	0.00572577	0.0358107
ENSG00000228909	AC008281.1	1.34011	-0.200138	4.15252e-05	0.00188216
ENSG00000249877	RP11-706F1.2	1.34727	-0.185555	4.83208e-05	0.00202422
ENSG00000198053	SIRPA	1.65184	-0.259112	0.000548202	0.00753168
ENSG00000224893	RP1-200K18.1	1.52158	-0.273017	3.04825e-05	0.00165262
ENSG00000248864	RP11-348J24.1	1.41736	-0.156781	0.000198876	0.00413906
ENSG00000229402	AL162151.4	1.34401	-0.158287	0.000258613	0.00482008
ENSG00000204361	NXPE2	1.46589	-0.160417	0.00171488	0.0157346
ENSG00000106304	SPAM1	1.3688	-0.20559	2.21914e-05	0.00147887
ENSG00000183784	C9orf66	1.611	-0.221059	2.21914e-05	0.00147887
ENSG00000200884	Y_RNA	1.60663	-0.226487	1.35596e-05	0.0012494
ENSG00000113389	NPR3	1.56935	-0.225158	7.52701e-05	0.0025017
ENSG00000250331	RP11-1E3.1	1.33347	-0.204765	1.50341e-06	0.000634536
ENSG00000258853	RP11-30G8.1	1.39131	-0.203788	3.56136e-05	0.00177174
ENSG00000243345	RP11-458K10.3	1.45049	-0.159739	0.000226967	0.00444113
ENSG00000230379	AP000146.2	1.35466	-0.185468	0.000226967	0.00444113
ENSG00000215231	LINC01020	1.32348	-0.162017	0.000100217	0.00290098
ENSG00000221637	AC105252.1	1.5528	-0.210773	0.000132495	0.00333592
ENSG00000221174	AL050327.1	1.26149	-0.16531	6.5054e-05	0.00232984
ENSG00000084070	SMAP2	1.36381	-0.163888	0.000198876	0.00413906
ENSG00000168631	DPCR1	1.54164	-0.213895	3.27373e-06	0.000783539
ENSG00000264882	MIR376A1	1.27545	-0.159914	4.15252e-05	0.00188216
ENSG00000234938	AC012668.1	1.31313	-0.185103	2.60358e-05	0.00156742
ENSG00000202508	Y_RNA	1.29087	-0.16577	0.000429286	0.00647095
ENSG00000250328	CTC-210G5.1	1.38781	-0.160381	0.00353519	0.0256352
ENSG00000259133	RP11-1085N6.3	2.50365	-0.208453	0.00390181	0.0274126
ENSG00000235492	RP11-16L9.4	1.52821	-0.225698	0.000429286	0.00647095
ENSG00000260618	RP11-23N2.4	1.73308	-0.247397	0.00087901	0.0101509
ENSG00000250341	RP11-785F11.1	1.3192	-0.174391	3.04825e-05	0.00165262
ENSG00000237243	AC022173.2	1.43439	-0.168461	0.000379055	0.00601645
ENSG00000259430	RP11-168G16.2	-1.31573	0.168833	0.000696091	0.00865747
ENSG00000223783	AC124944.5	1.43435	-0.191755	2.21914e-05	0.00147887
ENSG00000226790	HNRNPA3P1	1.42909	-0.171839	0.00190845	0.0168376
ENSG00000225681	AC005730.2	1.3073	-0.180477	0.00628479	0.0381401
ENSG00000250583	CTD-2233C11.2	1.31977	-0.17086	4.83208e-05	0.00202422
ENSG00000252338	RNU6-503P	1.83805	-0.240261	0.000151954	0.00358228
ENSG00000235629	AC090952.5	1.28075	-0.170288	5.2676e-07	0.000480846
ENSG00000238282	RP5-1164C1.2	1.46862	-0.166314	0.00171488	0.0157346
ENSG00000249016	RP11-45H22.3	1.44768	-0.201745	8.69299e-05	0.00271022
ENSG00000249196	RP11-669N7.2	1.39632	-0.190092	1.60158e-05	0.00131793
ENSG00000230817	RP4-601K24.1	1.43691	-0.192325	4.74513e-06	0.000813345
ENSG00000231102	RP11-298J23.5	1.27904	-0.162737	0.00153904	0.0146201
ENSG00000259026	RP11-907D1.1	1.66486	-0.202666	0.000334203	0.00559886
ENSG00000226263	ISM1-AS1	1.45193	-0.222673	0.000258613	0.00482008
ENSG00000268333	RP4-806M20.3	1.70349	-0.293832	6.05601e-08	0.000363343
ENSG00000253947	CTB-77H17.1	1.89127	-0.23792	0.000485465	0.0069954
ENSG00000232121	RP13-30A9.1	1.40129	-0.15171	0.000429286	0.00647095
ENSG00000201672	SNORD113-4	1.48392	-0.169829	0.0043016	0.0292831
ENSG00000225746	AL132709.5	1.48392	-0.169829	0.0043016	0.0292831
ENSG00000255480	RP4-710M3.2	1.58261	-0.251587	0.000100217	0.00290098
ENSG00000229051	RP5-952N6.1	1.37054	-0.177686	2.70759e-06	0.000748439
ENSG00000149124	GLYAT	1.28711	-0.152758	0.000198876	0.00413906
ENSG00000221837	KRTAP10-9	1.37054	-0.19468	0.000198876	0.00413906
ENSG00000207167	RNU6-1340P	1.43392	-0.191897	0.00235497	0.0193586
ENSG00000235337	AC114765.2	1.94371	-0.292579	2.70759e-06	0.000748439
ENSG00000156234	CXCL13	1.32561	-0.152961	0.000151954	0.00358228
ENSG00000250488	RP11-6C14.1	1.3162	-0.16569	0.000173982	0.00385393
ENSG00000153230	OR14K1	1.40307	-0.184334	0.000782756	0.0093816
ENSG00000199177	MIR31	1.27134	-0.18075	2.60358e-05	0.00156742
ENSG00000111716	LDHB	1.34244	-0.172899	0.000334203	0.00559886
ENSG00000223765	RP1-288M22.2	1.36217	-0.1865	0.000294215	0.00519502
ENSG00000231933	CTA-125H2.2	1.87497	-0.210169	7.87252e-08	0.000363343
ENSG00000248539	CTD-2194L12.2	1.38098	-0.22203	0.000618171	0.00807469
ENSG00000238306	snoU13	1.28064	-0.166029	3.56136e-05	0.00177174
ENSG00000255279	RP11-375D13.4	1.52386	-0.224701	1.2278e-06	0.000617867
ENSG00000270672	MTRNR2L6	1.51371	-0.230953	0.000226967	0.00444113
ENSG00000136244	IL6	1.37716	-0.174999	8.11334e-06	0.001011
ENSG00000230322	RP3-323N1.2	-1.35537	0.204645	0.000151954	0.00358228
ENSG00000187871	GFRAL	1.61772	-0.224346	1.8873e-05	0.00138468
ENSG00000212454	RNA5SP286	1.34389	-0.174291	5.61206e-05	0.00219626
ENSG00000201710	SNORD113	1.40675	-0.201509	2.60358e-05	0.00156742
ENSG00000258859	RP11-594C13.1	1.68578	-0.228625	6.5054e-05	0.00232984
ENSG00000241431	RP11-17A4.1	1.53391	-0.211212	8.69299e-05	0.00271022
ENSG00000260951	RP5-978I12.1	1.76308	-0.154611	0.00087901	0.0101509
ENSG00000205445	KRTAP10-2	1.35803	-0.204552	4.83208e-05	0.00202422
ENSG00000201663	Y_RNA	1.43255	-0.187727	0.00011533	0.00309852
ENSG00000224750	RP11-94M14.2	1.63568	-0.229199	4.74513e-06	0.000813345
ENSG00000259761	RP11-138H10.2	1.55454	-0.218672	0.000782756	0.0093816
ENSG00000234323	RP11-308N19.1	1.31503	-0.16448	0.0026113	0.0207781
ENSG00000211966	IGHV5-51	1.39797	-0.150549	0.00319936	0.0239934
ENSG00000241123	KRTAP10-5	1.33484	-0.156425	0.000429286	0.00647095
ENSG00000225166	AC012462.2	1.28731	-0.182286	3.94711e-06	0.000798619
ENSG00000273447	AC004067.5	-1.23533	0.16782	0.00110405	0.011789
ENSG00000259107	LINC00911	1.53118	-0.246569	3.27373e-06	0.000783539
ENSG00000253165	CTD-2309H9.3	1.77958	-0.242936	0.000258613	0.00482008
ENSG00000201620	RNA5SP51	1.26455	-0.160668	0.00137949	0.0136255
ENSG00000171944	OR52A5	1.29062	-0.19772	6.80264e-06	0.000933626
ENSG00000221296	MIR548T	1.36868	-0.183786	0.00110405	0.011789
ENSG00000201724	Y_RNA	2.38269	-0.345745	2.70759e-06	0.000748439
ENSG00000249057	MAST4-IT1	1.47229	-0.167089	0.0026113	0.0207781
ENSG00000260523	RP11-483P21.3	2.32247	-0.301234	2.23234e-06	0.000689951
ENSG00000232596	RP1-37J18.2	1.41258	-0.183186	0.000132495	0.00333592
ENSG00000259390	RP11-27M9.1	1.61586	-0.255073	0.000429286	0.00647095
ENSG00000204193	TXNDC8	1.67013	-0.282478	7.52701e-05	0.0025017
ENSG00000265691	MIR4460	1.34178	-0.173709	0.0043016	0.0292831
ENSG00000204740	MALRD1	1.43481	-0.195689	0.000334203	0.00559886
ENSG00000215454	KRTAP10-4	1.32959	-0.18465	0.000294215	0.00519502
ENSG00000241912	RP11-292E2.2	1.39948	-0.221914	0.000100217	0.00290098
ENSG00000253189	RP11-158A14.1	1.40736	-0.179972	0.00171488	0.0157346
ENSG00000237254	TRBV30	1.82316	-0.173394	0.000100217	0.00290098
ENSG00000124233	SEMG1	1.56076	-0.160765	0.00521085	0.0335526
ENSG00000250590	RP11-565A3.2	1.48472	-0.211666	0.000132495	0.00333592
ENSG00000203280	CTA-221G9.11	1.66567	-0.241891	4.74513e-06	0.000813345
ENSG00000260940	RP4-575N6.5	1.28764	-0.160025	0.000548202	0.00753168
ENSG00000215455	KRTAP10-1	1.6499	-0.249697	2.21914e-05	0.00147887
ENSG00000135945	REV1	1.73253	-0.155592	0.00011533	0.00309852
ENSG00000226633	PPIAP28	1.48241	-0.246757	9.99082e-07	0.000552338
ENSG00000220996	AC034236.1	1.66073	-0.172729	7.52701e-05	0.0025017
ENSG00000237760	AC092657.2	1.37142	-0.173214	0.00521085	0.0335526
ENSG00000229599	LINC00411	1.28834	-0.162646	0.00011533	0.00309852
ENSG00000165556	CDX2	2.40227	-0.289576	0.000151954	0.00358228
ENSG00000231632	RP11-82L18.4	1.34751	-0.209381	3.94711e-06	0.000798619
ENSG00000149090	PAMR1	2.06586	-0.227239	8.10234e-07	0.000521366
ENSG00000207978	MIR154	1.31573	-0.178664	3.56136e-05	0.00177174
ENSG00000266124	MIR5587	1.58385	-0.200442	2.60358e-05	0.00156742
ENSG00000266223	RN7SL84P	1.68856	-0.233395	7.52701e-05	0.0025017
ENSG00000253078	RNU6-1116P	1.54607	-0.205999	5.61206e-05	0.00219626
ENSG00000260416	RP5-963E22.5	1.27901	-0.16167	6.5054e-05	0.00232984
ENSG00000203897	SPATA42	1.36554	-0.155052	0.00110405	0.011789
ENSG00000205494	OR52A4	1.41803	-0.212778	0.00011533	0.00309852
ENSG00000263741	MIR548AS	1.29524	-0.161353	5.68931e-06	0.0008792
ENSG00000238581	snoU13	1.43822	-0.251732	8.69299e-05	0.00271022
ENSG00000239064	snoU13	1.37946	-0.174619	0.000198876	0.00413906
ENSG00000141505	ASGR1	1.70403	-0.183481	3.04825e-05	0.00165262
ENSG00000021488	SLC7A9	1.45156	-0.154395	0.000696091	0.00865747
ENSG00000267339	LINC00906	1.44601	-0.204441	0.000151954	0.00358228
ENSG00000267240	AC011524.3	1.44601	-0.204441	0.000151954	0.00358228
ENSG00000174970	OR10AG1	1.50635	-0.170087	0.000379055	0.00601645
ENSG00000252607	Y_RNA	1.78614	-0.166624	0.00098578	0.0109521
ENSG00000252837	RN7SKP99	1.40641	-0.216872	2.21914e-05	0.00147887
ENSG00000217455	AC091801.1	1.29311	-0.172799	7.87252e-08	0.000363343
ENSG00000255446	CTD-2531D15.4	1.42876	-0.152962	8.11334e-06	0.001011
ENSG00000264342	MIR3660	1.55235	-0.24535	0.000429286	0.00647095
ENSG00000233616	RP11-542K23.10	1.86361	-0.183882	0.000151954	0.00358228
ENSG00000256394	ASIC5	1.5509	-0.23749	7.52701e-05	0.0025017
ENSG00000249362	CTD-2316B1.1	1.45463	-0.182115	0.000198876	0.00413906
ENSG00000235972	RP11-472G23.10	1.2912	-0.174408	0.000618171	0.00807469
ENSG00000232124	AP001057.1	1.56027	-0.21479	0.000173982	0.00385393
ENSG00000229225	RP11-5P4.3	1.40389	-0.212813	5.68931e-06	0.0008792
ENSG00000224574	COL18A1-AS2	1.48961	-0.216647	3.04825e-05	0.00165262
ENSG00000237353	PATE4	1.45867	-0.191027	3.27373e-06	0.000783539
ENSG00000238194	RP4-719C8.1	1.62901	-0.273436	1.83506e-06	0.000673174
ENSG00000235902	RP11-626E13.1	1.52245	-0.181994	0.00171488	0.0157346
ENSG00000232252	RP11-30L8.1	1.47728	-0.2053	0.000198876	0.00413906
ENSG00000237750	AC007740.1	2.09637	-0.207888	2.60358e-05	0.00156742
ENSG00000252418	RNU6-779P	1.45555	-0.182667	0.000485465	0.0069954
ENSG00000249610	CTC-441N14.1	1.36112	-0.171476	0.000226967	0.00444113
ENSG00000250803	CTC-441N14.4	1.36112	-0.171476	0.000226967	0.00444113
ENSG00000263300	RP5-1029F21.4	1.34665	-0.150974	0.00754771	0.0431618
ENSG00000201260	RNU6-1075P	1.23519	-0.150247	0.00628479	0.0381401
ENSG00000236445	LINC00608	1.93262	-0.284069	0.00011533	0.00309852
ENSG00000165188	RNF183	1.30952	-0.162037	4.15252e-05	0.00188216
ENSG00000235625	RP11-203P2.2	1.42226	-0.181836	0.000100217	0.00290098
ENSG00000116748	AMPD1	2.02018	-0.257255	1.35596e-05	0.0012494
ENSG00000237844	AC092684.1	1.48921	-0.20965	0.000485465	0.0069954
ENSG00000253184	RP11-13N12.2	2.08894	-0.169461	8.10234e-07	0.000521366
ENSG00000221332	U3	1.40498	-0.16881	1.8873e-05	0.00138468
ENSG00000225329	RP11-325F22.5	1.51924	-0.221111	5.61206e-05	0.00219626
ENSG00000252447	snoU13	1.39386	-0.208797	2.21914e-05	0.00147887
ENSG00000235584	AC008268.1	1.27639	-0.155736	0.000618171	0.00807469
ENSG00000197591	OR11L1	1.32882	-0.179665	0.000226967	0.00444113
ENSG00000165685	TMEM52B	1.43017	-0.151531	0.00137949	0.0136255
ENSG00000207503	SNORA32	1.2273	-0.15627	0.00098578	0.0109521
ENSG00000232930	AC083864.3	1.37153	-0.187845	9.65157e-06	0.00108863
ENSG00000116194	ANGPTL1	-1.53579	0.205785	0.000294215	0.00519502
ENSG00000184321	OR51J1	1.42112	-0.19198	0.000100217	0.00290098
ENSG00000236809	SNX25P1	1.28267	-0.16236	0.00212127	0.0180108
ENSG00000256538	RP11-847H18.3	1.78623	-0.201044	6.5054e-05	0.00232984
ENSG00000267252	RP11-712C7.1	1.25634	-0.150638	0.00754771	0.0431618
ENSG00000259981	AF096876.1	1.32793	-0.154851	0.000618171	0.00807469
ENSG00000243661	WBP1LP1	1.27815	-0.170723	8.69299e-05	0.00271022
ENSG00000240596	KCNAB1-AS2	1.33134	-0.177456	3.04825e-05	0.00165262
ENSG00000256699	RP11-669N7.3	1.40992	-0.21373	1.60158e-05	0.00131793
ENSG00000254001	RP11-91P17.1	1.65743	-0.224015	0.000258613	0.00482008
ENSG00000221932	HEPN1	1.47327	-0.212077	6.5054e-05	0.00232984
ENSG00000228231	RP11-124I4.2	1.48536	-0.233129	1.14539e-05	0.00118313
ENSG00000212184	RNU6-440P	1.25173	-0.165067	4.74513e-06	0.000813345
ENSG00000258007	RP11-350G24.1	1.94771	-0.263947	1.35596e-05	0.0012494
ENSG00000221380	AC108696.1	1.50162	-0.158323	0.00628479	0.0381401
ENSG00000264139	MIR3667	1.45334	-0.170201	0.00110405	0.011789
ENSG00000248335	RP11-102N12.2	1.41356	-0.170248	0.00153904	0.0146201
ENSG00000234686	AC010971.1	1.51704	-0.175018	0.000379055	0.00601645
ENSG00000105928	DFNA5	1.30974	-0.158686	0.00137949	0.0136255
ENSG00000238874	snoU13	1.41706	-0.215156	3.36954e-07	0.000480846
ENSG00000256281	RP11-136I14.2	1.32088	-0.167331	0.000198876	0.00413906
ENSG00000269915	AP006621.9	1.46376	-0.167828	0.00390181	0.0274126
ENSG00000232548	AC010744.1	1.33237	-0.205923	2.21914e-05	0.00147887
ENSG00000251293	CTC-552D5.1	1.4275	-0.172518	0.000379055	0.00601645
ENSG00000224387	RP3-395M20.2	1.3213	-0.152618	0.000226967	0.00444113
ENSG00000224413	AP001476.2	1.40093	-0.186651	2.23234e-06	0.000689951
ENSG00000135569	TAAR5	1.41173	-0.205383	4.83208e-05	0.00202422
ENSG00000261083	RP11-93I21.3	1.53078	-0.213169	1.30522e-07	0.000363343
ENSG00000251985	RNU6-1161P	1.36518	-0.15426	0.000782756	0.0093816
ENSG00000228173	AC091770.3	1.47788	-0.191731	0.000173982	0.00385393
ENSG00000211796	TRAV16	1.54144	-0.179794	0.000429286	0.00647095
ENSG00000251825	RN7SKP19	1.35938	-0.16743	2.60358e-05	0.00156742
ENSG00000231589	AC009110.1	1.42897	-0.163097	0.00137949	0.0136255
ENSG00000186439	TRDN	1.4976	-0.202217	0.000226967	0.00444113
ENSG00000183269	OR52E8	1.31482	-0.175009	0.000782756	0.0093816
ENSG00000230498	RP4-564M11.2	1.6393	-0.213862	1.2278e-06	0.000617867
ENSG00000272551	RP11-324L17.1	1.80849	-0.249532	0.00098578	0.0109521
ENSG00000041515	MYO16	1.68251	-0.174354	0.00137949	0.0136255
ENSG00000237621	OR9A1P	1.92109	-0.195333	0.000696091	0.00865747
ENSG00000254325	RP11-318K15.2	-1.4204	0.195509	0.000429286	0.00647095
ENSG00000167360	OR51Q1	1.47385	-0.18558	0.00353519	0.0256352
ENSG00000248701	CTC-493L21.2	2.00068	-0.151393	0.000485465	0.0069954
ENSG00000168081	PNOC	1.38084	-0.188725	2.70759e-06	0.000748439
ENSG00000258998	RP11-398E10.1	1.37233	-0.161079	1.35596e-05	0.0012494
ENSG00000238789	RNU7-152P	1.44804	-0.211562	6.5054e-05	0.00232984
ENSG00000261104	RP11-734K21.5	1.46355	-0.203507	1.2278e-06	0.000617867
ENSG00000248694	RP11-18D7.2	1.29831	-0.190438	2.21914e-05	0.00147887
ENSG00000188155	KRTAP10-6	1.8511	-0.186227	1.35596e-05	0.0012494
ENSG00000258308	RP11-554E23.2	1.78881	-0.278951	1.8873e-05	0.00138468
ENSG00000258288	RP11-554E23.3	1.78881	-0.278951	1.8873e-05	0.00138468
ENSG00000258973	RP11-934B9.3	1.40293	-0.196867	0.0026113	0.0207781
ENSG00000213088	DARC	1.34636	-0.155338	0.000429286	0.00647095
ENSG00000224134	AC004866.3	1.35951	-0.212369	4.83208e-05	0.00202422
ENSG00000258770	CTD-2007A10.1	1.4186	-0.20555	2.60358e-05	0.00156742
ENSG00000227851	RP11-381K7.1	1.31803	-0.172976	0.00754771	0.0431618
ENSG00000238335	AC008869.1	1.36765	-0.21688	0.000173982	0.00385393
ENSG00000182634	OR10G7	1.40128	-0.194889	0.00098578	0.0109521
ENSG00000262265	RP5-867C24.4	1.3441	-0.158358	0.00153904	0.0146201
ENSG00000227090	AP000402.3	1.39299	-0.197423	0.000198876	0.00413906
ENSG00000167588	GPD1	1.568	-0.178452	4.15252e-05	0.00188216
ENSG00000251857	RNA5SP362	1.40749	-0.181822	0.000258613	0.00482008
ENSG00000260937	RP11-548M13.1	1.30233	-0.162489	0.00319936	0.0239934
ENSG00000202383	RNA5SP279	1.51905	-0.163067	0.00521085	0.0335526
ENSG00000255475	RP11-687M24.4	1.44886	-0.1747	0.000100217	0.00290098
ENSG00000227862	HNRNPA1P31	1.42605	-0.229243	0.000151954	0.00358228
ENSG00000259665	RP11-323I15.3	1.96558	-0.283696	0.00098578	0.0109521
ENSG00000222439	RNU6-994P	1.4063	-0.177059	9.65157e-06	0.00108863
ENSG00000204657	OR2H2	1.52196	-0.232273	2.70759e-06	0.000748439
ENSG00000234722	AC073236.3	1.44513	-0.204098	6.5054e-05	0.00232984
ENSG00000184155	OR10J5	1.42589	-0.175614	0.000226967	0.00444113
ENSG00000255829	RP11-20D14.3	1.37804	-0.18772	0.000198876	0.00413906
ENSG00000197614	MFAP5	1.37804	-0.18772	0.000198876	0.00413906
ENSG00000222826	RN7SKP286	1.41742	-0.192238	0.00190845	0.0168376
ENSG00000250042	RP11-91J3.2	1.27675	-0.173014	3.04825e-05	0.00165262
ENSG00000254746	RP11-958J22.1	1.30515	-0.171459	2.21914e-05	0.00147887
ENSG00000258393	RP11-907D1.2	1.47258	-0.165501	0.000258613	0.00482008
ENSG00000255243	CTD-2507G9.1	1.46627	-0.178536	0.00171488	0.0157346
ENSG00000134343	ANO3	1.46627	-0.178536	0.00171488	0.0157346
ENSG00000251711	RNU6-632P	1.39286	-0.202871	1.35596e-05	0.0012494
ENSG00000039537	C6	1.75252	-0.258044	4.15252e-05	0.00188216
ENSG00000186400	OR10X1	1.26669	-0.168846	0.00190845	0.0168376
ENSG00000258167	RP11-115F18.1	1.29672	-0.166459	0.000334203	0.00559886
ENSG00000264470	MIR4794	1.24838	-0.159593	0.000132495	0.00333592
ENSG00000171484	OR1B1	1.33773	-0.174585	0.000151954	0.00358228
ENSG00000112339	HBS1L	1.40951	-0.212526	0.00572577	0.0358107
ENSG00000221888	OR1C1	1.34358	-0.160107	0.000548202	0.00753168
ENSG00000235361	AC016292.1	1.30415	-0.171523	2.21914e-05	0.00147887
ENSG00000249476	CTD-2587M2.1	2.33513	-0.363376	3.94711e-06	0.000798619
ENSG00000201509	Y_RNA	1.39353	-0.194127	0.000294215	0.00519502
ENSG00000213132	AC022498.1	1.33074	-0.159636	4.74513e-06	0.000813345
ENSG00000196184	OR10J1	1.51104	-0.211812	0.000173982	0.00385393
ENSG00000203857	HSD3B1	1.35242	-0.158217	0.000173982	0.00385393
ENSG00000231873	RP11-761N21.1	1.62275	-0.16155	0.000548202	0.00753168
ENSG00000231756	RP11-183I6.2	1.35272	-0.168914	0.0026113	0.0207781
ENSG00000199865	RNU6-495P	1.43211	-0.167582	0.000548202	0.00753168
ENSG00000254613	OR6M2P	1.86639	-0.177211	0.00825834	0.0459471
ENSG00000229961	RP11-71G12.1	1.28275	-0.151395	6.80264e-06	0.000933626
ENSG00000230838	AC093850.2	1.28661	-0.169041	0.000226967	0.00444113
ENSG00000260030	RP11-686F15.2	1.31653	-0.153639	0.00087901	0.0101509
ENSG00000255364	RP11-94A24.1	1.40473	-0.192796	5.61206e-05	0.00219626
ENSG00000172772	OR10W1	1.33407	-0.162248	0.000429286	0.00647095
ENSG00000147885	IFNA16	1.68484	-0.216975	0.00110405	0.011789
ENSG00000238470	AC097361.1	1.32001	-0.205211	1.14539e-05	0.00118313
ENSG00000229119	CTB-63M22.1	1.36946	-0.195644	0.000548202	0.00753168
ENSG00000261754	CTC-523E23.1	1.60483	-0.240676	3.04825e-05	0.00165262
ENSG00000218109	KIRREL3-AS3	1.54941	-0.188001	0.000548202	0.00753168
ENSG00000180347	CCDC129	1.8033	-0.22525	2.70759e-06	0.000748439
ENSG00000244509	APOBEC3C	5.17065	-0.165411	0.00190845	0.0168376
ENSG00000252971	RNU6-1057P	1.3341	-0.186448	0.000258613	0.00482008
ENSG00000252368	RNA5SP43	1.36978	-0.219686	0.000151954	0.00358228
ENSG00000227364	AC018685.2	1.37661	-0.176422	6.5054e-05	0.00232984
ENSG00000214891	TRIM64C	1.38803	-0.171296	0.00390181	0.0274126
ENSG00000221745	MIR1197	1.32149	-0.18777	4.83208e-05	0.00202422
ENSG00000199069	MIR323A	1.30531	-0.178912	5.61206e-05	0.00219626
ENSG00000222585	RNA5SP494	1.56302	-0.21331	0.000294215	0.00519502
ENSG00000181847	TIGIT	1.40394	-0.205846	0.000294215	0.00519502
ENSG00000228825	LAMTOR3P1	1.66394	-0.287135	1.83506e-06	0.000673174
ENSG00000231671	RP11-157N3.1	1.25334	-0.156396	2.60358e-05	0.00156742
ENSG00000221093	SNORA3	1.31132	-0.172239	0.000782756	0.0093816
ENSG00000000971	CFH	1.51237	-0.152181	0.000334203	0.00559886
ENSG00000227726	AP001271.3	1.89041	-0.296484	1.35596e-05	0.0012494
ENSG00000162148	PPP1R32	1.59855	-0.246343	5.68931e-06	0.0008792
ENSG00000136235	GPNMB	1.34606	-0.187659	0.00235497	0.0193586
ENSG00000206744	RNU6-620P	1.40929	-0.170684	0.00235497	0.0193586
ENSG00000251003	RP11-152P17.2	1.50877	-0.198872	6.5054e-05	0.00232984
ENSG00000252547	AC139931.1	1.25237	-0.161555	8.11334e-06	0.001011
ENSG00000205622	AF064858.6	1.77275	-0.231011	5.61206e-05	0.00219626
ENSG00000187175	KRTAP12-1	1.43993	-0.208256	0.000132495	0.00333592
ENSG00000197376	OR8S1	1.33597	-0.177741	0.00754771	0.0431618
ENSG00000169413	RNASE6	1.64708	-0.223022	5.68931e-06	0.0008792
ENSG00000259375	RP11-815J21.2	1.99757	-0.235839	4.15252e-05	0.00188216
ENSG00000250164	RP11-5N11.6	1.71763	-0.241596	5.61206e-05	0.00219626
ENSG00000259223	RP11-82L7.4	1.78005	-0.231056	0.000334203	0.00559886
ENSG00000214803	RP11-37N22.1	-1.24442	0.160391	0.000151954	0.00358228
ENSG00000258227	CLEC5A	1.49649	-0.187434	0.000696091	0.00865747
ENSG00000176281	OR4K5	1.27297	-0.150558	0.00902653	0.048803
ENSG00000120279	MYCT1	1.46771	-0.177171	0.00098578	0.0109521
ENSG00000252896	AC067957.1	1.29371	-0.156327	0.000258613	0.00482008
ENSG00000170289	CNGB3	1.63213	-0.244848	4.15252e-05	0.00188216
ENSG00000271923	U6	1.38587	-0.197796	0.000151954	0.00358228
ENSG00000132693	CRP	1.30445	-0.162265	0.000151954	0.00358228
ENSG00000200058	RNA5SP218	1.28034	-0.152768	0.000173982	0.00385393
ENSG00000256159	RP11-820K3.4	1.53403	-0.21357	0.000618171	0.00807469
ENSG00000229289	AP000431.2	1.50683	-0.189229	0.000485465	0.0069954
ENSG00000221504	AC011456.1	1.37024	-0.198469	0.000173982	0.00385393
ENSG00000254594	RP11-2F20.1	1.28293	-0.159566	0.006891	0.0404495
ENSG00000226317	LINC00351	1.25972	-0.170135	0.000100217	0.00290098
ENSG00000202449	SNORA63	1.48707	-0.185953	1.30522e-07	0.000363343
ENSG00000223601	EBLN1	1.25204	-0.150122	0.000696091	0.00865747
ENSG00000231898	AC012594.1	1.28848	-0.168382	0.000379055	0.00601645
ENSG00000146383	TAAR6	1.39021	-0.205241	1.8873e-05	0.00138468
ENSG00000225541	AC002480.5	1.38142	-0.196074	0.00137949	0.0136255
ENSG00000225815	AC092669.6	1.77867	-0.248985	3.56136e-05	0.00177174
ENSG00000241254	AC092669.2	1.77867	-0.248985	3.56136e-05	0.00177174
ENSG00000253681	RP11-115I9.1	1.35037	-0.167456	6.5054e-05	0.00232984
ENSG00000239880	RP11-420J11.1	1.35439	-0.184272	0.000696091	0.00865747
ENSG00000228208	C1orf143	1.38317	-0.204919	0.000226967	0.00444113
ENSG00000238468	RNU7-14P	1.2846	-0.162495	0.00087901	0.0101509
ENSG00000258111	RP11-43D4.2	1.50652	-0.245536	0.000258613	0.00482008
ENSG00000197646	PDCD1LG2	1.64636	-0.207649	2.23234e-06	0.000689951
ENSG00000207287	RNU6-1274P	1.24382	-0.154449	0.000151954	0.00358228
ENSG00000155011	DKK2	1.48513	-0.151411	3.56136e-05	0.00177174
ENSG00000200197	RNU1-21P	1.8052	-0.247777	0.000151954	0.00358228
ENSG00000251601	RP11-317O24.2	1.71595	-0.247792	3.94711e-06	0.000798619
ENSG00000258497	CTD-2561F5.1	1.47322	-0.159379	0.000696091	0.00865747
ENSG00000226131	AC073465.3	1.29728	-0.165013	0.00087901	0.0101509
ENSG00000236216	PPP1R11P1	1.80239	-0.192099	5.61206e-05	0.00219626
ENSG00000259821	RP11-169E6.4	1.57044	-0.219924	0.000100217	0.00290098
ENSG00000242385	LINC00901	1.33277	-0.167618	0.00153904	0.0146201
ENSG00000198010	DLGAP2	1.54021	-0.245447	1.2278e-06	0.000617867
ENSG00000186049	KRT73	1.28797	-0.163501	0.000429286	0.00647095
ENSG00000249984	CTC-529L17.2	1.44459	-0.160484	0.000548202	0.00753168
ENSG00000250150	RP11-436A7.1	1.71216	-0.234722	9.65157e-06	0.00108863
ENSG00000253997	RP11-200A13.3	1.7776	-0.173474	0.0028921	0.0223334
ENSG00000203837	PNLIPRP3	1.83552	-0.302337	5.61206e-05	0.00219626
ENSG00000229372	SZT2-AS1	1.37428	-0.16157	0.00628479	0.0381401
ENSG00000237423	RP11-347D21.3	2.01828	-0.227485	0.000696091	0.00865747
ENSG00000230010	RP4-568F9.6	1.46693	-0.202413	2.21914e-05	0.00147887
ENSG00000201085	RNU6-173P	1.51202	-0.18023	3.04825e-05	0.00165262
ENSG00000107165	TYRP1	1.48155	-0.151232	0.00902653	0.048803
ENSG00000271118	RP11-175E9.2	1.4336	-0.198211	0.0028921	0.0223334
ENSG00000207027	SNORA67	1.4336	-0.198211	0.0028921	0.0223334
ENSG00000260658	RP11-368L12.1	1.25106	-0.160356	8.69299e-05	0.00271022
ENSG00000217825	AC099552.4	1.36731	-0.182208	8.69299e-05	0.00271022
ENSG00000228669	LINC00448	1.35644	-0.178246	1.60158e-05	0.00131793
ENSG00000258758	RP11-613G13.1	1.44176	-0.207605	0.00110405	0.011789
ENSG00000116031	CD207	1.45135	-0.19779	8.69299e-05	0.00271022
ENSG00000265420	MIR4779	1.25842	-0.157644	0.000198876	0.00413906
ENSG00000253469	CTC-264O10.1	1.3223	-0.180956	2.21914e-05	0.00147887
ENSG00000181562	EDDM3A	1.49883	-0.225179	2.60358e-05	0.00156742
ENSG00000248762	RP11-31K23.2	1.42886	-0.238427	4.83208e-05	0.00202422
ENSG00000248369	RP11-62N21.1	1.42219	-0.194266	0.000782756	0.0093816
ENSG00000169202	OR10G1P	1.55318	-0.230496	0.000485465	0.0069954
ENSG00000214812	RP5-1053E7.3	1.32382	-0.181353	0.00153904	0.0146201
ENSG00000229740	U91324.1	1.29495	-0.188867	0.000226967	0.00444113
ENSG00000222293	RNU2-36P	1.74092	-0.273167	0.000548202	0.00753168
ENSG00000254542	NAV2-AS3	1.45113	-0.153196	6.5054e-05	0.00232984
ENSG00000212049	AL590007.1	1.52619	-0.212014	3.56136e-05	0.00177174
ENSG00000234567	RP1-283K11.2	1.66544	-0.26709	9.65157e-06	0.00108863
ENSG00000255321	RP11-91I20.4	1.28428	-0.16742	5.68931e-06	0.0008792
ENSG00000251931	RNU6-871P	1.43489	-0.212535	4.15252e-05	0.00188216
ENSG00000261797	RP11-744I24.3	1.36491	-0.216705	0.00171488	0.0157346
ENSG00000259543	CTD-2034I4.1	1.37865	-0.161989	0.000485465	0.0069954
ENSG00000201493	RNU1-141P	1.33942	-0.180747	0.00087901	0.0101509
ENSG00000260254	AP000997.2	1.92693	-0.257629	2.21914e-05	0.00147887
ENSG00000253536	RP11-1174L13.2	1.26465	-0.17294	6.5054e-05	0.00232984
ENSG00000167359	OR51I1	1.32938	-0.16806	3.56136e-05	0.00177174
ENSG00000187474	FPR3	1.42038	-0.180131	0.00171488	0.0157346
ENSG00000270500	COX6CP4	2.64993	-0.338274	5.68931e-06	0.0008792
ENSG00000237414	RP11-321L2.2	1.57454	-0.243044	1.60158e-05	0.00131793
ENSG00000260918	RP11-731J8.2	1.87546	-0.193661	0.00011533	0.00309852
ENSG00000116977	LGALS8	2.01722	-0.218118	2.23234e-06	0.000689951
ENSG00000254540	CTD-2140G10.4	1.42203	-0.195008	5.61206e-05	0.00219626
ENSG00000236176	LINC00353	1.38336	-0.156229	0.000429286	0.00647095
ENSG00000252780	RNA5SP471	1.23063	-0.152617	0.000173982	0.00385393
ENSG00000239141	snoU13	1.49078	-0.213888	1.8873e-05	0.00138468
ENSG00000242950	ERVW-1	1.25261	-0.153945	0.00235497	0.0193586
ENSG00000229457	AC006227.1	1.6535	-0.208069	2.60358e-05	0.00156742
ENSG00000226337	RP11-274B18.4	1.72716	-0.208567	0.000379055	0.00601645
ENSG00000181778	TMEM252	1.72716	-0.208567	0.000379055	0.00601645
ENSG00000228560	RP11-550P17.5	1.69083	-0.225617	1.8873e-05	0.00138468
ENSG00000212338	SNORA67	1.91168	-0.280783	7.52701e-05	0.0025017
ENSG00000225356	RP11-433O3.1	1.32985	-0.198593	0.00011533	0.00309852
ENSG00000237321	RP11-374A22.1	1.57439	-0.201647	0.000226967	0.00444113
ENSG00000167117	LINC00483	1.41013	-0.150082	0.000379055	0.00601645
ENSG00000237761	RP11-127O4.2	1.44745	-0.195312	0.000548202	0.00753168
ENSG00000234931	MARK2P15	1.20815	-0.156041	0.000334203	0.00559886
ENSG00000212939	RP1-29C18.10	1.92666	-0.187831	0.000132495	0.00333592
ENSG00000241328	RP11-331K15.1	1.54738	-0.201213	0.00137949	0.0136255
ENSG00000223542	RP1-283K11.3	1.4306	-0.20564	3.94711e-06	0.000798619
ENSG00000257435	RP11-267D19.1	1.71999	-0.198737	9.65157e-06	0.00108863
ENSG00000164556	FAM183B	1.22153	-0.151328	0.000429286	0.00647095
ENSG00000269940	RP11-73M18.7	1.3053	-0.160965	0.000618171	0.00807469
ENSG00000240386	LCE1F	1.28414	-0.165238	4.15252e-05	0.00188216
ENSG00000221931	OR6X1	1.30816	-0.153914	4.83208e-05	0.00202422
ENSG00000205148	AC016251.1	1.35682	-0.185999	3.56136e-05	0.00177174
ENSG00000235751	MAGI2-IT1	1.37048	-0.16518	0.00137949	0.0136255
ENSG00000267650	CTD-2553C6.1	-1.63336	0.172569	0.00123491	0.0127124
ENSG00000174482	LINGO2	1.33777	-0.160643	0.000696091	0.00865747
ENSG00000244236	RN7SL604P	1.36373	-0.191769	0.00353519	0.0256352
ENSG00000258140	RP11-324P9.1	1.315	-0.162012	1.8873e-05	0.00138468
ENSG00000253139	RP11-17A4.3	1.4629	-0.194081	6.5054e-05	0.00232984
ENSG00000199959	SNORA2	1.25647	-0.154796	3.04825e-05	0.00165262
ENSG00000229274	XXbac-BPG13B8.10	1.30071	-0.165502	2.60358e-05	0.00156742
ENSG00000271100	RP11-697H9.5	2.42614	-0.311728	4.83208e-05	0.00202422
ENSG00000221608	AC079235.1	1.28005	-0.166813	0.000294215	0.00519502
ENSG00000157703	SVOPL	1.60568	-0.243872	2.60358e-05	0.00156742
ENSG00000238433	snoU13	1.27779	-0.161084	0.000151954	0.00358228
ENSG00000261653	RP11-21L1.1	1.45495	-0.231806	4.83208e-05	0.00202422
ENSG00000213184	RP11-335F8.2	1.37936	-0.185603	0.000618171	0.00807469
ENSG00000237735	AP000473.6	1.50177	-0.181543	0.000429286	0.00647095
ENSG00000238202	AC002465.2	1.34818	-0.191593	2.60358e-05	0.00156742
ENSG00000260390	RP11-575I8.1	1.44332	-0.188416	0.000429286	0.00647095
ENSG00000265407	MIR4324	1.47809	-0.269557	6.80264e-06	0.000933626
ENSG00000260205	RP11-108B14.5	1.37286	-0.198578	6.80264e-06	0.000933626
ENSG00000206711	Y_RNA	1.29445	-0.173108	0.000173982	0.00385393
ENSG00000249114	RP11-5N11.3	1.39116	-0.216035	3.56136e-05	0.00177174
ENSG00000248378	RP11-5N11.5	1.28427	-0.162352	0.000294215	0.00519502
ENSG00000256311	RP11-64B16.5	1.43178	-0.155478	0.00353519	0.0256352
ENSG00000199354	RNA5SP273	1.87839	-0.294812	4.15252e-05	0.00188216
ENSG00000200326	RNA5SP391	1.36076	-0.193361	0.00319936	0.0239934
ENSG00000258474	RP11-187E13.1	1.60315	-0.216932	1.35596e-05	0.0012494
ENSG00000263386	RN7SL358P	1.39885	-0.217063	0.00153904	0.0146201
ENSG00000234173	RP11-257I14.1	1.79174	-0.267235	1.35596e-05	0.0012494
ENSG00000175728	C11orf44	1.42182	-0.184983	6.5054e-05	0.00232984
ENSG00000201609	RNU4-28P	1.42045	-0.180195	0.00319936	0.0239934
ENSG00000221782	MIR548F2	1.4378	-0.18003	0.000294215	0.00519502
ENSG00000237110	TAAR9	1.38315	-0.198715	0.00011533	0.00309852
ENSG00000268222	EEF1A1P7	1.92195	-0.233137	0.000100217	0.00290098
ENSG00000121769	FABP3	1.43606	-0.155609	0.000334203	0.00559886
ENSG00000254991	RP13-631K18.3	1.35132	-0.151111	0.00212127	0.0180108
ENSG00000226390	RP11-358D14.2	2.86692	-0.261121	8.10234e-07	0.000521366
ENSG00000243136	RN7SL22P	1.33521	-0.151428	0.00390181	0.0274126
ENSG00000207764	MIR133A2	1.45867	-0.194511	0.000226967	0.00444113
ENSG00000254811	RP11-680E19.1	1.35733	-0.151314	2.60358e-05	0.00156742
ENSG00000252846	AC090206.1	1.4744	-0.165593	0.00754771	0.0431618
ENSG00000260715	RP11-744D14.2	1.24946	-0.156739	6.5054e-05	0.00232984
ENSG00000224326	RP11-115A15.1	1.27262	-0.168466	0.000379055	0.00601645
ENSG00000272865	RP11-561I11.4	-1.35642	0.189848	0.00319936	0.0239934
ENSG00000260558	RP11-63M22.1	1.56188	-0.241687	2.23234e-06	0.000689951
ENSG00000111732	AICDA	1.30648	-0.168872	0.000151954	0.00358228
ENSG00000255027	RP11-680F20.9	2.2392	-0.258777	3.04825e-05	0.00165262
ENSG00000196549	MME	1.6472	-0.276012	1.83506e-06	0.000673174
ENSG00000212473	RNU1-101P	1.29761	-0.15673	0.00011533	0.00309852
ENSG00000228877	RP11-473E2.4	1.82092	-0.168347	0.00235497	0.0193586
ENSG00000233528	LINC00430	1.63903	-0.226346	2.21914e-05	0.00147887
ENSG00000184394	OR4N5	1.47239	-0.164619	0.00137949	0.0136255
ENSG00000235160	AC009878.2	1.2718	-0.150362	0.000429286	0.00647095
ENSG00000231689	LINC01090	1.24868	-0.158413	5.61206e-05	0.00219626
ENSG00000162733	DDR2	1.34613	-0.16304	4.15252e-05	0.00188216
ENSG00000215912	TTC34	1.44628	-0.165746	0.00473706	0.0313927
ENSG00000251399	RP11-234K19.1	1.37617	-0.181145	0.00137949	0.0136255
ENSG00000234683	RP5-837I24.5	1.46529	-0.260786	4.74513e-06	0.000813345
ENSG00000224384	RP3-417O22.3	1.56019	-0.165339	8.69299e-05	0.00271022
ENSG00000221810	AC026781.1	1.33066	-0.157349	0.0028921	0.0223334
ENSG00000264279	MIR4786	1.25955	-0.182736	4.74513e-06	0.000813345
ENSG00000266233	AC021660.1	1.4935	-0.19133	0.000173982	0.00385393
ENSG00000261014	RP11-370P15.2	1.47307	-0.258237	4.83208e-05	0.00202422
ENSG00000253542	SDR16C6P	1.77983	-0.229022	2.21914e-05	0.00147887
ENSG00000255866	RP11-221N13.2	1.2696	-0.164255	0.0043016	0.0292831
ENSG00000128298	BAIAP2L2	1.53112	-0.188474	0.000132495	0.00333592
ENSG00000253698	RP11-1259L22.1	1.31101	-0.163114	0.000198876	0.00413906
ENSG00000205240	OR7E36P	1.2905	-0.154556	0.000379055	0.00601645
ENSG00000184925	LCN12	1.82411	-0.169707	6.5054e-05	0.00232984
ENSG00000228798	AP000473.5	1.68878	-0.279804	1.8873e-05	0.00138468
ENSG00000221255	RNU6ATAC37P	1.30048	-0.19497	4.15252e-05	0.00188216
ENSG00000139648	KRT71	1.29711	-0.156346	6.5054e-05	0.00232984
ENSG00000251490	RP11-237D3.1	1.39637	-0.197542	0.000151954	0.00358228
ENSG00000211746	TRBV19	1.4896	-0.215495	3.56136e-05	0.00177174
ENSG00000199715	Y_RNA	1.37986	-0.157721	0.00572577	0.0358107
ENSG00000134873	CLDN10	1.31242	-0.179372	1.60158e-05	0.00131793
ENSG00000197223	C1D	1.34892	-0.166919	0.00098578	0.0109521
ENSG00000258600	RP11-452D21.2	-1.26841	0.168729	0.00235497	0.0193586
ENSG00000252929	RNU6-218P	1.551	-0.198557	0.00153904	0.0146201
ENSG00000251076	RP11-526F3.1	1.30993	-0.194335	5.68931e-06	0.0008792
ENSG00000229630	RP11-124O11.2	1.42083	-0.154128	0.00190845	0.0168376
ENSG00000249675	RP11-217C7.1	1.40665	-0.191213	0.000151954	0.00358228
ENSG00000223009	AL138930.1	1.4411	-0.233242	0.000100217	0.00290098
ENSG00000127955	GNAI1	1.42052	-0.188197	3.56136e-05	0.00177174
ENSG00000158488	CD1E	1.36152	-0.171479	0.00212127	0.0180108
ENSG00000235279	RP11-539E19.2	1.5044	-0.220954	0.000294215	0.00519502
ENSG00000255496	RP11-587D21.4	1.39	-0.160495	0.000173982	0.00385393
ENSG00000188379	IFNA2	1.5135	-0.157081	0.00825834	0.0459471
ENSG00000225408	RP11-207C16.4	1.39609	-0.205026	0.00137949	0.0136255
ENSG00000144481	TRPM8	1.33816	-0.166124	0.000132495	0.00333592
ENSG00000255504	RP11-788M5.3	1.28105	-0.175431	0.00123491	0.0127124
ENSG00000216022	AC068062.1	1.24947	-0.155271	0.000782756	0.0093816
ENSG00000267760	CTC-565M22.1	1.47925	-0.16366	0.00153904	0.0146201
ENSG00000256298	RP11-474D1.1	1.47668	-0.198108	0.000173982	0.00385393
ENSG00000221855	TAS2R41	1.31827	-0.156931	0.000696091	0.00865747
ENSG00000206676	Y_RNA	1.67202	-0.273081	3.94711e-06	0.000798619
ENSG00000259862	RP11-143E21.6	1.41449	-0.152714	0.000696091	0.00865747
ENSG00000207492	RNU6-713P	1.5745	-0.190851	0.000294215	0.00519502
ENSG00000266052	MIR4500	1.35377	-0.184179	0.00572577	0.0358107
ENSG00000225298	LINC00113	1.38909	-0.199012	0.000618171	0.00807469
ENSG00000214681	IQCF5	1.28966	-0.159027	0.000173982	0.00385393
ENSG00000261706	AP001505.9	1.48712	-0.217894	1.35596e-05	0.0012494
ENSG00000224104	AC079809.2	1.33517	-0.205798	4.83208e-05	0.00202422
ENSG00000265665	AC008391.1	2.47146	-0.260464	5.61206e-05	0.00219626
ENSG00000253782	RP11-350F16.2	1.59543	-0.232879	3.04825e-05	0.00165262
ENSG00000230848	RP11-379C10.1	1.28547	-0.183818	4.22122e-07	0.000480846
ENSG00000258902	CTD-2128A3.2	1.53217	-0.242554	2.60358e-05	0.00156742
ENSG00000224850	AC108051.3	1.27666	-0.162274	0.000226967	0.00444113
ENSG00000270157	RP5-894A10.6	1.37605	-0.203003	0.000618171	0.00807469
ENSG00000212379	RNU6-269P	1.49812	-0.207997	6.5054e-05	0.00232984
ENSG00000272243	RP11-554D15.3	2.40702	-0.186327	0.00171488	0.0157346
ENSG00000254672	RP5-916O11.3	1.3687	-0.165443	0.000334203	0.00559886
ENSG00000211965	IGHV3-49	1.48516	-0.180986	0.000151954	0.00358228
ENSG00000254434	CTD-2555I5.1	1.44988	-0.205921	0.000132495	0.00333592
ENSG00000104722	NEFM	1.66888	-0.194699	1.60158e-05	0.00131793
ENSG00000253535	RP11-624C23.1	1.66888	-0.194699	1.60158e-05	0.00131793
ENSG00000199940	RN7SKP75	1.39253	-0.178457	0.000429286	0.00647095
ENSG00000253606	AFG3L2P1	1.26458	-0.153206	0.000782756	0.0093816
ENSG00000252592	SNORD112	1.3242	-0.177363	0.00390181	0.0274126
ENSG00000237342	AL132796.1	1.51335	-0.178385	0.00087901	0.0101509
ENSG00000259028	RP11-325D8.1	2.12553	-0.166116	0.000226967	0.00444113
ENSG00000238604	Y_RNA	1.74412	-0.156956	0.00319936	0.0239934
ENSG00000249265	AC113167.2	1.32239	-0.199951	0.000258613	0.00482008
ENSG00000185821	OR6C76	1.35682	-0.191213	0.00235497	0.0193586
ENSG00000232056	AC092687.4	1.38601	-0.186221	1.35596e-05	0.0012494
ENSG00000222647	AC002070.1	1.24738	-0.151338	0.000294215	0.00519502
ENSG00000200174	Y_RNA	1.77829	-0.197723	0.000100217	0.00290098
ENSG00000225370	AC011515.2	1.33414	-0.15588	0.006891	0.0404495
ENSG00000258847	CTD-2014B16.3	1.39538	-0.157976	0.006891	0.0404495
ENSG00000249234	RP11-452J21.2	1.23712	-0.162503	4.15252e-05	0.00188216
ENSG00000169214	OR6F1	1.37867	-0.1736	0.000132495	0.00333592
ENSG00000234460	XXyac-YM21GA2.4	1.48726	-0.216101	0.000294215	0.00519502
ENSG00000234422	UBE2WP1	-1.27	0.15224	0.00353519	0.0256352
ENSG00000248813	RP11-5N11.4	1.35858	-0.173686	0.000485465	0.0069954
ENSG00000196758	AC079612.1	1.25171	-0.155398	1.8873e-05	0.00138468
ENSG00000254055	RP11-17A4.4	1.40142	-0.190394	0.00011533	0.00309852
ENSG00000252181	AC020703.1	1.45587	-0.229864	1.14539e-05	0.00118313
ENSG00000240666	MME-AS1	1.32919	-0.15339	0.00171488	0.0157346
ENSG00000238059	HSPE1P21	1.48347	-0.244162	2.60358e-05	0.00156742
ENSG00000165682	CLEC1B	1.34819	-0.188262	0.000429286	0.00647095
ENSG00000232294	RP4-715N11.2	1.44716	-0.228416	3.04825e-05	0.00165262
ENSG00000252626	RNU6-1308P	1.44543	-0.20588	6.5054e-05	0.00232984
ENSG00000249500	RP11-340B18.1	1.49156	-0.203208	5.61206e-05	0.00219626
ENSG00000251426	CTD-2247C11.4	1.41047	-0.208915	0.000173982	0.00385393
ENSG00000142182	DNMT3L	1.38166	-0.152187	0.00171488	0.0157346
ENSG00000200686	RNY3P3	1.66229	-0.205412	0.00390181	0.0274126
ENSG00000207012	RNU6-72P	1.35136	-0.185869	0.000173982	0.00385393
ENSG00000090975	PITPNM2	2.25879	-0.150374	6.5054e-05	0.00232984
ENSG00000258083	OR9A4	1.23676	-0.150307	0.00110405	0.011789
ENSG00000197706	OR6C74	1.96051	-0.234164	9.65157e-06	0.00108863
ENSG00000229537	RP11-5P4.1	1.29502	-0.158299	3.04825e-05	0.00165262
ENSG00000254417	ANO1-AS2	1.37046	-0.174307	0.00087901	0.0101509
ENSG00000250855	RP11-269F21.1	-1.23121	0.152702	0.000198876	0.00413906
ENSG00000241228	RP5-916O11.1	1.58986	-0.233184	0.000696091	0.00865747
ENSG00000251488	RP11-404I7.2	1.35533	-0.192229	0.000173982	0.00385393
ENSG00000199773	RNU1-76P	1.51446	-0.218705	0.000379055	0.00601645
ENSG00000242816	RP11-768G7.3	1.29531	-0.167661	0.000548202	0.00753168
ENSG00000254120	RP11-705O24.2	1.45765	-0.175602	0.000548202	0.00753168
ENSG00000240489	SETP14	1.25308	-0.172386	0.000548202	0.00753168
ENSG00000235731	AC124997.1	1.24351	-0.15096	0.00902653	0.048803
ENSG00000223628	AC023449.2	1.24351	-0.15096	0.00902653	0.048803
ENSG00000148386	LCN9	1.48383	-0.164902	0.000173982	0.00385393
ENSG00000262267	U95743.1	1.30695	-0.16348	4.83208e-05	0.00202422
ENSG00000212358	RNU6-837P	1.37547	-0.170808	0.000258613	0.00482008
ENSG00000248713	RP11-766F14.2	1.34864	-0.176321	3.56136e-05	0.00177174
ENSG00000251810	RN7SKP132	1.75931	-0.171992	0.000173982	0.00385393
ENSG00000232885	GPC5-AS2	1.4243	-0.221421	3.36954e-07	0.000480846
ENSG00000237862	RP1-63G5.7	1.43937	-0.181236	0.000429286	0.00647095
ENSG00000236272	Z82214.3	1.33056	-0.175937	4.83208e-05	0.00202422
ENSG00000226204	AL157359.3	1.26804	-0.160221	0.000258613	0.00482008
ENSG00000242145	RP11-520D19.1	1.34239	-0.158836	0.00153904	0.0146201
ENSG00000245910	SNHG6	1.33659	-0.159734	0.00319936	0.0239934
ENSG00000207488	Y_RNA	2.51729	-0.310293	2.23234e-06	0.000689951
ENSG00000221711	SNORD75	1.44738	-0.157461	0.00572577	0.0358107
ENSG00000199448	RNU6-845P	1.56812	-0.162557	8.69299e-05	0.00271022
ENSG00000212429	RNU11-6P	1.53118	-0.279046	1.50341e-06	0.000634536
ENSG00000212433	RNA5SP252	1.32694	-0.196578	8.69299e-05	0.00271022
ENSG00000259134	LINC00924	1.57243	-0.215421	0.000198876	0.00413906
ENSG00000252972	RNA5SP398	1.38612	-0.172128	0.000294215	0.00519502
ENSG00000183251	OR51B4	1.54286	-0.238093	1.8873e-05	0.00138468
ENSG00000133020	MYH8	1.35787	-0.178809	0.000258613	0.00482008
ENSG00000269043	CTC-513N18.6	1.64172	-0.245328	0.000151954	0.00358228
ENSG00000267702	RP11-53B2.2	1.63167	-0.22975	0.00473706	0.0313927
ENSG00000197233	OR1J2	1.43107	-0.213606	0.000258613	0.00482008
ENSG00000252001	RNA5SP303	1.33612	-0.180081	9.65157e-06	0.00108863
ENSG00000228679	RP4-676J13.2	1.38944	-0.153818	0.00137949	0.0136255
ENSG00000152931	PART1	2.03101	-0.276081	1.8873e-05	0.00138468
ENSG00000200113	SNORA51	1.24405	-0.152367	0.0026113	0.0207781
ENSG00000205864	KRTAP5-6	1.36041	-0.192067	0.000132495	0.00333592
ENSG00000211518	AC006988.1	1.35222	-0.193585	0.000618171	0.00807469
ENSG00000172551	MUCL1	1.51492	-0.176211	0.000151954	0.00358228
ENSG00000265043	RP11-728E14.3	1.6764	-0.269762	2.23234e-06	0.000689951
ENSG00000252977	RNA5SP70	1.50851	-0.239516	8.10234e-07	0.000521366
ENSG00000241324	RP5-921G16.2	1.58683	-0.158176	0.00628479	0.0381401
ENSG00000225940	AC022431.2	1.48139	-0.206017	3.04825e-05	0.00165262
ENSG00000207788	MIR519C	1.33237	-0.17503	0.00319936	0.0239934
ENSG00000249311	TERF1P3	1.55396	-0.158132	0.0043016	0.0292831
ENSG00000212295	SNORD28	1.68857	-0.273149	1.50341e-06	0.000634536
ENSG00000102445	KIAA0226L	1.32884	-0.159235	0.00212127	0.0180108
ENSG00000241353	PPP1R2P4	1.32884	-0.159235	0.00212127	0.0180108
ENSG00000248262	RP11-1J7.1	1.39268	-0.155324	0.000696091	0.00865747
ENSG00000231460	RP11-321L2.1	1.40821	-0.1946	0.000429286	0.00647095
ENSG00000259245	RP11-684B21.1	1.28108	-0.15875	1.35596e-05	0.0012494
ENSG00000160868	CYP3A4	1.42687	-0.2509	2.60358e-05	0.00156742
ENSG00000235427	AC006159.5	1.32156	-0.154645	0.000132495	0.00333592
ENSG00000253207	RP11-67H2.1	1.506	-0.199291	0.00235497	0.0193586
ENSG00000224606	TGFA-IT1	1.37181	-0.205148	8.69299e-05	0.00271022
ENSG00000261117	RP11-333O1.1	1.33464	-0.154114	3.04825e-05	0.00165262
ENSG00000180089	TMEM86B	1.25603	-0.159414	0.000100217	0.00290098
ENSG00000227139	RP11-533N14.3	1.89067	-0.186992	0.000485465	0.0069954
ENSG00000252161	RNA5SP318	1.4621	-0.197344	6.5054e-05	0.00232984
ENSG00000223800	RP11-598C10.2	2.28246	-0.351022	2.23234e-06	0.000689951
ENSG00000211781	TRAV7	1.35871	-0.166499	0.00190845	0.0168376
ENSG00000233590	RP11-153K11.3	1.49428	-0.15104	0.0043016	0.0292831
ENSG00000252613	RNU7-168P	3.4974	-0.268097	3.04825e-05	0.00165262
ENSG00000206649	SNORA20	1.27385	-0.178964	0.000379055	0.00601645
ENSG00000235090	RPL7L1P3	1.25393	-0.157075	0.000226967	0.00444113
ENSG00000176584	DMBT1P1	1.59105	-0.23623	1.8873e-05	0.00138468
ENSG00000232058	AC005772.2	1.46761	-0.204078	0.00087901	0.0101509
ENSG00000145384	FABP2	1.38588	-0.171619	4.15252e-05	0.00188216
ENSG00000233844	KCNQ5-IT1	1.37289	-0.207407	6.5054e-05	0.00232984
ENSG00000252870	ACA59	1.28688	-0.162107	0.000334203	0.00559886
ENSG00000259602	RP11-138E16.1	1.40552	-0.191242	0.000258613	0.00482008
ENSG00000222859	RN7SKP136	1.39876	-0.206216	2.60358e-05	0.00156742
ENSG00000227294	AC016994.2	1.29665	-0.151993	0.00098578	0.0109521
ENSG00000255256	RP5-916O11.2	1.30808	-0.164883	0.000548202	0.00753168
ENSG00000161267	BDH1	2.14732	-0.28199	1.35596e-05	0.0012494
ENSG00000222844	RNU6-321P	1.3707	-0.176739	0.000258613	0.00482008
ENSG00000185372	OR2V1	1.37876	-0.159948	0.000258613	0.00482008
ENSG00000228777	RP11-282C5.1	1.38984	-0.183155	0.00521085	0.0335526
ENSG00000258844	RP11-259K15.2	1.44027	-0.235016	2.21914e-05	0.00147887
ENSG00000248132	CTD-2037L6.2	2.05643	-0.287407	2.60358e-05	0.00156742
ENSG00000252963	RN7SKP147	1.29983	-0.180663	0.000198876	0.00413906
ENSG00000158731	OR10J6P	1.37929	-0.155482	0.00572577	0.0358107
ENSG00000223006	RN7SKP137	1.35043	-0.151162	0.00137949	0.0136255
ENSG00000225263	PCDH9-AS3	1.33559	-0.172533	0.000618171	0.00807469
ENSG00000250122	CTD-2013M15.1	1.44148	-0.150856	0.00390181	0.0274126
ENSG00000176515	AL033381.1	1.3799	-0.203804	0.000151954	0.00358228
ENSG00000214988	RPL7AP26	1.61503	-0.233098	0.00353519	0.0256352
ENSG00000254178	RP11-299D14.2	1.442	-0.178968	0.000696091	0.00865747
ENSG00000253602	CTD-3135A9.3	1.26119	-0.156877	0.000258613	0.00482008
ENSG00000233277	RP5-1030M6.3	1.69104	-0.218407	0.000294215	0.00519502
ENSG00000259588	RP11-552E10.1	1.25177	-0.184271	6.80264e-06	0.000933626
ENSG00000171180	OR2M4	1.42101	-0.206081	0.000198876	0.00413906
ENSG00000250920	RP11-297P16.4	1.67252	-0.225583	7.52701e-05	0.0025017
ENSG00000256181	AP000438.4	2.10977	-0.290123	9.65157e-06	0.00108863
ENSG00000271113	RP11-159H10.4	2.23821	-0.406562	4.74513e-06	0.000813345
ENSG00000256915	RP11-221N13.4	1.36384	-0.201323	0.000782756	0.0093816
ENSG00000143387	CTSK	1.36389	-0.185107	1.8873e-05	0.00138468
ENSG00000227809	RP11-171A24.2	2.27847	-0.211823	8.11334e-06	0.001011
ENSG00000221524	AC074391.2	1.56646	-0.191676	7.52701e-05	0.0025017
ENSG00000252313	RNA5SP281	1.72751	-0.270969	1.50341e-06	0.000634536
ENSG00000204703	OR2B3	1.4664	-0.157917	0.000173982	0.00385393
ENSG00000228176	RP4-656G21.1	3.47122	-0.272213	1.83506e-06	0.000673174
ENSG00000196936	OR2L8	1.50555	-0.204063	8.69299e-05	0.00271022
ENSG00000268157	AC010524.4	2.2579	-0.305358	3.56136e-05	0.00177174
ENSG00000258511	RP11-61O1.2	2.05631	-0.168357	0.000226967	0.00444113
ENSG00000226104	AC011475.1	1.41645	-0.183168	0.000226967	0.00444113
ENSG00000211571	AC010525.2	1.45947	-0.174668	0.000485465	0.0069954
ENSG00000216085	AC005048.1	1.34312	-0.188189	0.00011533	0.00309852
ENSG00000178734	C13orf45	1.56871	-0.176643	0.000100217	0.00290098
ENSG00000201379	RNU4-76P	1.59313	-0.214487	8.69299e-05	0.00271022
ENSG00000225128	LINC00972	1.75153	-0.233932	2.60358e-05	0.00156742
ENSG00000259854	RP11-211G23.1	1.25058	-0.153581	0.006891	0.0404495
ENSG00000253388	RP11-150O12.2	3.9466	-0.214817	0.000173982	0.00385393
ENSG00000163297	ANTXR2	1.3783	-0.181922	0.00171488	0.0157346
ENSG00000212743	DKFZP667F0711	1.29232	-0.16862	0.00110405	0.011789
ENSG00000211750	TRBV24-1	1.49644	-0.210163	2.60358e-05	0.00156742
ENSG00000222591	AC118345.2	2.122	-0.188522	3.04825e-05	0.00165262
ENSG00000105472	CLEC11A	1.56435	-0.161529	0.000548202	0.00753168
ENSG00000230457	PA2G4P4	1.69826	-0.212117	0.00098578	0.0109521
ENSG00000248685	RP11-548L20.1	1.58981	-0.178591	0.000429286	0.00647095
ENSG00000262967	RP11-294J22.6	1.56216	-0.170509	8.69299e-05	0.00271022
ENSG00000251829	RNA5SP436	1.34171	-0.183113	0.00011533	0.00309852
ENSG00000223026	RN7SKP247	1.20683	-0.157209	0.000294215	0.00519502
ENSG00000252884	RNU6-1213P	1.27246	-0.177328	2.21914e-05	0.00147887
ENSG00000250969	RP11-364L4.3	1.33405	-0.158311	0.000258613	0.00482008
ENSG00000236968	RP11-298E9.5	1.2755	-0.152793	0.00137949	0.0136255
ENSG00000177174	OR14C36	1.28065	-0.150094	0.0026113	0.0207781
ENSG00000251894	RNU6-872P	1.22718	-0.15377	2.60358e-05	0.00156742
ENSG00000187918	OR51I2	1.26101	-0.162835	0.000100217	0.00290098
ENSG00000231471	HMGN2P34	-1.31109	0.175721	0.00902653	0.048803
ENSG00000222022	AC112721.1	1.52588	-0.248154	0.000198876	0.00413906
ENSG00000100142	POLR2F	1.25997	-0.155153	0.000294215	0.00519502
ENSG00000199349	Y_RNA	1.4278	-0.173952	0.00011533	0.00309852
ENSG00000253831	ETV3L	1.27956	-0.157638	4.74513e-06	0.000813345
ENSG00000259447	RP11-462P6.1	1.34764	-0.199882	9.99082e-07	0.000552338
ENSG00000172869	DMXL1	2.10574	-0.17936	0.00190845	0.0168376
ENSG00000254253	RP11-343B22.2	1.62904	-0.24252	0.000294215	0.00519502
ENSG00000230978	LINC00160	1.4432	-0.208879	1.14539e-05	0.00118313
ENSG00000187021	PNLIPRP1	1.44385	-0.187947	0.000100217	0.00290098
ENSG00000238976	AC004016.1	1.35655	-0.184076	0.00137949	0.0136255
ENSG00000234661	CHL1-AS1	1.36631	-0.165097	0.000258613	0.00482008
ENSG00000238627	RNA5SP489	1.5218	-0.181808	0.000696091	0.00865747
ENSG00000234167	TCEB2P4	1.29142	-0.151281	0.00212127	0.0180108
ENSG00000229855	CTC-546K23.1	2.9078	-0.17012	4.83208e-05	0.00202422
ENSG00000235533	RP11-284P20.3	1.43562	-0.259164	1.6662e-07	0.000363343
ENSG00000248388	RP11-313E19.2	1.46277	-0.16303	0.00190845	0.0168376
ENSG00000163564	PYHIN1	1.65273	-0.153762	0.00190845	0.0168376
ENSG00000249948	GBA3	1.49741	-0.179276	0.00087901	0.0101509
ENSG00000249785	CTD-2061E9.1	1.41765	-0.168366	6.5054e-05	0.00232984
ENSG00000263361	MIR378H	1.6043	-0.169666	0.00473706	0.0313927
ENSG00000203560	OR52J1P	1.34257	-0.201688	0.000294215	0.00519502
ENSG00000226079	RP3-399L15.2	1.37448	-0.203042	0.00011533	0.00309852
ENSG00000259181	RP11-463I20.3	1.39485	-0.169479	2.60358e-05	0.00156742
ENSG00000187170	LCE4A	1.39526	-0.157022	0.000100217	0.00290098
ENSG00000222787	AL645944.1	1.93832	-0.164943	0.000226967	0.00444113
ENSG00000250739	RP11-462G22.1	2.05419	-0.164172	0.000132495	0.00333592
ENSG00000213186	TRIM59	1.72881	-0.240978	0.000258613	0.00482008
ENSG00000222251	RNA5SP95	1.27172	-0.169292	0.000429286	0.00647095
ENSG00000187005	KRTAP21-1	1.38362	-0.182314	0.000429286	0.00647095
ENSG00000226650	KIF4B	1.75601	-0.161507	0.006891	0.0404495
ENSG00000265331	MIR4524B	1.51806	-0.181651	0.00137949	0.0136255
ENSG00000254935	RP11-266E8.2	1.52474	-0.239878	0.000173982	0.00385393
ENSG00000138798	EGF	1.42439	-0.174784	0.000485465	0.0069954
ENSG00000222084	AL445074.1	1.43067	-0.183844	0.000429286	0.00647095
ENSG00000236958	RP11-264A11.1	1.52022	-0.26083	8.69299e-05	0.00271022
ENSG00000258747	RP11-163M18.1	1.43077	-0.220554	1.60158e-05	0.00131793
ENSG00000260779	RP11-856M7.1	1.51277	-0.21274	0.00153904	0.0146201
ENSG00000138792	ENPEP	1.71382	-0.154568	0.00123491	0.0127124
ENSG00000252103	RNU6-917P	1.95969	-0.15462	0.006891	0.0404495
ENSG00000199473	SNORA63	1.46444	-0.259556	5.2676e-07	0.000480846
ENSG00000236318	AC019117.1	1.46444	-0.259556	5.2676e-07	0.000480846
ENSG00000154438	ASZ1	1.36792	-0.165886	0.000379055	0.00601645
ENSG00000223131	RNA5SP304	1.29593	-0.151347	0.000379055	0.00601645
ENSG00000222032	AC112721.2	1.80963	-0.160634	0.0028921	0.0223334
ENSG00000221584	AC008747.1	1.27254	-0.15108	0.00473706	0.0313927
ENSG00000269924	RP11-697N18.4	2.46326	-0.232003	0.000379055	0.00601645
ENSG00000100368	CSF2RB	1.42768	-0.170632	3.56136e-05	0.00177174
ENSG00000232464	CTA-125H2.1	1.32918	-0.195122	0.000151954	0.00358228
ENSG00000249808	CTD-2029E14.1	1.37967	-0.16869	0.000334203	0.00559886
ENSG00000229019	RP11-88I18.3	1.42594	-0.15585	0.0026113	0.0207781
ENSG00000199598	RNU6-859P	1.25413	-0.169161	5.68931e-06	0.0008792
ENSG00000258761	RP11-24J19.1	1.36825	-0.202281	4.83208e-05	0.00202422
ENSG00000207306	RNU6-1152P	1.33183	-0.204121	1.35596e-05	0.0012494
ENSG00000204566	C10orf115	1.45387	-0.17058	0.00123491	0.0127124
ENSG00000251851	RNU6-772P	1.30815	-0.177553	4.83208e-05	0.00202422
ENSG00000202377	SNORA25	1.50573	-0.219504	0.00011533	0.00309852
ENSG00000207403	Y_RNA	1.68755	-0.181724	0.00137949	0.0136255
ENSG00000236319	CTD-2033D24.2	1.33596	-0.180742	1.8873e-05	0.00138468
ENSG00000164151	KIAA0947	1.4828	-0.164925	7.52701e-05	0.0025017
ENSG00000235356	RP11-428G2.1	1.26044	-0.174782	0.000294215	0.00519502
ENSG00000225131	PSME2P2	1.36875	-0.167207	0.006891	0.0404495
ENSG00000258773	RP11-255M2.2	1.36591	-0.173892	0.00171488	0.0157346
ENSG00000265375	MIR4679-2	1.87658	-0.216092	0.00171488	0.0157346
ENSG00000238552	snoU13	1.28481	-0.17896	0.000429286	0.00647095
ENSG00000175535	PNLIP	1.47579	-0.213531	1.14539e-05	0.00118313
ENSG00000258804	RP11-322L20.1	1.62986	-0.234838	8.69299e-05	0.00271022
ENSG00000263757	AC027288.1	2.23214	-0.176008	0.00353519	0.0256352
ENSG00000231253	RP1-302D9.2	1.80716	-0.205661	0.000173982	0.00385393
ENSG00000234184	RP5-887A10.1	1.27559	-0.155883	0.00123491	0.0127124
ENSG00000259867	RP11-525K10.3	1.25256	-0.160878	6.5054e-05	0.00232984
ENSG00000266269	AC002395.1	1.89413	-0.175551	0.00153904	0.0146201
ENSG00000211778	TRAV4	1.31009	-0.167256	0.000429286	0.00647095
ENSG00000228704	RP11-138M12.1	1.54248	-0.220154	0.000294215	0.00519502
ENSG00000251899	AC104169.1	1.67517	-0.284352	9.65157e-06	0.00108863
ENSG00000134986	NREP	1.51762	-0.23382	1.30522e-07	0.000363343
ENSG00000231977	RP5-963E22.4	1.4008	-0.184527	0.000485465	0.0069954
ENSG00000262119	RP11-483C6.1	1.85146	-0.267459	0.000100217	0.00290098
ENSG00000186008	RPS4XP21	1.41804	-0.168017	4.15252e-05	0.00188216
ENSG00000256072	RP11-335I12.2	1.53962	-0.208306	0.000485465	0.0069954
ENSG00000235930	HSPE1P12	1.58395	-0.192901	8.11334e-06	0.001011
ENSG00000147364	FBXO25	1.45218	-0.150815	0.00473706	0.0313927
ENSG00000212373	RNA5SP171	1.43642	-0.208246	0.000485465	0.0069954
ENSG00000184881	OR51B2	1.32542	-0.178622	0.000548202	0.00753168
ENSG00000259734	RP11-182L7.1	1.34652	-0.188557	0.000429286	0.00647095
ENSG00000201153	RNU6-371P	1.35699	-0.166672	0.000334203	0.00559886
ENSG00000199295	RNU6-1312P	1.25569	-0.155921	0.000198876	0.00413906
ENSG00000249203	RP11-473L15.3	1.4934	-0.197803	0.00087901	0.0101509
ENSG00000264276	RN7SL287P	1.45665	-0.16713	0.0028921	0.0223334
ENSG00000166363	OR10A5	1.3964	-0.190063	0.000485465	0.0069954
ENSG00000254712	RP11-560B16.5	1.3964	-0.190063	0.000485465	0.0069954
ENSG00000254557	RP11-102F4.2	1.56859	-0.241352	5.61206e-05	0.00219626
ENSG00000238801	snoU13	1.42423	-0.21659	0.000485465	0.0069954
ENSG00000242320	RPL21P126	1.50015	-0.204848	0.000782756	0.0093816
ENSG00000249568	RP11-234O6.2	1.50129	-0.222661	1.8873e-05	0.00138468
ENSG00000239006	AC105941.1	1.69383	-0.220245	0.000485465	0.0069954
ENSG00000255029	CTD-3012A18.1	1.80734	-0.157032	0.000379055	0.00601645
ENSG00000250550	PPBPP1	1.30917	-0.159765	2.70759e-06	0.000748439
ENSG00000252017	RNU6-1194P	1.30528	-0.153619	0.000173982	0.00385393
ENSG00000221345	U3	1.88184	-0.271775	3.04825e-05	0.00165262
ENSG00000251259	AC004069.2	1.7003	-0.163033	0.00572577	0.0358107
ENSG00000259185	RP11-56B16.4	1.32737	-0.163278	6.5054e-05	0.00232984
ENSG00000254919	RP11-698N11.2	1.3175	-0.151987	4.83208e-05	0.00202422
ENSG00000234777	RP11-125D12.2	1.33701	-0.171494	0.000226967	0.00444113
ENSG00000252049	SNORA40	1.38203	-0.162046	0.00171488	0.0157346
ENSG00000248736	RP11-35O7.1	1.6649	-0.205592	8.11334e-06	0.001011
ENSG00000227330	AP000998.2	1.29103	-0.163836	0.000548202	0.00753168
ENSG00000184995	IFNE	1.55129	-0.188566	0.00235497	0.0193586
ENSG00000271597	RP11-85D18.1	1.29505	-0.17692	0.000294215	0.00519502
ENSG00000222686	RNU4-72P	1.3422	-0.181696	0.00087901	0.0101509
ENSG00000229639	RP3-380B4.1	1.37112	-0.207482	4.74513e-06	0.000813345
ENSG00000200545	U3	1.50649	-0.175981	0.00153904	0.0146201
ENSG00000027075	PRKCH	1.24653	-0.157403	0.000618171	0.00807469
ENSG00000236306	RP11-33G16.1	1.38446	-0.186753	0.00087901	0.0101509
ENSG00000251789	RNU4-57P	1.32868	-0.202766	0.000132495	0.00333592
ENSG00000230071	RPL4P6	1.69587	-0.168871	0.000782756	0.0093816
ENSG00000258119	RP11-804F13.1	1.40875	-0.204358	0.00190845	0.0168376
ENSG00000213729	AC098828.3	2.19768	-0.261895	4.15252e-05	0.00188216
ENSG00000222974	RN7SKP228	1.4015	-0.202466	0.00110405	0.011789
ENSG00000252882	RNU6-1137P	1.33021	-0.158189	5.61206e-05	0.00219626
ENSG00000259798	RP11-23E19.2	1.28271	-0.166321	0.000100217	0.00290098
ENSG00000260244	RP11-588K22.2	1.52513	-0.214925	2.60358e-05	0.00156742
ENSG00000236483	CTD-3105H18.8	1.58031	-0.183134	0.0028921	0.0223334
ENSG00000202142	SNORD114-18	1.35379	-0.169469	0.000618171	0.00807469
ENSG00000249261	RP11-284A20.2	1.59026	-0.272161	3.27373e-06	0.000783539
ENSG00000172967	XKR3	1.57973	-0.233855	0.00087901	0.0101509
ENSG00000272644	RP11-33O4.1	1.9919	-0.324888	6.5054e-05	0.00232984
ENSG00000176742	OR51V1	1.80246	-0.220255	0.000294215	0.00519502
ENSG00000166523	CLEC4E	1.68941	-0.152191	0.000548202	0.00753168
ENSG00000179919	OR10A7	1.37324	-0.192481	7.52701e-05	0.0025017
ENSG00000233536	RP11-867G2.5	1.28971	-0.150564	0.00110405	0.011789
ENSG00000216169	AC098650.1	1.58276	-0.181766	0.000696091	0.00865747
ENSG00000171560	FGA	1.59898	-0.151358	0.00137949	0.0136255
ENSG00000207319	Y_RNA	1.51651	-0.157553	0.00123491	0.0127124
ENSG00000238540	RNU7-93P	1.58437	-0.248487	0.000226967	0.00444113
ENSG00000200632	SNORD113-7	1.30204	-0.177394	0.000100217	0.00290098
ENSG00000242536	RP11-290K4.2	1.61583	-0.223705	9.65157e-06	0.00108863
ENSG00000073734	ABCB11	1.59012	-0.21826	6.80264e-06	0.000933626
ENSG00000227075	AP000472.3	1.34049	-0.172897	0.006891	0.0404495
ENSG00000179055	OR13D1	1.23243	-0.151169	0.000294215	0.00519502
ENSG00000230428	RP1-196A12.1	1.80118	-0.316395	3.27373e-06	0.000783539
ENSG00000233123	LINC01007	1.4935	-0.209793	0.000618171	0.00807469
ENSG00000223096	RNU5E-9P	1.6349	-0.203454	0.000258613	0.00482008
ENSG00000235038	RP11-393I23.4	2.48257	-0.360783	3.36954e-07	0.000480846
ENSG00000202215	RNU1-51P	1.32919	-0.164167	0.000100217	0.00290098
ENSG00000255109	CTD-2572N17.1	1.72585	-0.267113	5.2676e-07	0.000480846
ENSG00000151418	ATP6V1G3	1.64472	-0.249552	0.00011533	0.00309852
ENSG00000271488	RP1-55C23.8	1.28909	-0.162156	8.69299e-05	0.00271022
ENSG00000112303	VNN2	1.28909	-0.162156	8.69299e-05	0.00271022
ENSG00000258934	RP11-97N10.1	1.40411	-0.229243	4.15252e-05	0.00188216
ENSG00000206661	SNORA70	1.35014	-0.169111	0.000618171	0.00807469
ENSG00000224298	AC069363.1	1.49156	-0.168024	0.000618171	0.00807469
ENSG00000202395	RN7SKP1	1.50931	-0.260764	6.5054e-05	0.00232984
ENSG00000250095	NREP-AS1	1.69733	-0.235276	0.000226967	0.00444113
ENSG00000170956	CEACAM3	1.33998	-0.157145	0.006891	0.0404495
ENSG00000228707	RP11-787B4.2	1.54666	-0.185029	0.000132495	0.00333592
ENSG00000259331	RP11-57P19.1	1.60319	-0.186068	0.000226967	0.00444113
ENSG00000126550	HTN1	1.3984	-0.166733	0.000198876	0.00413906
ENSG00000205025	OR5G5P	1.45562	-0.215808	0.000258613	0.00482008
ENSG00000265673	MIR4508	1.82226	-0.237625	1.60158e-05	0.00131793
ENSG00000211937	IGHV2-5	1.73527	-0.165055	0.000782756	0.0093816
ENSG00000253387	IGHVIII-5-1	1.73527	-0.165055	0.000782756	0.0093816
ENSG00000233379	RP11-318G21.4	1.30451	-0.176373	8.69299e-05	0.00271022
ENSG00000251517	RP11-109E24.1	1.36658	-0.191554	0.000294215	0.00519502
ENSG00000253855	AC133633.1	1.59417	-0.183621	0.000485465	0.0069954
ENSG00000229727	AC013460.1	1.83083	-0.210403	7.52701e-05	0.0025017
ENSG00000250481	CTD-2247C11.1	1.35073	-0.159555	0.000618171	0.00807469
ENSG00000200338	RNU1-49P	1.58088	-0.222697	0.000100217	0.00290098
ENSG00000164283	ESM1	1.41152	-0.182939	0.000226967	0.00444113
ENSG00000113088	GZMK	1.41152	-0.182939	0.000226967	0.00444113
ENSG00000136935	GOLGA1	1.48439	-0.153249	0.00319936	0.0239934
ENSG00000265201	MIR4677	1.80648	-0.151471	0.000429286	0.00647095
ENSG00000196266	OR10J3	1.3441	-0.166405	0.006891	0.0404495
ENSG00000177234	C10orf85	1.36662	-0.201577	3.56136e-05	0.00177174
ENSG00000231300	EZH2P1	1.76889	-0.256834	0.000151954	0.00358228
ENSG00000085741	WNT11	-1.49499	0.181676	4.15252e-05	0.00188216
ENSG00000267636	AC008992.1	1.39493	-0.161177	0.00628479	0.0381401
ENSG00000257275	RP11-164H13.1	1.97225	-0.208456	5.61206e-05	0.00219626
ENSG00000253257	MTND4P7	1.52644	-0.200023	0.00521085	0.0335526
ENSG00000248816	RP11-18D7.3	1.33108	-0.168288	3.56136e-05	0.00177174
ENSG00000244640	RP11-436J20.1	1.28102	-0.156653	0.00011533	0.00309852
ENSG00000241506	PSMC1P1	1.28102	-0.156653	0.00011533	0.00309852
ENSG00000254201	RP11-618M23.2	1.30171	-0.159297	0.000294215	0.00519502
ENSG00000258926	RP11-47I22.1	1.27363	-0.15373	4.83208e-05	0.00202422
ENSG00000133574	GIMAP4	1.40059	-0.180631	5.61206e-05	0.00219626
ENSG00000236387	RP11-307O10.1	1.47354	-0.212479	0.000132495	0.00333592
ENSG00000164509	IL31RA	1.42527	-0.199552	0.000379055	0.00601645
ENSG00000223019	RNA5SP306	1.25807	-0.160079	0.0026113	0.0207781
ENSG00000254297	CTC-286N12.1	1.41343	-0.229144	8.69299e-05	0.00271022
ENSG00000261305	RP4-584D14.7	1.84219	-0.173704	0.000294215	0.00519502
ENSG00000252342	RNA5SP164	1.39857	-0.2014	0.000258613	0.00482008
ENSG00000199944	RNU6-653P	1.43313	-0.164184	0.00110405	0.011789
ENSG00000201102	Y_RNA	1.41986	-0.21715	1.14539e-05	0.00118313
ENSG00000226598	AC017060.1	1.69621	-0.188758	0.000100217	0.00290098
ENSG00000260982	RP5-1077H22.2	1.45519	-0.225363	0.00011533	0.00309852
ENSG00000253821	RP11-246K15.1	1.77749	-0.201895	2.21914e-05	0.00147887
ENSG00000207453	RNU6-535P	1.52949	-0.235091	0.00011533	0.00309852
ENSG00000226302	RP11-528N21.1	1.38942	-0.156273	0.000132495	0.00333592
ENSG00000211753	TRBV28	1.31013	-0.179144	0.000258613	0.00482008
ENSG00000221532	AC007353.1	-1.39155	0.170944	0.0026113	0.0207781
ENSG00000250620	RP11-91J3.3	1.64574	-0.217024	0.000173982	0.00385393
ENSG00000255433	AP000479.1	1.55043	-0.177443	0.00123491	0.0127124
ENSG00000248408	RP11-452C8.1	1.30195	-0.160991	0.000173982	0.00385393
ENSG00000261400	AC011525.2	1.30745	-0.181343	0.000173982	0.00385393
ENSG00000272950	RP11-307C18.1	1.58346	-0.262771	0.000696091	0.00865747
ENSG00000258795	RP11-1082A3.1	1.3152	-0.17721	0.00011533	0.00309852
ENSG00000109272	PF4V1	1.60211	-0.198672	0.000429286	0.00647095
ENSG00000269938	RP11-214K3.20	1.61453	-0.249833	0.000100217	0.00290098
ENSG00000252142	AL022314.1	1.92229	-0.276753	1.4741e-08	0.000363343
ENSG00000124215	CDH26	1.75612	-0.259672	1.8873e-05	0.00138468
ENSG00000256355	NTAN1P3	-1.48149	0.276013	0.00011533	0.00309852
ENSG00000258223	PRSS58	1.6885	-0.329764	1.50341e-06	0.000634536
ENSG00000213222	AC093724.2	1.49739	-0.157386	0.00572577	0.0358107
ENSG00000206782	RNU6-224P	1.3986	-0.225471	4.15252e-05	0.00188216
ENSG00000252023	RNU6-581P	1.9356	-0.285614	3.04825e-05	0.00165262
ENSG00000266321	MIR4293	1.51172	-0.225633	0.000548202	0.00753168
ENSG00000252474	RNU6-539P	1.24481	-0.158454	0.000548202	0.00753168
ENSG00000237603	HMGB3P12	1.45203	-0.217613	0.00171488	0.0157346
ENSG00000177992	SPATA31E1	1.6706	-0.286292	6.80264e-06	0.000933626
ENSG00000206658	RNU6-1039P	-1.28892	0.169344	0.00212127	0.0180108
ENSG00000239065	snoU13	1.77447	-0.23724	7.52701e-05	0.0025017
ENSG00000132967	HMGB1P5	1.45522	-0.237278	6.80264e-06	0.000933626
ENSG00000254042	CTC-558O2.1	1.33182	-0.194968	0.000226967	0.00444113
ENSG00000267779	CTC-360P9.3	1.22535	-0.155752	0.000485465	0.0069954
ENSG00000267489	CTC-360P9.4	1.22535	-0.155752	0.000485465	0.0069954
ENSG00000228521	AC099552.3	1.41103	-0.204778	5.68931e-06	0.0008792
ENSG00000207061	Y_RNA	1.57173	-0.244939	0.000379055	0.00601645
ENSG00000224429	LINC00422	2.0428	-0.300236	2.60358e-05	0.00156742
ENSG00000168263	KCNV2	1.45679	-0.261983	3.36954e-07	0.000480846
ENSG00000236530	AC097711.1	1.50835	-0.192201	0.006891	0.0404495
ENSG00000169469	SPRR1B	1.45099	-0.235218	1.60158e-05	0.00131793
ENSG00000141338	ABCA8	1.8678	-0.18353	0.00098578	0.0109521
ENSG00000253527	CTB-105L4.2	1.29188	-0.168767	0.00011533	0.00309852
ENSG00000250882	CTC-459M5.1	1.30508	-0.15863	0.000100217	0.00290098
ENSG00000203281	AL590489.1	1.99172	-0.228622	0.000696091	0.00865747
ENSG00000221629	AL162614.1	1.45827	-0.208248	0.00235497	0.0193586
ENSG00000239908	RN7SL75P	1.52603	-0.234235	0.000132495	0.00333592
ENSG00000229298	TUBB8P1	1.3859	-0.216326	3.56136e-05	0.00177174
ENSG00000184564	SLITRK6	1.74071	-0.151417	0.000294215	0.00519502
ENSG00000195024	RNU1-15P	2.1484	-0.304127	3.04825e-05	0.00165262
ENSG00000253457	SMIM18	1.80813	-0.215836	0.0026113	0.0207781
ENSG00000206617	RNY1P5	2.01775	-0.21746	2.23234e-06	0.000689951
ENSG00000249150	CTC-472C24.1	1.2792	-0.165855	3.56136e-05	0.00177174
ENSG00000244544	RN7SL446P	2.07762	-0.158285	0.00390181	0.0274126
ENSG00000176239	OR51B6	1.82206	-0.284518	1.0162e-07	0.000363343
ENSG00000202536	Y_RNA	1.49949	-0.211776	0.0028921	0.0223334
ENSG00000198128	OR2L3	1.3795	-0.178539	0.0026113	0.0207781
ENSG00000236582	PRPF38AP2	1.2846	-0.189126	0.000548202	0.00753168
ENSG00000228216	RP11-367F23.1	1.35131	-0.167362	9.65157e-06	0.00108863
ENSG00000254160	CTD-2281E23.3	1.36463	-0.182163	5.61206e-05	0.00219626
ENSG00000211968	IGHV1-58	1.51016	-0.205465	0.00628479	0.0381401
ENSG00000207148	Y_RNA	1.44913	-0.172714	0.000198876	0.00413906
ENSG00000181214	OR8G2P	1.25309	-0.16441	0.000173982	0.00385393
ENSG00000267417	CTC-239J10.1	1.45257	-0.161906	0.000429286	0.00647095
ENSG00000239130	snoU13	1.26504	-0.158063	0.00190845	0.0168376
ENSG00000206949	RNU6-1324P	1.30097	-0.159485	0.00110405	0.011789
ENSG00000233842	AC062031.1	1.6834	-0.238402	0.000100217	0.00290098
ENSG00000244171	PBX2P1	1.26002	-0.15903	0.0043016	0.0292831
ENSG00000120054	CPN1	2.08338	-0.238166	9.65157e-06	0.00108863
ENSG00000187569	DPPA3	1.48507	-0.180439	5.61206e-05	0.00219626
ENSG00000223502	RP11-96B5.3	1.4568	-0.178237	0.00319936	0.0239934
ENSG00000268432	AC026407.1	1.53083	-0.228894	0.00087901	0.0101509
ENSG00000182070	OR52A1	2.05841	-0.222995	0.000485465	0.0069954
ENSG00000249099	RP11-351N6.1	1.50691	-0.207254	0.00137949	0.0136255
ENSG00000252964	RNA5SP400	1.39592	-0.210706	0.00190845	0.0168376
ENSG00000253110	CTB-78H18.1	1.32607	-0.176095	0.000100217	0.00290098
ENSG00000179046	TRIML2	1.67008	-0.252027	0.000151954	0.00358228
ENSG00000221310	AC008967.1	1.27307	-0.151281	0.00087901	0.0101509
ENSG00000261257	RP11-673E11.2	-1.55459	0.224748	4.83208e-05	0.00202422
ENSG00000221859	KRTAP10-10	1.66628	-0.274748	2.60358e-05	0.00156742
ENSG00000270281	CTC-523E23.10	1.61974	-0.220676	0.00011533	0.00309852
ENSG00000223492	RP11-15M15.1	1.26206	-0.158211	0.000294215	0.00519502
ENSG00000122257	RBBP6	1.24086	-0.16226	0.00628479	0.0381401
ENSG00000224504	RP11-475D12.2	1.31551	-0.1706	0.00098578	0.0109521
ENSG00000223123	AC010546.1	1.31292	-0.170726	0.00123491	0.0127124
ENSG00000255714	RP11-121J20.1	1.58169	-0.252961	3.56136e-05	0.00177174
ENSG00000221731	AC091321.1	1.31219	-0.153427	0.00353519	0.0256352
ENSG00000203469	RP5-1113E3.3	1.46016	-0.215846	3.04825e-05	0.00165262
ENSG00000235032	RP4-813D12.2	1.27925	-0.173895	5.61206e-05	0.00219626
ENSG00000251968	AL133376.1	1.26553	-0.17848	7.52701e-05	0.0025017
ENSG00000238176	RP11-322I2.1	1.42688	-0.152974	0.00353519	0.0256352
ENSG00000206637	SNORA70	1.43161	-0.175419	0.006891	0.0404495
ENSG00000238003	RP11-465N4.2	1.43161	-0.175419	0.006891	0.0404495
ENSG00000255448	RP1-59M18.2	1.33297	-0.180929	2.21914e-05	0.00147887
ENSG00000184274	LINC00315	1.40391	-0.205295	0.00171488	0.0157346
ENSG00000267162	RP11-815J4.4	1.28565	-0.154429	0.00190845	0.0168376
ENSG00000163145	C1QTNF7	1.4768	-0.206817	2.70759e-06	0.000748439
ENSG00000221954	OR4C12	1.60613	-0.16202	0.00390181	0.0274126
ENSG00000239083	snoU13	1.71253	-0.16416	0.00902653	0.048803
ENSG00000250192	RP11-300M6.1	1.66951	-0.244143	0.000334203	0.00559886
ENSG00000256995	RP11-114G22.1	2.41217	-0.396657	1.6662e-07	0.000363343
ENSG00000222889	RN7SKP29	1.29161	-0.18669	0.000100217	0.00290098
ENSG00000261141	RP11-303E16.5	1.43341	-0.178367	0.000198876	0.00413906
ENSG00000105357	MYH14	1.48735	-0.191332	0.00473706	0.0313927
ENSG00000255218	OR5BC1P	1.59984	-0.162816	0.00353519	0.0256352
ENSG00000212609	RNU1-139P	1.57055	-0.280525	9.65157e-06	0.00108863
ENSG00000200090	Y_RNA	1.88496	-0.327712	4.74513e-06	0.000813345
ENSG00000182511	FES	1.81271	-0.213778	4.15252e-05	0.00188216
ENSG00000233919	RP11-372H2.1	1.58604	-0.214706	1.60158e-05	0.00131793
ENSG00000238501	snoU13	1.49929	-0.164603	0.000132495	0.00333592
ENSG00000222546	RNA5SP251	1.28783	-0.150922	0.00110405	0.011789
ENSG00000188269	OR7A5	1.36817	-0.172526	0.00110405	0.011789
ENSG00000226522	AC004744.3	2.03518	-0.301455	4.15252e-05	0.00188216
ENSG00000238266	LINC00707	1.51756	-0.210197	6.80264e-06	0.000933626
ENSG00000237848	RP11-739N20.3	1.32329	-0.177273	2.60358e-05	0.00156742
ENSG00000250361	GYPB	1.6396	-0.249173	0.000151954	0.00358228
ENSG00000170180	GYPA	1.6396	-0.249173	0.000151954	0.00358228
ENSG00000181495	AC026703.1	1.39568	-0.215607	4.15252e-05	0.00188216
ENSG00000249920	HNRNPA1P55	1.86994	-0.249221	7.52701e-05	0.0025017
ENSG00000236382	KRTAP10-13P	1.4454	-0.214667	0.00098578	0.0109521
ENSG00000200437	RNU6-799P	1.57583	-0.22835	5.61206e-05	0.00219626
ENSG00000129167	TPH1	2.20345	-0.288505	6.80264e-06	0.000933626
ENSG00000272485	RP11-284J1.1	1.66153	-0.277719	7.52701e-05	0.0025017
ENSG00000265666	CTD-2267D19.2	1.69308	-0.190295	0.006891	0.0404495
ENSG00000257097	RP11-450K4.1	1.58519	-0.252274	3.94711e-06	0.000798619
ENSG00000249770	MTND6P17	1.90014	-0.345202	2.70759e-06	0.000748439
ENSG00000249916	CTD-2280E9.1	1.58709	-0.222235	0.000198876	0.00413906
ENSG00000236795	AC006004.1	1.29962	-0.161072	0.000198876	0.00413906
ENSG00000222361	RNU6-1186P	1.36893	-0.152468	0.0028921	0.0223334
ENSG00000115386	REG1A	-1.28993	0.173622	0.00319936	0.0239934
ENSG00000134954	ETS1	1.51239	-0.184658	0.000173982	0.00385393
ENSG00000234262	RP1-20N18.4	1.55985	-0.233236	0.000198876	0.00413906
ENSG00000258240	RP1-46F2.3	1.33739	-0.16514	0.00011533	0.00309852
ENSG00000253143	Metazoa_SRP	1.29711	-0.176052	4.74513e-06	0.000813345
ENSG00000250269	RP11-395P13.5	2.64699	-0.269411	0.00011533	0.00309852
ENSG00000196578	OR5AC2	1.47531	-0.193738	0.000198876	0.00413906
ENSG00000158481	CD1C	1.68488	-0.174205	0.00087901	0.0101509
ENSG00000260948	RP11-552M11.8	1.52856	-0.205334	0.00123491	0.0127124
ENSG00000248285	RP11-158J3.2	1.25821	-0.153318	0.0026113	0.0207781
ENSG00000253357	CTB-78F1.2	1.84817	-0.239438	0.00521085	0.0335526
ENSG00000238048	AP005019.4	-1.6803	0.172285	0.00190845	0.0168376
ENSG00000239004	RNU7-76P	1.38046	-0.181621	0.000173982	0.00385393
ENSG00000229044	RP11-266K22.2	1.26813	-0.165571	0.000696091	0.00865747
ENSG00000248869	RP11-138I17.1	1.52065	-0.198279	0.000485465	0.0069954
ENSG00000207504	RNU6-1031P	1.55934	-0.187182	0.00319936	0.0239934
ENSG00000150269	OR5M9	1.2773	-0.169092	0.00171488	0.0157346
ENSG00000180061	TMEM150B	1.60742	-0.222599	0.000379055	0.00601645
ENSG00000253374	RP11-257P3.3	1.27838	-0.158857	0.00353519	0.0256352
ENSG00000212269	RNU6-788P	1.24776	-0.156548	0.000226967	0.00444113
ENSG00000221362	AC106860.1	1.27666	-0.151871	0.00087901	0.0101509
ENSG00000224700	RP11-697E14.2	1.36085	-0.205097	0.00190845	0.0168376
ENSG00000201425	Y_RNA	1.25892	-0.162023	5.61206e-05	0.00219626
ENSG00000223217	RNU6-938P	1.4222	-0.187072	0.000334203	0.00559886
ENSG00000253416	RP11-48D4.2	1.52745	-0.232722	0.000485465	0.0069954
ENSG00000252395	RNU6-1007P	1.38132	-0.199875	0.00235497	0.0193586
ENSG00000215177	IGLV8OR8-1	1.47041	-0.187401	0.000429286	0.00647095
ENSG00000267551	AC005264.2	1.59494	-0.17697	0.000618171	0.00807469
ENSG00000240045	RP11-451G4.2	2.03295	-0.167964	0.000618171	0.00807469
ENSG00000255964	RP11-69M1.3	1.65493	-0.243635	6.80264e-06	0.000933626
ENSG00000273452	AC005358.1	1.25808	-0.156491	0.00190845	0.0168376
ENSG00000251176	RP11-97E7.1	1.29863	-0.181447	0.00235497	0.0193586
ENSG00000085117	CD82	1.41681	-0.192632	0.000151954	0.00358228
ENSG00000234105	GS1-278J22.1	-1.23583	0.168781	0.000429286	0.00647095
ENSG00000183055	FAM133CP	1.69723	-0.256361	3.04825e-05	0.00165262
ENSG00000269463	RP11-727F15.13	1.6531	-0.261453	3.04825e-05	0.00165262
ENSG00000273384	RP5-1098D14.1	2.89308	-0.204696	0.00190845	0.0168376
ENSG00000253023	RNU7-156P	1.62889	-0.214863	4.15252e-05	0.00188216
ENSG00000264919	MIR4697	2.20798	-0.21222	1.8873e-05	0.00138468
ENSG00000251742	RN7SKP13	1.44132	-0.178393	0.000226967	0.00444113
ENSG00000252519	RNU6-783P	1.28082	-0.150124	3.04825e-05	0.00165262
ENSG00000249797	CTD-3179P9.1	1.68073	-0.174099	0.00123491	0.0127124
ENSG00000233451	RP11-301N24.3	1.9664	-0.276811	0.00011533	0.00309852
ENSG00000257268	RP1-74B13.2	1.49966	-0.182335	0.00110405	0.011789
ENSG00000238291	RP11-94M14.3	1.53685	-0.208156	8.11334e-06	0.001011
ENSG00000223563	AP001601.2	1.51239	-0.156585	0.00319936	0.0239934
ENSG00000201288	RNU6-1047P	1.52758	-0.197465	0.000100217	0.00290098
ENSG00000259033	RP11-718G2.5	1.34907	-0.206419	5.61206e-05	0.00219626
ENSG00000253634	RP11-587H10.2	1.37779	-0.165815	0.000696091	0.00865747
ENSG00000167634	NLRP7	1.38217	-0.189712	0.00137949	0.0136255
ENSG00000252935	RNU6-1220P	1.40315	-0.230868	3.04825e-05	0.00165262
ENSG00000225768	RP11-127O4.3	1.55414	-0.216795	0.00235497	0.0193586
ENSG00000199765	RNU6-363P	1.71969	-0.228173	0.000379055	0.00601645
ENSG00000223440	RP11-555J4.4	1.39097	-0.195688	0.00137949	0.0136255
ENSG00000204702	OR2J1	1.57558	-0.193414	0.00137949	0.0136255
ENSG00000255494	LINC00681	1.32753	-0.165005	0.00628479	0.0381401
ENSG00000271904	CTC-498M16.4	1.28222	-0.178602	0.000100217	0.00290098
ENSG00000251654	RP11-192H6.2	1.66466	-0.174747	0.00628479	0.0381401
ENSG00000222598	RNU2-49P	1.36652	-0.193163	0.000548202	0.00753168
ENSG00000200733	SNORD38	1.52712	-0.192525	0.000782756	0.0093816
ENSG00000234742	AC144530.1	1.77628	-0.237039	0.000696091	0.00865747
ENSG00000255394	C8orf49	2.01144	-0.306101	5.2676e-07	0.000480846
ENSG00000238455	snoU13	1.93874	-0.27308	8.10234e-07	0.000521366
ENSG00000225760	LINC00431	2.03477	-0.198749	1.60158e-05	0.00131793
ENSG00000204540	PSORS1C1	1.33074	-0.190719	3.04825e-05	0.00165262
ENSG00000268714	CTD-2287O16.3	1.38479	-0.193144	0.000782756	0.0093816
ENSG00000248100	RP11-709A23.1	1.98365	-0.329077	1.35596e-05	0.0012494
ENSG00000263595	RN7SL823P	1.35955	-0.181725	0.00353519	0.0256352
ENSG00000213708	SLC16A14P1	1.52523	-0.261326	6.5054e-05	0.00232984
ENSG00000206536	OR5K3	1.44024	-0.191252	0.000618171	0.00807469
ENSG00000213084	AC008555.2	1.358	-0.193765	0.00098578	0.0109521
ENSG00000236116	AC064853.2	2.09756	-0.284726	0.00011533	0.00309852
ENSG00000204187	LINC00619	1.4909	-0.209735	0.00087901	0.0101509
ENSG00000207858	MIR622	1.32146	-0.165644	0.00390181	0.0274126
ENSG00000241423	RPL21P103	-1.32732	0.186759	0.000258613	0.00482008
ENSG00000254187	CTB-78F1.1	1.47692	-0.201185	0.000334203	0.00559886
ENSG00000207026	RNU6-472P	1.68228	-0.198286	0.000132495	0.00333592
ENSG00000179626	OR6C4	1.70708	-0.282139	1.83506e-06	0.000673174
ENSG00000270097	LA16c-380H5.3	1.39895	-0.190326	0.000334203	0.00559886
ENSG00000206950	Y_RNA	1.43719	-0.230568	0.00098578	0.0109521
ENSG00000166069	TMCO5A	1.32729	-0.193679	0.000173982	0.00385393
ENSG00000230118	AC092569.2	1.78195	-0.22893	3.56136e-05	0.00177174
ENSG00000249924	RP11-27G13.1	1.78521	-0.223005	0.000429286	0.00647095
ENSG00000221594	MIR548F1	1.4795	-0.1821	0.000429286	0.00647095
ENSG00000221251	MIR1263	1.42273	-0.213085	6.5054e-05	0.00232984
ENSG00000252203	snoR442	1.26583	-0.155993	0.00110405	0.011789
ENSG00000200650	RNA5SP114	1.57807	-0.287242	1.35596e-05	0.0012494
ENSG00000228355	BX322559.3	1.30548	-0.168771	7.52701e-05	0.0025017
ENSG00000265999	AL499628.1	1.30299	-0.152009	0.006891	0.0404495
ENSG00000265251	MIR4288	1.84996	-0.303684	6.80264e-06	0.000933626
ENSG00000264031	RP11-68I3.2	2.0523	-0.265172	4.83208e-05	0.00202422
ENSG00000248872	RP11-344G13.1	1.24306	-0.168722	0.000548202	0.00753168
ENSG00000268723	CTC-444N24.9	2.11632	-0.182887	0.0028921	0.0223334
ENSG00000226083	SLC39A12-AS1	1.56522	-0.169618	0.00212127	0.0180108
ENSG00000241479	RP11-641D5.2	1.63736	-0.21874	0.000618171	0.00807469
ENSG00000221181	AC078899.5	1.65038	-0.221836	0.000429286	0.00647095
ENSG00000268805	PRED57	1.4688	-0.213679	2.60358e-05	0.00156742
ENSG00000254050	RP11-577N1.1	1.49023	-0.205756	8.69299e-05	0.00271022
ENSG00000221623	AC090150.1	1.31593	-0.188443	7.52701e-05	0.0025017
ENSG00000254141	RP11-642D21.1	1.50318	-0.200257	0.00190845	0.0168376
ENSG00000198445	CCT8L2	2.09687	-0.201057	0.00087901	0.0101509
ENSG00000271173	RP11-272J7.6	1.64024	-0.172053	0.00390181	0.0274126
ENSG00000256148	RP11-809N8.5	1.79118	-0.299974	4.83208e-05	0.00202422
ENSG00000235371	RP4-764D2.1	1.8591	-0.238345	0.000294215	0.00519502
ENSG00000216721	AC093850.1	1.37369	-0.216308	2.60358e-05	0.00156742
ENSG00000238978	snoU13	1.50897	-0.164866	0.00110405	0.011789
ENSG00000216076	AC002066.2	1.32295	-0.182732	0.00319936	0.0239934
ENSG00000240893	RP11-572C15.5	1.43314	-0.199429	0.000696091	0.00865747
ENSG00000250658	RP11-138B4.1	1.45086	-0.20542	0.000132495	0.00333592
ENSG00000254822	RP11-375D13.3	1.98471	-0.310706	3.27373e-06	0.000783539
ENSG00000228239	RP11-85G21.1	1.82783	-0.228095	1.14539e-05	0.00118313
ENSG00000240241	RP11-314M24.1	1.57831	-0.206902	0.000198876	0.00413906
ENSG00000273464	RP11-313P22.1	1.42125	-0.183172	0.00190845	0.0168376
ENSG00000251011	RP11-402L6.1	1.9314	-0.189834	8.69299e-05	0.00271022
ENSG00000226640	RP11-21J7.1	1.33859	-0.151569	0.00153904	0.0146201
ENSG00000189139	FSCB	1.53225	-0.272326	1.60158e-05	0.00131793
ENSG00000263142	LRRC37A17P	2.25684	-0.164611	5.68931e-06	0.0008792
ENSG00000248764	RP11-292D4.2	1.50951	-0.212726	0.0028921	0.0223334
ENSG00000263252	RP11-146P2.1	2.01372	-0.171353	0.000100217	0.00290098
ENSG00000236676	RP5-837I24.4	1.3253	-0.168155	0.00110405	0.011789
ENSG00000248279	CTD-2218G20.2	1.39825	-0.230929	0.000132495	0.00333592
ENSG00000239081	RNU7-24P	1.62505	-0.232322	0.000334203	0.00559886
ENSG00000267954	AP000349.1	1.83454	-0.299743	2.60358e-05	0.00156742
ENSG00000253012	AC022538.1	2.21048	-0.310571	5.61206e-05	0.00219626
ENSG00000249189	AC010492.4	1.40331	-0.201175	0.00123491	0.0127124
ENSG00000232724	AC111186.1	2.74759	-0.308075	6.80264e-06	0.000933626
ENSG00000253789	CTD-2571E19.1	1.46362	-0.168228	0.00190845	0.0168376
ENSG00000206714	Y_RNA	1.25452	-0.165783	0.00171488	0.0157346
ENSG00000225546	RP11-328J2.1	1.31696	-0.159666	0.00473706	0.0313927
ENSG00000221029	AC016194.1	1.69145	-0.237368	3.56136e-05	0.00177174
ENSG00000261648	CTD-2014E2.2	1.39436	-0.198667	0.00123491	0.0127124
ENSG00000163736	PPBP	1.67997	-0.235174	1.8873e-05	0.00138468
ENSG00000214102	WEE2	1.38936	-0.204724	0.000782756	0.0093816
ENSG00000229722	RP11-557H15.5	1.3863	-0.203729	0.00011533	0.00309852
ENSG00000239498	AC114765.1	1.76843	-0.226193	1.8873e-05	0.00138468
ENSG00000223145	RN7SKP112	1.30034	-0.180174	2.60358e-05	0.00156742
ENSG00000250437	RP11-116A1.1	1.46931	-0.222044	1.60158e-05	0.00131793
ENSG00000272472	RP11-95G17.2	1.83825	-0.18928	0.00110405	0.011789
ENSG00000252066	RNU2-53P	1.34645	-0.199292	0.000618171	0.00807469
ENSG00000249690	RP11-1336O20.2	1.89207	-0.203601	0.00212127	0.0180108
ENSG00000236704	CNOT4P1	1.48245	-0.203061	0.000379055	0.00601645
ENSG00000226277	AC105393.2	1.33011	-0.204431	0.000151954	0.00358228
ENSG00000230165	CTB-1144G6.5	1.5444	-0.190642	0.00137949	0.0136255
ENSG00000229399	RP11-378J18.6	1.40118	-0.190292	0.000226967	0.00444113
ENSG00000226576	RP11-523O18.1	1.38792	-0.188313	0.00123491	0.0127124
ENSG00000207322	RNU1-89P	1.41176	-0.173558	0.0026113	0.0207781
ENSG00000242736	TRBV1	2.39723	-0.193813	0.00137949	0.0136255
ENSG00000252529	RNU3P3	1.67086	-0.31929	4.74513e-06	0.000813345
ENSG00000223721	UQCRFS1P2	1.93892	-0.233634	0.00171488	0.0157346
ENSG00000272858	CTA-292E10.8	2.20362	-0.302045	6.80264e-06	0.000933626
ENSG00000234155	RP11-30P6.6	1.48835	-0.181989	0.00521085	0.0335526
ENSG00000006788	MYH13	1.53204	-0.199547	0.000379055	0.00601645
ENSG00000251732	RN7SKP122	1.82732	-0.330347	0.000132495	0.00333592
ENSG00000236039	AC019117.2	1.62522	-0.241656	2.60358e-05	0.00156742
ENSG00000233234	RP11-740P5.2	1.24857	-0.158102	0.000429286	0.00647095
ENSG00000251709	snoU13	2.1034	-0.207064	3.56136e-05	0.00177174
ENSG00000253854	RP11-10N23.2	1.58517	-0.195844	0.00171488	0.0157346
ENSG00000259935	RP11-519C12.1	1.36723	-0.173992	0.000485465	0.0069954
ENSG00000249551	RP11-2N5.2	1.46594	-0.220435	2.21914e-05	0.00147887
ENSG00000231422	RP11-80K21.3	1.24512	-0.166209	0.00353519	0.0256352
ENSG00000174937	OR5M3	1.79215	-0.242796	7.52701e-05	0.0025017
ENSG00000233873	RPL7P44	1.84204	-0.211161	0.00123491	0.0127124
ENSG00000200998	Y_RNA	1.3587	-0.201771	0.000379055	0.00601645
ENSG00000242578	RP11-469J4.3	1.45321	-0.202159	0.00110405	0.011789
ENSG00000250908	RP11-703C10.1	1.33129	-0.16119	0.00171488	0.0157346
ENSG00000263919	RN7SL686P	1.69266	-0.162839	0.00628479	0.0381401
ENSG00000241369	CT64	1.5507	-0.237439	0.000548202	0.00753168
ENSG00000257860	RP11-552I14.1	1.28107	-0.173548	0.000173982	0.00385393
ENSG00000231896	AC019185.4	1.56862	-0.250498	1.14539e-05	0.00118313
ENSG00000266258	RP11-41O4.1	-1.22859	0.168326	0.000618171	0.00807469
ENSG00000201727	RNA5SP173	1.70851	-0.265439	0.000485465	0.0069954
ENSG00000224002	AC090099.2	1.25181	-0.161661	0.000173982	0.00385393
ENSG00000255470	RP11-113D6.6	1.25181	-0.161661	0.000173982	0.00385393
[truncated: 164 more rows]

## Sheet: 18LOH vs MultiCNV
Differential methylation of G-protein coupled receptor signaling genes in gastrointestinal neuroendocrine tumors
Seyoun Byun, Kajsa E. Affolter, Angela K. Snow, Karen Curtin, Austin R. Cannon, Lisa A. Cannon-Albright, Ramya Thota, Deborah W. Neklason
Suppletmentary Table 1 List of significantly differential methylation in the comparsion of chr18 LOH and Multi-CNV (FDR < 0.05 and Dβ > 0.15)
GeneID	Gene_symbol	Fold_change	Beta1	p-value2	FDR3
ENSG00000228403	RP11-563N6.6	1.25464	-0.163711	0.00293233	0.0285113			1 Differential metylation Dβ value
ENSG00000180871	CXCR2	1.33819	-0.179859	1.80174e-06	0.000594302			2 Unpaired wilcoxon test p-value
ENSG00000204539	CDSN	1.24803	-0.157076	0.00118284	0.0164002			3 p-value adjusted FDR
ENSG00000207744	MIR10B	-1.55589	0.197805	0.00653762	0.0466657
ENSG00000170166	HOXD4	-1.71229	0.209421	0.00539621	0.0416789
ENSG00000239396	RN7SL414P	1.29448	-0.201997	4.05392e-05	0.00258319
ENSG00000222895	RNU6-1133P	1.64452	-0.312547	1.80174e-06	0.000594302
ENSG00000258742	RP11-862G15.1	1.33955	-0.157008	0.00443138	0.0368674
ENSG00000179546	HTR1D	1.53823	-0.273386	9.0087e-07	0.000535772
ENSG00000200367	SNORD113-8	1.29179	-0.197622	0.00054863	0.0106083
ENSG00000198796	ALPK2	1.40239	-0.196548	0.000232425	0.00680323
ENSG00000172409	CLP1	2.55524	-0.187888	0.000169364	0.00560056
ENSG00000239134	snoU13	1.2681	-0.170782	0.000169364	0.00560056
ENSG00000269205	AC005606.1	1.62081	-0.188961	0.00443138	0.0368674
ENSG00000160963	COL26A1	1.76149	-0.178529	0.00118284	0.0164002
ENSG00000176177	ENTHD1	1.44476	-0.229928	0.000417103	0.00918235
ENSG00000254290	RP11-150O12.3	2.70484	-0.422353	1.08104e-05	0.00129369
ENSG00000229086	C21orf54	1.37353	-0.238277	1.08104e-05	0.00129369
ENSG00000268457	AL160175.1	2.21821	-0.293908	0.000169364	0.00560056
ENSG00000261303	RP11-160C18.2	1.2357	-0.158378	0.000169364	0.00560056
ENSG00000152207	CYSLTR2	1.47371	-0.226278	0.00118284	0.0164002
ENSG00000143632	ACTA1	4.82519	-0.350656	0.00118284	0.0164002
ENSG00000142632	ARHGEF19	1.35616	-0.159076	0.00539621	0.0416789
ENSG00000255311	RP11-160H12.2	1.50489	-0.265227	0.000169364	0.00560056
ENSG00000238488	snoU13	1.2158	-0.150365	0.00653762	0.0466657
ENSG00000207387	Y_RNA	1.49331	-0.2538	0.00054863	0.0106083
ENSG00000186198	SLC51B	1.48012	-0.227793	0.000716192	0.012319
ENSG00000132911	NMUR2	1.38451	-0.181789	0.00443138	0.0368674
ENSG00000185264	TEX33	1.98829	-0.311473	6.30609e-06	0.000986162
ENSG00000257859	CASC18	1.25992	-0.186945	0.000232425	0.00680323
ENSG00000260198	RP11-441F2.2	1.43866	-0.187596	0.000312602	0.00791119
ENSG00000171431	KRT20	1.28753	-0.168313	0.000923392	0.0142361
ENSG00000229660	RP5-1142J19.1	1.31676	-0.164744	0.00054863	0.0106083
ENSG00000197982	C1orf122	1.99368	-0.37539	8.64836e-05	0.00394727
ENSG00000271845	RP4-790G17.7	1.61425	-0.164506	0.000417103	0.00918235
ENSG00000255206	RP11-403D15.2	1.69611	-0.221428	0.00539621	0.0416789
ENSG00000197745	SCGB1D4	1.27696	-0.171758	6.30609e-06	0.000986162
ENSG00000187908	DMBT1	-1.43499	0.188195	0.00149995	0.0190291
ENSG00000221988	PPT2	3.30227	-0.26636	0.00054863	0.0106083
ENSG00000258388	PPT2-EGFL8	3.13992	-0.222128	0.00189003	0.0217686
ENSG00000125744	RTN2	2.33842	-0.160669	8.64836e-05	0.00394727
ENSG00000136444	RSAD1	1.2646	-0.177436	1.08104e-05	0.00129369
ENSG00000198286	CARD11	1.33769	-0.184507	0.000312602	0.00791119
ENSG00000239739	RP11-373E16.4	1.30155	-0.151769	0.00443138	0.0368674
ENSG00000167994	RAB3IL1	1.41977	-0.2333	0.000312602	0.00791119
ENSG00000249778	TRMT112P2	1.26637	-0.184896	0.00054863	0.0106083
ENSG00000270123	VTRNA2-1	1.72207	-0.221763	0.00293233	0.0285113
ENSG00000232401	LINC00112	1.42902	-0.177471	0.000923392	0.0142361
ENSG00000236384	LINC00479	1.34072	-0.158731	0.00118284	0.0164002
ENSG00000201811	SNORA71	1.29078	-0.15847	0.00054863	0.0106083
ENSG00000208009	MIR130A	1.84043	-0.248929	1.80174e-06	0.000594302
ENSG00000179142	CYP11B2	1.51169	-0.236901	8.64836e-05	0.00394727
ENSG00000168582	CRYGA	1.63884	-0.283666	3.60348e-06	0.000756384
ENSG00000235029	MNX1-AS2	9.3599	-0.484861	0.00361429	0.0325088
ENSG00000233222	RP11-216N14.9	1.34283	-0.157067	0.000923392	0.0142361
ENSG00000100122	CRYBB1	1.33817	-0.204965	2.70261e-05	0.00205986
ENSG00000136848	DAB2IP	1.40016	-0.187653	0.000716192	0.012319
ENSG00000183091	NEB	1.26859	-0.159873	0.00293233	0.0285113
ENSG00000221748	AL049647.1	1.42268	-0.213772	0.00653762	0.0466657
ENSG00000189169	KRTAP10-12	1.38927	-0.230225	2.70261e-05	0.00205986
ENSG00000169371	SNUPN	1.37869	-0.173553	0.000169364	0.00560056
ENSG00000235156	TMEM30C	1.27123	-0.175783	8.64836e-05	0.00394727
ENSG00000226808	LINC00840	1.44484	-0.229672	0.00539621	0.0416789
ENSG00000226567	LINC00606	1.54222	-0.208595	0.000122518	0.00468722
ENSG00000251906	RNU6-351P	1.43306	-0.206342	0.00189003	0.0217686
ENSG00000182613	OR2V2	1.21281	-0.15307	0.00054863	0.0106083
ENSG00000136560	TANK	1.28722	-0.152466	0.00149995	0.0190291
ENSG00000207266	RNU6-1241P	1.37729	-0.192572	0.00361429	0.0325088
ENSG00000253930	RP11-1149O23.2	1.28974	-0.187267	0.000232425	0.00680323
ENSG00000263793	MIR3115	1.75131	-0.364127	2.70261e-05	0.00205986
ENSG00000212382	RNU6-159P	1.3865	-0.241043	1.80174e-06	0.000594302
ENSG00000253979	RP11-443C10.2	1.50536	-0.263186	6.03583e-05	0.00322777
ENSG00000250234	CTD-2024P10.1	2.33323	-0.181661	2.70261e-05	0.00205986
ENSG00000261671	RP11-573G6.6	1.65374	-0.206314	0.00653762	0.0466657
ENSG00000237914	RP11-77C3.3	1.41314	-0.209663	2.70261e-05	0.00205986
ENSG00000120341	SEC16B	-1.2877	0.17926	0.000923392	0.0142361
ENSG00000231297	SNORD45	1.50623	-0.189699	0.000232425	0.00680323
ENSG00000183389	OR56A4	1.32022	-0.16053	0.000312602	0.00791119
ENSG00000201867	Y_RNA	1.44422	-0.243846	4.05392e-05	0.00258319
ENSG00000241878	PISD	-2.17068	0.177672	0.00054863	0.0106083
ENSG00000166368	OR2D2	1.54954	-0.248862	0.00361429	0.0325088
ENSG00000100427	MLC1	1.96093	-0.259003	9.0087e-07	0.000535772
ENSG00000163673	DCLK3	1.32472	-0.205649	4.05392e-05	0.00258319
ENSG00000253656	KB-1568E2.1	1.32468	-0.197352	2.70261e-05	0.00205986
ENSG00000187554	TLR5	1.91274	-0.170478	0.000312602	0.00791119
ENSG00000200528	RNU6-1331P	1.30899	-0.208964	9.0087e-07	0.000535772
ENSG00000254039	RP11-304F15.6	1.42665	-0.192911	4.05392e-05	0.00258319
ENSG00000236758	MTUS2-AS2	1.32332	-0.203984	0.00361429	0.0325088
ENSG00000242689	CNTF	1.30853	-0.190575	0.000122518	0.00468722
ENSG00000267175	RP11-879F14.1	1.75362	-0.330512	0.000417103	0.00918235
ENSG00000167701	GPT	1.59279	-0.219687	0.00443138	0.0368674
ENSG00000172318	B3GALT1	1.26417	-0.191046	8.64836e-05	0.00394727
ENSG00000224116	INHBA-AS1	1.31935	-0.175608	6.30609e-06	0.000986162
ENSG00000235091	WI2-85898F10.1	1.25026	-0.16122	8.64836e-05	0.00394727
ENSG00000265657	MIR3151	1.28773	-0.192794	0.000169364	0.00560056
ENSG00000256049	PADI6	1.4058	-0.195343	0.00054863	0.0106083
ENSG00000236981	OR10G9	1.49341	-0.241002	0.00189003	0.0217686
ENSG00000224875	AC083949.1	1.627	-0.221523	1.08104e-05	0.00129369
ENSG00000259067	CTD-3051D23.3	1.37031	-0.228964	8.64836e-05	0.00394727
ENSG00000272478	RP1-317E23.7	1.52411	-0.243465	0.000716192	0.012319
ENSG00000261534	RP11-244O19.1	4.12238	-0.568374	3.60348e-06	0.000756384
ENSG00000204300	TMEM225	1.44539	-0.225305	0.00653762	0.0466657
ENSG00000227160	RP1-65P5.1	2.00533	-0.355622	0.000923392	0.0142361
ENSG00000146143	PRIM2	1.72487	-0.179738	0.000716192	0.012319
ENSG00000235663	SAPCD1-AS1	1.28551	-0.155778	0.00236118	0.0250489
ENSG00000099260	PALMD	1.67664	-0.178543	0.00443138	0.0368674
ENSG00000243959	RN7SL684P	1.7119	-0.222401	0.00539621	0.0416789
ENSG00000162614	NEXN	1.65592	-0.177323	1.08104e-05	0.00129369
ENSG00000112761	WISP3	1.23251	-0.150607	0.000417103	0.00918235
ENSG00000069712	KIAA1107	1.51102	-0.278119	0.000122518	0.00468722
ENSG00000188848	BEND4	1.59235	-0.15582	0.00539621	0.0416789
ENSG00000136110	LECT1	1.43892	-0.217625	0.000716192	0.012319
ENSG00000259763	RP11-327J17.1	1.81662	-0.35461	1.71165e-05	0.00165482
ENSG00000207229	Y_RNA	1.30515	-0.167007	0.00539621	0.0416789
ENSG00000160181	TFF2	1.33805	-0.188466	0.000169364	0.00560056
ENSG00000237179	AC007392.4	1.4102	-0.235445	0.00149995	0.0190291
ENSG00000259203	RP11-209K10.2	2.69987	-0.171114	0.00539621	0.0416789
ENSG00000252908	RNU6-1003P	-1.29567	0.187856	0.00361429	0.0325088
ENSG00000136694	IL36A	1.24618	-0.152416	0.000169364	0.00560056
ENSG00000180210	F2	1.42128	-0.201765	0.00539621	0.0416789
ENSG00000254054	RP11-156K13.3	1.28627	-0.183224	0.00361429	0.0325088
ENSG00000262003	RP11-676J12.7	1.34883	-0.211462	0.00118284	0.0164002
ENSG00000237359	RP11-509J21.2	1.27974	-0.20163	0.000312602	0.00791119
ENSG00000255599	AP000997.1	1.51596	-0.279229	9.0087e-07	0.000535772
ENSG00000236320	SLFN14	1.47634	-0.239465	0.000923392	0.0142361
ENSG00000214324	C3orf56	1.26611	-0.190629	9.0087e-07	0.000535772
ENSG00000229150	CRYGEP	1.31675	-0.201369	0.00443138	0.0368674
ENSG00000167644	C19orf33	1.43765	-0.18001	1.71165e-05	0.00165482
ENSG00000235493	AC092415.1	1.48151	-0.219391	0.00149995	0.0190291
ENSG00000175664	TEX26	1.35677	-0.187017	0.000312602	0.00791119
ENSG00000239921	RP11-59J16.1	1.45901	-0.182399	0.000923392	0.0142361
ENSG00000239559	RPL37P2	1.41059	-0.267483	2.70261e-05	0.00205986
ENSG00000256128	LINC00944	1.27724	-0.170039	0.000923392	0.0142361
ENSG00000070526	ST6GALNAC1	1.33135	-0.192377	8.64836e-05	0.00394727
ENSG00000227509	EIF2B5-IT1	1.84931	-0.22129	0.000232425	0.00680323
ENSG00000107447	DNTT	1.50445	-0.23957	6.03583e-05	0.00322777
ENSG00000135973	GPR45	1.26126	-0.153603	0.00293233	0.0285113
ENSG00000135318	NT5E	2.32017	-0.186508	0.00361429	0.0325088
ENSG00000260494	AC002310.10	1.36338	-0.238301	2.70261e-05	0.00205986
ENSG00000228162	AC097713.3	1.46139	-0.232403	0.000923392	0.0142361
ENSG00000265847	MIR4287	1.23053	-0.166491	0.00189003	0.0217686
ENSG00000254060	RP11-172E10.1	2.08376	-0.363489	0.00189003	0.0217686
ENSG00000235795	RP11-421L21.2	1.35059	-0.209481	0.00054863	0.0106083
ENSG00000166387	PPFIBP2	1.97048	-0.171693	4.05392e-05	0.00258319
ENSG00000188385	JAKMIP3	1.21777	-0.154804	0.000312602	0.00791119
ENSG00000226380	MIR29A	9.86787	-0.364289	9.0087e-07	0.000535772
ENSG00000171476	HOPX	1.65723	-0.186204	0.000417103	0.00918235
ENSG00000128802	GDF2	1.29349	-0.181472	0.000122518	0.00468722
ENSG00000184601	C14orf180	1.51606	-0.189557	0.00149995	0.0190291
ENSG00000258487	RP11-99L13.1	1.50172	-0.24378	0.00236118	0.0250489
ENSG00000271820	RP5-894D12.5	1.40161	-0.224954	0.000122518	0.00468722
ENSG00000165646	SLC18A2	1.55072	-0.206492	0.00361429	0.0325088
ENSG00000259218	LINC00928	1.48473	-0.214712	1.08104e-05	0.00129369
ENSG00000221760	MIR548J	1.20063	-0.152015	0.000312602	0.00791119
ENSG00000240291	RP11-499P20.2	-1.77757	0.313702	0.00118284	0.0164002
ENSG00000186971	KRTAP13-4	-1.48701	0.219746	0.00653762	0.0466657
ENSG00000251448	RP11-71E19.2	1.42611	-0.229414	4.05392e-05	0.00258319
ENSG00000259737	RP11-475A13.1	1.51653	-0.288442	0.000312602	0.00791119
ENSG00000156097	GPR61	1.26627	-0.162723	1.08104e-05	0.00129369
ENSG00000124302	CHST8	1.48207	-0.158515	0.00293233	0.0285113
ENSG00000185662	SMIM23	1.28462	-0.186509	0.00149995	0.0190291
ENSG00000226925	AC007271.3	1.35039	-0.192615	3.60348e-06	0.000756384
ENSG00000165471	MBL2	1.58805	-0.256404	0.00118284	0.0164002
ENSG00000233009	NALCN-AS1	1.24612	-0.159395	0.00443138	0.0368674
ENSG00000224192	RP11-259P1.1	1.39188	-0.245759	0.000122518	0.00468722
ENSG00000249658	RP11-1018N14.4	1.3272	-0.174164	0.00149995	0.0190291
ENSG00000174429	ABRA	1.4624	-0.215922	0.00361429	0.0325088
ENSG00000224374	RP1-32B1.4	1.26332	-0.186254	8.64836e-05	0.00394727
ENSG00000207863	MIR125B2	1.60699	-0.285086	0.00443138	0.0368674
ENSG00000249252	RP11-665G4.1	1.3092	-0.193	0.000169364	0.00560056
ENSG00000248429	RP11-597D13.9	1.39221	-0.16794	0.00443138	0.0368674
ENSG00000069482	GAL	1.30997	-0.194675	1.08104e-05	0.00129369
ENSG00000163191	S100A11	7.26882	-0.242597	2.70261e-05	0.00205986
ENSG00000137634	NXPE4	1.31772	-0.200502	1.08104e-05	0.00129369
ENSG00000236052	LL22NC03-86D4.1	1.46549	-0.152188	0.000232425	0.00680323
ENSG00000255523	RP11-780O24.2	1.3384	-0.173544	0.000417103	0.00918235
ENSG00000256734	RP11-613F22.7	1.28632	-0.173848	0.00653762	0.0466657
ENSG00000145860	RNF145	1.61388	-0.189677	0.000923392	0.0142361
ENSG00000257756	RP11-776A13.3	1.23585	-0.154004	0.000417103	0.00918235
ENSG00000196209	SIRPB2	1.24748	-0.160015	6.30609e-06	0.000986162
ENSG00000126216	TUBGCP3	-1.60878	0.189197	0.000312602	0.00791119
ENSG00000223946	RP11-533O20.2	1.2462	-0.160789	8.64836e-05	0.00394727
ENSG00000207046	RNU6-886P	1.40852	-0.258948	0.000232425	0.00680323
ENSG00000014257	ACPP	1.4965	-0.243885	1.08104e-05	0.00129369
ENSG00000174930	VN2R1P	1.23111	-0.161252	0.00539621	0.0416789
ENSG00000238816	snoU13	1.29274	-0.181744	0.000312602	0.00791119
ENSG00000100351	GRAP2	1.26039	-0.170977	0.00189003	0.0217686
ENSG00000149452	SLC22A8	1.61496	-0.21098	0.000232425	0.00680323
ENSG00000211831	TRAJ61	1.28299	-0.16903	0.000923392	0.0142361
ENSG00000256315	AP000462.1	1.39859	-0.243511	4.05392e-05	0.00258319
ENSG00000168702	LRP1B	2.3723	-0.225795	0.00149995	0.0190291
ENSG00000007402	CACNA2D2	1.3699	-0.243374	9.0087e-07	0.000535772
ENSG00000168785	TSPAN5	1.76526	-0.198894	4.05392e-05	0.00258319
ENSG00000219188	CACYBPP3	1.35109	-0.172265	0.000716192	0.012319
ENSG00000239117	AL161669.1	2.20508	-0.293937	0.000312602	0.00791119
ENSG00000196431	CRYBA4	1.31291	-0.206821	1.80174e-06	0.000594302
ENSG00000225334	RP11-449J1.1	1.53179	-0.274089	6.03583e-05	0.00322777
ENSG00000224132	AC112715.2	1.94433	-0.318477	0.00539621	0.0416789
ENSG00000254584	RP1-17K7.2	1.30456	-0.181733	0.00653762	0.0466657
ENSG00000223562	RP11-543B16.3	1.96303	-0.308036	0.00236118	0.0250489
ENSG00000254341	SNORD87	1.28289	-0.1645	0.000312602	0.00791119
ENSG00000196570	PFN3	1.4297	-0.200186	0.000716192	0.012319
ENSG00000203795	FAM24A	1.33038	-0.210403	9.0087e-07	0.000535772
ENSG00000172717	FAM71D	1.23701	-0.161617	6.03583e-05	0.00322777
ENSG00000235710	RP5-1097F14.3	1.65313	-0.232044	0.00054863	0.0106083
ENSG00000115138	POMC	1.79559	-0.258378	0.000169364	0.00560056
ENSG00000238808	RNU7-102P	1.65263	-0.28669	0.00236118	0.0250489
ENSG00000152672	CLEC4F	1.3781	-0.213338	0.00118284	0.0164002
ENSG00000173626	TRAPPC3L	1.35318	-0.186936	0.000169364	0.00560056
ENSG00000224407	RP5-956O18.3	1.27955	-0.1559	0.00189003	0.0217686
ENSG00000248144	ADH1C	1.41759	-0.158019	0.00293233	0.0285113
ENSG00000263165	RP11-810M2.2	1.27438	-0.154824	0.00361429	0.0325088
ENSG00000136931	NR5A1	1.22245	-0.16262	9.0087e-07	0.000535772
ENSG00000238970	snoU13	1.31081	-0.19957	0.00293233	0.0285113
ENSG00000222509	Y_RNA	1.30421	-0.180923	0.00653762	0.0466657
ENSG00000204334	ERICH2	1.30421	-0.180923	0.00653762	0.0466657
ENSG00000251720	RNU7-123P	1.46002	-0.236447	0.000312602	0.00791119
ENSG00000255456	CTD-2517M22.9	1.22899	-0.153597	0.000312602	0.00791119
ENSG00000124019	FAM124B	1.32895	-0.161147	0.00189003	0.0217686
ENSG00000135502	SLC26A10	1.30167	-0.159296	0.000716192	0.012319
ENSG00000229404	LINC00858	1.24621	-0.157349	0.000923392	0.0142361
ENSG00000223136	RN7SKP207	1.6492	-0.287866	0.000923392	0.0142361
ENSG00000146378	TAAR2	1.39087	-0.241998	0.00149995	0.0190291
ENSG00000229607	RP5-1125N11.1	1.49833	-0.159545	0.000169364	0.00560056
ENSG00000172324	OR5A2	1.49616	-0.217921	0.00189003	0.0217686
ENSG00000207587	MIR544A	1.33062	-0.188934	0.00443138	0.0368674
ENSG00000222076	RNU2-3P	1.25324	-0.153599	0.00539621	0.0416789
ENSG00000250850	RP11-297B17.3	1.89046	-0.206035	0.00236118	0.0250489
ENSG00000238379	RNA5SP103	1.35005	-0.198477	3.60348e-06	0.000756384
ENSG00000251887	RNU6-760P	1.52322	-0.218778	0.00189003	0.0217686
ENSG00000228650	AC008940.1	1.29681	-0.192715	0.00236118	0.0250489
ENSG00000181885	CLDN7	1.31774	-0.151916	0.00189003	0.0217686
ENSG00000255400	RP13-631K18.5	1.68517	-0.245659	0.000923392	0.0142361
ENSG00000207761	MIR329-1	1.28373	-0.172795	0.00653762	0.0466657
ENSG00000207762	MIR329-2	1.28584	-0.173107	0.00653762	0.0466657
ENSG00000233521	RP5-1172A22.1	1.66954	-0.202092	0.00653762	0.0466657
ENSG00000143217	PVRL4	1.27384	-0.1554	0.00149995	0.0190291
ENSG00000173673	HES3	1.92454	-0.220048	0.000716192	0.012319
ENSG00000232018	AL132709.8	1.25935	-0.168849	0.00361429	0.0325088
ENSG00000125903	DEFB129	1.43245	-0.23378	2.70261e-05	0.00205986
ENSG00000112053	SLC26A8	1.52495	-0.245998	0.000122518	0.00468722
ENSG00000080166	DCT	1.65044	-0.250887	0.00054863	0.0106083
ENSG00000256321	RP11-153K16.1	-1.49179	0.245326	0.00653762	0.0466657
ENSG00000252144	SNORD112	1.2546	-0.171608	0.000716192	0.012319
ENSG00000170486	KRT72	1.4261	-0.186277	0.000716192	0.012319
ENSG00000221077	AL117190.1	1.40871	-0.221772	0.00361429	0.0325088
ENSG00000174083	PIK3R6	1.50515	-0.203845	6.30609e-06	0.000986162
ENSG00000221102	SNORA11B	1.28571	-0.17591	0.00149995	0.0190291
ENSG00000069966	GNB5	1.22671	-0.156994	0.00054863	0.0106083
ENSG00000134193	REG4	1.49983	-0.228024	0.000923392	0.0142361
ENSG00000254838	GVINP1	2.17519	-0.310473	0.000923392	0.0142361
ENSG00000254781	GVINP2	1.61109	-0.222178	0.00539621	0.0416789
ENSG00000231953	RP4-706G24.1	1.32008	-0.205319	8.64836e-05	0.00394727
ENSG00000249899	CTD-2175A23.1	1.44658	-0.168069	0.000312602	0.00791119
ENSG00000238063	RP11-329N22.1	1.68809	-0.326268	6.03583e-05	0.00322777
ENSG00000249102	CTD-2066L21.1	1.71428	-0.288673	0.00189003	0.0217686
ENSG00000106384	MOGAT3	1.72632	-0.167839	0.000417103	0.00918235
ENSG00000238616	RNU6-300P	1.48849	-0.243939	6.03583e-05	0.00322777
ENSG00000261710	RP11-953B20.1	1.30021	-0.167007	0.00361429	0.0325088
ENSG00000115008	IL1A	1.28855	-0.1626	0.000312602	0.00791119
ENSG00000225946	RP11-395B7.2	1.96048	-0.216811	0.000232425	0.00680323
ENSG00000205277	MUC12	1.67546	-0.20351	6.03583e-05	0.00322777
ENSG00000270099	RP11-248J23.7	1.2966	-0.188294	4.05392e-05	0.00258319
ENSG00000173627	APOBEC4	1.64544	-0.213555	0.000312602	0.00791119
ENSG00000258861	MIR381HG	1.38519	-0.200136	0.00653762	0.0466657
ENSG00000221560	MIR1302-1	2.07908	-0.301692	0.00054863	0.0106083
ENSG00000238482	RNU6-1208P	1.34736	-0.193795	0.000169364	0.00560056
ENSG00000112299	VNN1	1.78561	-0.216412	0.00236118	0.0250489
ENSG00000207743	MIR495	1.38238	-0.208343	0.00539621	0.0416789
ENSG00000197965	MPZL1	1.80409	-0.240027	1.08104e-05	0.00129369
ENSG00000205414	RP11-401P9.6	1.40503	-0.221247	0.000716192	0.012319
ENSG00000266960	FAM106DP	1.24286	-0.164501	0.000169364	0.00560056
ENSG00000261489	CTD-2515H24.3	2.55427	-0.438067	0.00054863	0.0106083
ENSG00000211590	MIR802	1.72342	-0.233175	0.00054863	0.0106083
ENSG00000221294	AL021394.1	-1.27147	0.196472	6.03583e-05	0.00322777
ENSG00000115828	QPCT	1.45551	-0.171969	1.80174e-06	0.000594302
ENSG00000160182	TFF1	1.73148	-0.280193	0.000716192	0.012319
ENSG00000206758	RNU6-317P	1.312	-0.174545	0.000417103	0.00918235
ENSG00000179452	RP11-380B22.1	1.52256	-0.266275	2.70261e-05	0.00205986
ENSG00000226115	AP001476.3	1.42794	-0.21533	0.000312602	0.00791119
ENSG00000229649	RP11-107I14.4	1.84212	-0.331324	3.60348e-06	0.000756384
ENSG00000201263	SNORD114-6	1.61816	-0.24742	0.00653762	0.0466657
ENSG00000234208	CTA-256D12.11	1.29838	-0.185334	0.00189003	0.0217686
ENSG00000203734	ECT2L	1.40941	-0.151333	0.000417103	0.00918235
ENSG00000221628	MIR1302-4	1.28933	-0.210556	1.08104e-05	0.00129369
ENSG00000206905	Y_RNA	1.38611	-0.161167	0.000716192	0.012319
ENSG00000205359	SLCO6A1	1.43598	-0.242952	0.00189003	0.0217686
ENSG00000105197	TIMM50	2.22835	-0.154544	0.00539621	0.0416789
ENSG00000129467	ADCY4	1.34005	-0.174174	0.00189003	0.0217686
ENSG00000215972	AL360176.1	1.23412	-0.150386	0.00653762	0.0466657
ENSG00000168679	SLC16A4	1.54677	-0.263035	0.000923392	0.0142361
ENSG00000227352	ARHGEF7-AS1	1.25139	-0.153221	0.000716192	0.012319
ENSG00000250543	RP11-442N1.1	1.19901	-0.154738	4.05392e-05	0.00258319
ENSG00000188343	FAM92A1	1.21191	-0.153446	0.00189003	0.0217686
ENSG00000137747	TMPRSS13	1.26628	-0.162424	0.000122518	0.00468722
ENSG00000163497	FEV	1.58532	-0.199465	8.64836e-05	0.00394727
ENSG00000151224	MAT1A	1.62395	-0.175049	0.00361429	0.0325088
ENSG00000251543	RP11-60A8.2	1.26662	-0.159333	0.00443138	0.0368674
ENSG00000268194	LINC01101	1.50274	-0.199118	0.00539621	0.0416789
ENSG00000167791	CABP2	1.33857	-0.17684	0.000417103	0.00918235
ENSG00000010295	IFFO1	1.36519	-0.185694	0.000923392	0.0142361
ENSG00000236570	RAD23BP1	1.39677	-0.235525	0.00361429	0.0325088
ENSG00000211837	TRAJ53	1.24344	-0.16156	1.08104e-05	0.00129369
ENSG00000225417	RP5-1178H5.2	2.16659	-0.272241	0.00293233	0.0285113
ENSG00000153094	BCL2L11	1.86435	-0.201947	0.00189003	0.0217686
ENSG00000106341	PPP1R17	1.41447	-0.209234	0.00293233	0.0285113
ENSG00000252292	RN7SKP238	1.53203	-0.267925	1.80174e-06	0.000594302
ENSG00000249852	AC145676.2	1.35346	-0.169029	0.00539621	0.0416789
ENSG00000201869	RNU6-294P	1.25403	-0.166955	0.000716192	0.012319
ENSG00000250891	CTD-2281M20.1	1.41551	-0.216092	0.00361429	0.0325088
ENSG00000238402	snoU13	1.69169	-0.294962	2.70261e-05	0.00205986
ENSG00000221120	MIR1224	1.3174	-0.161475	0.000923392	0.0142361
ENSG00000212057	AL139318.1	1.37217	-0.183734	0.00361429	0.0325088
ENSG00000254887	CTC-378H22.1	2.05447	-0.323708	1.71165e-05	0.00165482
ENSG00000115165	CYTIP	1.30777	-0.167082	0.00236118	0.0250489
ENSG00000202019	Y_RNA	2.09613	-0.294984	0.000312602	0.00791119
ENSG00000069018	TRPC7	1.57859	-0.274823	0.000923392	0.0142361
ENSG00000232117	LINC00384	1.44658	-0.224449	0.000232425	0.00680323
ENSG00000120693	SMAD9	2.0051	-0.374114	1.71165e-05	0.00165482
ENSG00000207704	MIR548D1	-1.50752	0.29874	0.00653762	0.0466657
ENSG00000207327	RNU6-883P	1.29175	-0.162228	0.00293233	0.0285113
ENSG00000233942	AC004012.1	1.53071	-0.178716	0.00054863	0.0106083
ENSG00000132510	KDM6B	1.49139	-0.170281	0.00293233	0.0285113
ENSG00000221105	AL159997.1	1.19349	-0.150735	0.00149995	0.0190291
ENSG00000238999	snoU13	1.96081	-0.353828	0.00293233	0.0285113
ENSG00000224792	RP11-314A5.3	1.46121	-0.266241	1.71165e-05	0.00165482
ENSG00000229972	IQCF3	1.46121	-0.266241	1.71165e-05	0.00165482
ENSG00000254680	RP11-265D17.2	1.2876	-0.173174	0.00293233	0.0285113
ENSG00000239169	SNORD109B	1.64115	-0.271907	0.000122518	0.00468722
ENSG00000205884	DEFB136	1.58224	-0.243092	9.0087e-07	0.000535772
ENSG00000222246	MIR1471	1.24616	-0.172464	6.03583e-05	0.00322777
ENSG00000232010	AP001059.5	1.58818	-0.317405	3.60348e-06	0.000756384
ENSG00000172819	RARG	1.94017	-0.194433	9.0087e-07	0.000535772
ENSG00000128340	RAC2	1.55879	-0.165362	8.64836e-05	0.00394727
ENSG00000081148	IMPG2	1.2907	-0.170727	0.00361429	0.0325088
ENSG00000140859	KIFC3	2.24648	-0.190941	8.64836e-05	0.00394727
ENSG00000223316	AC027281.1	1.29613	-0.201396	3.60348e-06	0.000756384
ENSG00000250280	RP11-305O6.3	1.29714	-0.168667	0.000232425	0.00680323
ENSG00000179456	ZBTB18	3.18859	-0.245178	0.00189003	0.0217686
ENSG00000152689	RASGRP3	1.79404	-0.231058	6.03583e-05	0.00322777
ENSG00000187695	RP11-723O4.6	1.24792	-0.163892	0.00118284	0.0164002
ENSG00000254519	CTD-2210P24.1	1.3221	-0.19739	0.000312602	0.00791119
ENSG00000256694	RP11-598F7.5	1.3364	-0.216836	0.00054863	0.0106083
ENSG00000199407	RNA5SP301	1.29814	-0.205593	0.000122518	0.00468722
ENSG00000230539	AOAH-IT1	1.50271	-0.217332	0.000122518	0.00468722
ENSG00000249129	SUDS3P1	1.37116	-0.196346	0.000923392	0.0142361
ENSG00000115310	RTN4	6.29137	-0.45801	0.000417103	0.00918235
ENSG00000236948	RP11-154H17.1	1.59212	-0.165444	0.00361429	0.0325088
ENSG00000233271	RP11-12C17.2	1.36474	-0.197375	0.00236118	0.0250489
ENSG00000186970	KRTAP15-1	-1.27705	0.185849	0.00054863	0.0106083
ENSG00000261845	RP13-638C3.4	1.5096	-0.234785	6.30609e-06	0.000986162
ENSG00000213213	CCDC183	1.71936	-0.220471	4.05392e-05	0.00258319
ENSG00000234715	CTB-107G13.1	1.38024	-0.20184	0.000169364	0.00560056
ENSG00000167230	C17orf78	2.29335	-0.425826	0.000169364	0.00560056
ENSG00000124449	IRGC	1.37593	-0.19552	6.03583e-05	0.00322777
ENSG00000187391	MAGI2	2.82028	-0.194503	0.000122518	0.00468722
ENSG00000186795	KCNK18	1.24484	-0.164384	6.30609e-06	0.000986162
ENSG00000236171	RP11-501J20.3	1.24531	-0.16342	6.30609e-06	0.000986162
ENSG00000143107	FNDC7	1.77659	-0.271447	0.00054863	0.0106083
ENSG00000200131	RN7SKP77	1.39358	-0.156976	0.00653762	0.0466657
ENSG00000260288	RP11-24M17.4	1.25275	-0.151493	0.000312602	0.00791119
ENSG00000212082	AC010368.1	1.61436	-0.24653	0.00149995	0.0190291
ENSG00000252770	RNU7-4P	1.28598	-0.181092	0.00118284	0.0164002
ENSG00000243389	AC012442.5	1.27813	-0.169985	0.00539621	0.0416789
ENSG00000212475	RNU6-400P	2.64842	-0.258221	0.00539621	0.0416789
ENSG00000224356	RP11-151A6.4	1.24906	-0.172082	1.08104e-05	0.00129369
ENSG00000235904	RBMS3-AS3	1.57913	-0.221443	0.00189003	0.0217686
ENSG00000164451	FAM26D	1.4377	-0.21725	8.64836e-05	0.00394727
ENSG00000140548	ZNF710	1.39011	-0.159298	0.00293233	0.0285113
ENSG00000169856	ONECUT1	2.6518	-0.220061	9.0087e-07	0.000535772
ENSG00000237647	ERICH1-AS1	1.46029	-0.169806	0.00293233	0.0285113
ENSG00000199466	Y_RNA	1.30735	-0.193096	0.000417103	0.00918235
ENSG00000249306	RP11-267A15.1	1.66604	-0.247775	0.00118284	0.0164002
ENSG00000100739	BDKRB1	1.2949	-0.172726	0.000312602	0.00791119
ENSG00000269014	CTB-147N14.4	1.24693	-0.16882	0.00293233	0.0285113
ENSG00000265573	AC004943.1	1.65726	-0.235971	6.03583e-05	0.00322777
ENSG00000259901	RP5-991G20.4	1.41258	-0.193168	6.03583e-05	0.00322777
ENSG00000212040	MIR543	1.24151	-0.162222	0.00293233	0.0285113
ENSG00000164325	TMEM174	1.34638	-0.205993	0.000312602	0.00791119
ENSG00000259702	RP11-236L14.1	1.50291	-0.205458	0.00653762	0.0466657
ENSG00000124835	AC105760.3	1.23567	-0.161516	0.00443138	0.0368674
ENSG00000242324	RP4-576H24.2	1.27552	-0.163837	0.00149995	0.0190291
ENSG00000115977	AAK1	-1.26001	0.15058	0.000232425	0.00680323
ENSG00000148677	ANKRD1	1.40362	-0.240066	6.30609e-06	0.000986162
ENSG00000254737	OR10G4	1.30703	-0.169186	0.00361429	0.0325088
ENSG00000259104	PTCSC3	1.81498	-0.348675	0.000923392	0.0142361
ENSG00000252767	RNU6-250P	1.25662	-0.186191	3.60348e-06	0.000756384
ENSG00000131969	ABHD12B	1.55472	-0.183446	0.00361429	0.0325088
ENSG00000202157	RNU4-11P	1.36881	-0.194968	0.00653762	0.0466657
ENSG00000256763	RP1-116K23.1	1.24203	-0.162395	0.00189003	0.0217686
ENSG00000106336	FBXO24	1.4554	-0.187254	0.000122518	0.00468722
ENSG00000264058	KRT222	1.51909	-0.150097	0.00361429	0.0325088
ENSG00000213424	KRT222	1.51909	-0.150097	0.00361429	0.0325088
ENSG00000231666	RP11-404O13.1	1.30647	-0.166654	0.00293233	0.0285113
ENSG00000260019	RP11-218F4.1	1.53228	-0.27033	1.80174e-06	0.000594302
ENSG00000237326	AC113608.1	1.6192	-0.25053	0.00236118	0.0250489
ENSG00000170242	USP47	1.48665	-0.20159	0.000169364	0.00560056
ENSG00000204148	LINC00474	1.61296	-0.295085	0.000716192	0.012319
ENSG00000167986	DDB1	1.27462	-0.162076	6.03583e-05	0.00322777
ENSG00000120471	TP53AIP1	1.30362	-0.204489	1.80174e-06	0.000594302
ENSG00000260588	RP11-930P14.2	1.35405	-0.204998	0.00361429	0.0325088
ENSG00000049860	HEXB	2.89039	-0.207846	0.000232425	0.00680323
ENSG00000236940	RP11-98D18.7	1.40685	-0.214396	0.00539621	0.0416789
ENSG00000017427	IGF1	1.6643	-0.246374	9.0087e-07	0.000535772
ENSG00000232788	AC078883.3	1.89347	-0.299052	0.00118284	0.0164002
ENSG00000228032	C14orf144	1.39139	-0.225848	0.00443138	0.0368674
ENSG00000248624	RP11-5N11.2	1.48411	-0.227474	0.00236118	0.0250489
ENSG00000257341	CRIP1	1.85759	-0.216283	6.03583e-05	0.00322777
ENSG00000263828	MIR4439	1.24601	-0.170396	0.00118284	0.0164002
ENSG00000221995	TIAF1	1.38592	-0.228034	0.000122518	0.00468722
ENSG00000259587	RP11-463I20.2	1.20887	-0.150197	0.00236118	0.0250489
ENSG00000142661	MYOM3	1.94119	-0.155438	0.000923392	0.0142361
ENSG00000179715	PCED1B	2.29913	-0.15242	0.000312602	0.00791119
ENSG00000229081	LINC01165	1.29331	-0.178394	0.000232425	0.00680323
ENSG00000196539	OR2T3	2.24769	-0.325124	0.000923392	0.0142361
ENSG00000179593	ALOX15B	1.79765	-0.259422	6.30609e-06	0.000986162
ENSG00000142186	SCYL1	1.8441	-0.154612	0.000122518	0.00468722
ENSG00000168405	CMAHP	1.56728	-0.202909	0.000169364	0.00560056
ENSG00000140511	HAPLN3	1.6131	-0.156211	0.00443138	0.0368674
ENSG00000268804	RP11-542M13.3	-1.50141	0.287288	0.00236118	0.0250489
ENSG00000064787	BCAS1	1.32233	-0.165675	0.000923392	0.0142361
ENSG00000233041	PHGR1	1.46163	-0.196704	0.00236118	0.0250489
ENSG00000230599	AC018495.3	1.569	-0.268138	0.000169364	0.00560056
ENSG00000149506	ZP1	1.31903	-0.179268	0.000122518	0.00468722
ENSG00000251182	RP11-617I14.1	1.34264	-0.201854	0.00236118	0.0250489
ENSG00000239056	snoU13	1.64718	-0.292512	0.00293233	0.0285113
ENSG00000235106	LINC00094	1.30259	-0.172652	0.000122518	0.00468722
ENSG00000236680	RP11-296P7.4	1.67224	-0.296583	4.05392e-05	0.00258319
ENSG00000222636	RN7SKP54	1.56598	-0.258668	0.00293233	0.0285113
ENSG00000103460	TOX3	1.76168	-0.251141	0.00054863	0.0106083
ENSG00000257890	RP11-114F10.2	1.21275	-0.154333	0.000923392	0.0142361
ENSG00000126259	KIRREL2	3.49327	-0.292617	0.00118284	0.0164002
ENSG00000152591	DSPP	1.39347	-0.195013	0.00443138	0.0368674
ENSG00000187553	CYP26C1	1.25619	-0.154284	0.000122518	0.00468722
ENSG00000226425	RP11-348J12.2	1.34592	-0.179673	4.05392e-05	0.00258319
ENSG00000259760	RP11-20G13.2	1.24994	-0.151839	0.000312602	0.00791119
ENSG00000216588	IGSF23	1.25648	-0.154436	0.00236118	0.0250489
ENSG00000207776	MIR551A	1.63286	-0.263015	4.05392e-05	0.00258319
ENSG00000266358	AL359771.1	1.3406	-0.191919	0.00118284	0.0164002
ENSG00000164604	GPR85	1.71744	-0.188005	0.00539621	0.0416789
ENSG00000237471	AC073115.6	1.21561	-0.157199	0.000122518	0.00468722
ENSG00000251850	RNA5SP96	1.21671	-0.151081	0.00189003	0.0217686
ENSG00000205882	DEFB134	1.56648	-0.287984	0.000312602	0.00791119
ENSG00000197702	PARVA	1.34282	-0.169088	6.03583e-05	0.00322777
ENSG00000187994	RINL	1.47003	-0.155389	0.000312602	0.00791119
ENSG00000237923	XXbac-BPG27H4.8	1.22432	-0.150117	0.000716192	0.012319
ENSG00000120659	TNFSF11	1.41434	-0.222421	0.000417103	0.00918235
ENSG00000261430	LA16c-390E6.3	1.29174	-0.165273	0.00361429	0.0325088
ENSG00000258821	AC005041.17	2.05977	-0.272807	0.00653762	0.0466657
ENSG00000238913	RNU7-196P	1.3209	-0.188024	0.00189003	0.0217686
ENSG00000249460	RP11-665C14.2	1.85529	-0.336747	0.00149995	0.0190291
ENSG00000257579	RP11-128P10.1	1.28094	-0.191224	0.00653762	0.0466657
ENSG00000242282	AC108488.4	1.2605	-0.156644	0.00118284	0.0164002
ENSG00000231418	AC006380.3	1.5692	-0.275336	0.00189003	0.0217686
ENSG00000229382	BX322557.13	1.36728	-0.210248	0.00653762	0.0466657
ENSG00000253456	CTD-2363C16.2	1.27671	-0.1814	0.00539621	0.0416789
ENSG00000222386	RN7SKP86	1.49536	-0.241077	0.00236118	0.0250489
ENSG00000224282	CTD-2290C23.1	1.60653	-0.301062	0.00118284	0.0164002
ENSG00000238864	snoU13	1.60653	-0.301062	0.00118284	0.0164002
ENSG00000267601	RP11-323N12.5	1.58784	-0.270969	0.00149995	0.0190291
ENSG00000223552	RP11-24F11.2	1.68185	-0.210598	0.000716192	0.012319
ENSG00000205358	MT1H	1.46973	-0.198113	0.00653762	0.0466657
ENSG00000258435	RP11-711D18.2	1.24346	-0.155592	9.0087e-07	0.000535772
ENSG00000154258	ABCA9	1.24015	-0.153229	0.000232425	0.00680323
ENSG00000188263	IL17REL	1.74956	-0.249296	2.70261e-05	0.00205986
ENSG00000113140	SPARC	1.31522	-0.159254	0.000122518	0.00468722
ENSG00000266152	RN7SL550P	2.16836	-0.3439	0.000169364	0.00560056
ENSG00000204963	PCDHA7	1.3953	-0.187876	6.03583e-05	0.00322777
ENSG00000242948	EPS15P1	1.3479	-0.163551	0.00236118	0.0250489
ENSG00000237941	KCNQ1DN	1.66231	-0.152041	0.00293233	0.0285113
ENSG00000207305	Y_RNA	1.28387	-0.15709	0.00443138	0.0368674
ENSG00000207993	MIR134	1.28536	-0.162208	0.00539621	0.0416789
ENSG00000228334	AC024028.1	1.78353	-0.36234	9.0087e-07	0.000535772
ENSG00000189320	FAM180A	1.34157	-0.19975	8.64836e-05	0.00394727
ENSG00000091879	ANGPT2	1.50589	-0.23282	0.000169364	0.00560056
ENSG00000259093	RP11-1112J20.2	1.57521	-0.262055	8.64836e-05	0.00394727
ENSG00000223126	RN7SKP263	1.47445	-0.262827	0.000122518	0.00468722
ENSG00000259082	RP11-168L7.3	1.30672	-0.167265	0.00361429	0.0325088
ENSG00000260545	CTB-134F13.1	1.36628	-0.176835	0.00539621	0.0416789
ENSG00000092929	UNC13D	1.54943	-0.151112	2.70261e-05	0.00205986
ENSG00000186652	PRG2	1.29672	-0.182794	0.000716192	0.012319
ENSG00000199815	SNORA43	1.272	-0.195586	0.000232425	0.00680323
ENSG00000169876	MUC17	1.27184	-0.163653	0.000417103	0.00918235
ENSG00000176771	NCKAP5	1.80931	-0.167453	4.05392e-05	0.00258319
ENSG00000149131	SERPING1	1.29768	-0.159302	0.00293233	0.0285113
ENSG00000254008	LINC00051	1.56336	-0.250564	0.000232425	0.00680323
ENSG00000228277	AC112518.3	1.27581	-0.151511	0.00236118	0.0250489
ENSG00000236772	RP5-1184F4.5	1.37226	-0.207473	1.08104e-05	0.00129369
ENSG00000214548	MEG3	1.29839	-0.182991	0.00539621	0.0416789
ENSG00000253753	AC145123.2	1.42028	-0.209153	1.71165e-05	0.00165482
ENSG00000222861	RNY5P4	1.2565	-0.159879	0.00653762	0.0466657
ENSG00000234860	RP11-547C13.1	1.6712	-0.329226	2.70261e-05	0.00205986
ENSG00000252062	RNU6-469P	3.0753	-0.290602	0.000417103	0.00918235
ENSG00000206801	RNU6-639P	1.47144	-0.284661	6.03583e-05	0.00322777
ENSG00000142973	CYP4B1	1.70801	-0.160705	0.00443138	0.0368674
ENSG00000254703	SENCR	1.31331	-0.175384	0.000716192	0.012319
ENSG00000250929	KB-1639H6.4	1.32438	-0.196894	0.000169364	0.00560056
ENSG00000180909	OR52B1P	2.31325	-0.278804	0.00054863	0.0106083
ENSG00000240031	OR9A3P	1.29495	-0.190407	0.00149995	0.0190291
ENSG00000074771	NOX3	1.36454	-0.18718	0.00149995	0.0190291
ENSG00000126778	SIX1	1.7716	-0.202259	0.000417103	0.00918235
ENSG00000100448	CTSG	1.36832	-0.203678	0.000417103	0.00918235
ENSG00000211752	TRBV27	1.84442	-0.215453	0.00653762	0.0466657
ENSG00000212933	KRTAP12-4	1.25864	-0.161323	0.00236118	0.0250489
ENSG00000221614	MIR1185-2	1.41137	-0.224907	0.00236118	0.0250489
ENSG00000241354	RP11-1042B17.2	1.75706	-0.304342	0.000716192	0.012319
ENSG00000171942	OR10H2	1.34277	-0.199619	1.80174e-06	0.000594302
ENSG00000178773	CPNE7	1.63329	-0.150315	0.00361429	0.0325088
ENSG00000179676	LINC00305	-1.61543	0.33038	0.000122518	0.00468722
ENSG00000105176	URI1	1.48337	-0.224797	0.00054863	0.0106083
ENSG00000100346	CACNA1I	1.22027	-0.150684	0.000312602	0.00791119
ENSG00000223107	RNU2-72P	1.25487	-0.163829	0.000923392	0.0142361
ENSG00000258626	COX7A2P1	1.2225	-0.162879	0.00236118	0.0250489
ENSG00000200443	RNU6-1066P	1.34801	-0.193425	0.000122518	0.00468722
ENSG00000227958	RP11-399H11.3	1.421	-0.243432	4.05392e-05	0.00258319
ENSG00000212061	AC016543.1	1.32149	-0.188947	0.00054863	0.0106083
ENSG00000258867	LINC01146	1.33789	-0.206964	1.08104e-05	0.00129369
ENSG00000248242	RP11-556I14.2	2.37705	-0.29706	0.000122518	0.00468722
ENSG00000149596	JPH2	1.3933	-0.186207	2.70261e-05	0.00205986
ENSG00000212479	U3	1.33084	-0.188766	0.000312602	0.00791119
ENSG00000198358	RP11-544M22.1	1.40157	-0.19702	0.00443138	0.0368674
ENSG00000224851	LINC00502	1.61582	-0.232884	0.000232425	0.00680323
ENSG00000253141	CTB-164N12.1	1.42323	-0.217204	0.00189003	0.0217686
ENSG00000254226	CTB-12O2.1	1.41055	-0.199677	8.64836e-05	0.00394727
ENSG00000232655	CTA-397C4.2	1.38373	-0.22979	0.000716192	0.012319
ENSG00000261650	RP11-474D1.4	1.81616	-0.193586	0.000923392	0.0142361
ENSG00000214039	RP11-474D1.3	1.81106	-0.184543	0.000417103	0.00918235
ENSG00000113361	CDH6	3.37063	-0.231395	0.00653762	0.0466657
ENSG00000203314	AC015815.1	1.74907	-0.331684	0.00236118	0.0250489
ENSG00000249069	LINC01033	1.33165	-0.224719	1.08104e-05	0.00129369
ENSG00000231467	RP5-1170K4.7	1.38735	-0.210778	1.08104e-05	0.00129369
ENSG00000229988	HBBP1	1.75224	-0.249674	0.00118284	0.0164002
ENSG00000262810	RP11-667K14.5	1.63128	-0.222253	1.80174e-06	0.000594302
ENSG00000223254	Y_RNA	1.21164	-0.152311	0.00361429	0.0325088
ENSG00000235207	TUBBP6	1.29694	-0.181543	0.000716192	0.012319
ENSG00000220702	RP1-32I10.10	1.39796	-0.181697	0.00118284	0.0164002
ENSG00000254248	RP11-320N21.2	1.86754	-0.324954	0.000716192	0.012319
ENSG00000237896	AC005008.2	1.75589	-0.302553	0.00443138	0.0368674
ENSG00000240754	RP11-38J22.6	1.47464	-0.216593	6.03583e-05	0.00322777
ENSG00000226791	AC109826.1	1.2976	-0.155297	0.000169364	0.00560056
ENSG00000153814	JAZF1	1.84474	-0.195653	3.60348e-06	0.000756384
ENSG00000261024	GS1-279B7.1	1.4237	-0.260439	3.60348e-06	0.000756384
ENSG00000259166	RP11-1029J19.2	1.29765	-0.181305	0.00293233	0.0285113
ENSG00000248517	RP11-386B13.4	1.34113	-0.174635	0.00293233	0.0285113
ENSG00000259720	RP11-348B17.1	1.26236	-0.165532	0.00149995	0.0190291
ENSG00000213578	CPLX3	1.47291	-0.150637	0.00236118	0.0250489
ENSG00000201794	RN7SKP130	1.51905	-0.284158	1.71165e-05	0.00165482
ENSG00000131446	MGAT1	1.27989	-0.172409	8.64836e-05	0.00394727
ENSG00000230647	AC022816.2	2.11181	-0.333031	0.00361429	0.0325088
ENSG00000267212	CTD-2659N19.9	1.59946	-0.176948	8.64836e-05	0.00394727
ENSG00000243961	RP5-839B4.8	1.43062	-0.208549	0.000122518	0.00468722
ENSG00000132623	ANKEF1	1.43062	-0.208549	0.000122518	0.00468722
ENSG00000252704	RN7SKP277	1.29014	-0.185456	0.00054863	0.0106083
ENSG00000197142	ACSL5	1.49431	-0.248415	8.64836e-05	0.00394727
ENSG00000207703	MIR7-2	1.43828	-0.179127	0.00361429	0.0325088
ENSG00000269680	CTD-3128G10.6	1.24353	-0.15485	0.000923392	0.0142361
ENSG00000198650	TAT	1.42696	-0.249449	6.30609e-06	0.000986162
ENSG00000168542	COL3A1	1.74048	-0.2597	0.00443138	0.0368674
ENSG00000261226	RP11-830F9.7	1.59331	-0.159767	0.000312602	0.00791119
ENSG00000196660	SLC30A10	1.26709	-0.166385	0.000122518	0.00468722
ENSG00000222521	AC026956.1	1.32043	-0.163568	0.00149995	0.0190291
ENSG00000259582	RP11-461F11.3	1.63221	-0.221755	0.00054863	0.0106083
ENSG00000233574	CTA-929C8.5	1.35173	-0.205943	0.00054863	0.0106083
ENSG00000230960	RP5-1086L22.1	1.33335	-0.192669	0.000122518	0.00468722
ENSG00000229771	RP4-644L1.2	1.26883	-0.167328	1.71165e-05	0.00165482
ENSG00000176787	OR52E2	1.66574	-0.26361	0.00443138	0.0368674
ENSG00000251244	RP13-487K5.1	1.89481	-0.333347	0.00118284	0.0164002
ENSG00000216112	AC092675.1	1.38726	-0.210435	0.00443138	0.0368674
ENSG00000228156	RP11-410N8.1	1.73002	-0.327545	0.000122518	0.00468722
ENSG00000257283	RP11-1060G2.1	1.21356	-0.164314	1.71165e-05	0.00165482
ENSG00000271382	RP11-1060G2.2	1.21356	-0.164314	1.71165e-05	0.00165482
ENSG00000252946	SNORD112	1.25449	-0.174986	0.000169364	0.00560056
ENSG00000259656	RP11-325E5.1	1.21592	-0.152155	0.000417103	0.00918235
ENSG00000229531	RP1-102G20.5	1.6781	-0.276	0.000169364	0.00560056
ENSG00000159899	NPR2	1.50611	-0.216822	1.71165e-05	0.00165482
ENSG00000162761	LMX1A	3.39798	-0.318386	0.000716192	0.012319
ENSG00000237477	AC093911.1	1.92836	-0.324388	0.000232425	0.00680323
ENSG00000185479	KRT6B	1.47642	-0.260336	6.30609e-06	0.000986162
ENSG00000250885	CTD-2004A9.1	1.30076	-0.188008	0.00189003	0.0217686
ENSG00000144645	OSBPL10	1.2751	-0.190744	0.000232425	0.00680323
ENSG00000228226	AC074019.1	1.29202	-0.164382	0.00653762	0.0466657
ENSG00000124091	GCNT7	1.24764	-0.159551	0.00149995	0.0190291
ENSG00000261790	AC005606.14	3.42491	-0.198361	0.00149995	0.0190291
ENSG00000232084	LINC01104	1.37091	-0.227755	3.60348e-06	0.000756384
ENSG00000257762	RP11-626I20.3	1.4112	-0.198695	0.00149995	0.0190291
ENSG00000257517	RP4-601P9.1	1.4988	-0.224127	0.00539621	0.0416789
ENSG00000248600	CTD-2308B18.4	1.26309	-0.175134	0.000923392	0.0142361
ENSG00000172410	INSL5	1.21301	-0.157663	0.000312602	0.00791119
ENSG00000196260	SFTA2	1.3573	-0.174693	0.000122518	0.00468722
ENSG00000252761	Y_RNA	1.30879	-0.174408	2.70261e-05	0.00205986
ENSG00000015592	STMN4	1.35666	-0.20245	0.000122518	0.00468722
ENSG00000224844	AC107079.1	1.32356	-0.183084	0.000417103	0.00918235
ENSG00000201412	Y_RNA	1.23483	-0.157468	0.00443138	0.0368674
ENSG00000238316	snoU13	1.2505	-0.173826	1.08104e-05	0.00129369
ENSG00000254783	RP11-320L11.2	1.62135	-0.318689	0.00054863	0.0106083
ENSG00000184916	JAG2	1.79709	-0.18677	0.000716192	0.012319
ENSG00000157005	SST	-1.52585	0.212564	0.000169364	0.00560056
ENSG00000255357	RP11-34N19.1	2.05637	-0.227668	0.00189003	0.0217686
ENSG00000167711	SERPINF2	2.71286	-0.273149	0.00189003	0.0217686
ENSG00000257336	PRELID2P1	1.58516	-0.201844	0.00118284	0.0164002
ENSG00000252460	RNU6-635P	1.56597	-0.200927	6.03583e-05	0.00322777
ENSG00000256750	RP11-3L23.2	2.31656	-0.373109	0.000232425	0.00680323
ENSG00000231329	RP1-225E12.2	1.28701	-0.174946	0.00653762	0.0466657
ENSG00000135437	RDH5	1.39496	-0.172806	0.000232425	0.00680323
ENSG00000244158	RP1-93H18.6	1.29022	-0.181881	0.00361429	0.0325088
ENSG00000229330	AC006947.1	1.31486	-0.201007	1.71165e-05	0.00165482
ENSG00000255618	RP11-357K6.1	1.37766	-0.235064	0.000923392	0.0142361
ENSG00000159450	TCHH	-1.38421	0.208361	0.000312602	0.00791119
ENSG00000263726	CTB-187M2.3	1.72138	-0.298874	0.00361429	0.0325088
ENSG00000184811	TUSC5	1.36704	-0.217274	3.60348e-06	0.000756384
ENSG00000214797	RP11-1036E20.9	1.59245	-0.239263	0.00443138	0.0368674
ENSG00000259544	RP11-158M2.2	1.86089	-0.296904	0.00443138	0.0368674
ENSG00000262456	RP1-59D14.1	1.30289	-0.174855	0.00118284	0.0164002
ENSG00000221042	CPEB3_ribozyme	1.67782	-0.290352	0.000417103	0.00918235
ENSG00000232455	LARS2-AS1	1.36996	-0.194658	0.00118284	0.0164002
ENSG00000235271	RP1-90L6.3	1.85736	-0.231356	0.00118284	0.0164002
ENSG00000254622	NAV2-AS4	1.36323	-0.192862	8.64836e-05	0.00394727
ENSG00000259061	RP11-736P16.1	2.01731	-0.332542	0.000169364	0.00560056
ENSG00000168306	ACOX2	1.67311	-0.248785	8.64836e-05	0.00394727
ENSG00000088782	DEFB127	1.23237	-0.16188	0.000417103	0.00918235
ENSG00000244321	RP11-450H5.1	1.52639	-0.246491	2.70261e-05	0.00205986
ENSG00000201604	RNU6-740P	1.5447	-0.259161	1.71165e-05	0.00165482
ENSG00000246430	LINC00968	1.84756	-0.203776	0.00189003	0.0217686
ENSG00000183607	GKN2	1.32885	-0.196422	0.00293233	0.0285113
ENSG00000259038	CTD-2325P2.4	1.84748	-0.242902	0.00118284	0.0164002
ENSG00000185982	DEFB128	1.34317	-0.178515	0.00149995	0.0190291
ENSG00000168769	TET2	1.617	-0.221511	0.000923392	0.0142361
ENSG00000230294	RP13-507P19.2	1.68338	-0.177697	0.00539621	0.0416789
ENSG00000202334	RNA5SP238	1.44582	-0.238244	0.00236118	0.0250489
ENSG00000009765	IYD	1.48473	-0.209918	0.00361429	0.0325088
ENSG00000201242	RNY1P1	1.27653	-0.172192	0.00118284	0.0164002
ENSG00000160179	ABCG1	1.29538	-0.151137	0.00443138	0.0368674
ENSG00000233622	CYP2T2P	1.40434	-0.16179	0.00149995	0.0190291
ENSG00000238195	CTA-503F6.2	1.24522	-0.160324	9.0087e-07	0.000535772
ENSG00000253163	RP11-443C10.1	1.53928	-0.268887	0.000169364	0.00560056
ENSG00000204962	PCDHA8	1.38698	-0.16738	0.000417103	0.00918235
ENSG00000204983	PRSS1	1.53394	-0.163869	0.00539621	0.0416789
ENSG00000213265	TSGA13	1.58256	-0.258512	6.03583e-05	0.00322777
ENSG00000205439	KRTAP12-3	1.29833	-0.153852	0.00118284	0.0164002
ENSG00000226426	RP11-174J11.1	3.50892	-0.39781	6.03583e-05	0.00322777
ENSG00000251471	RP11-166D18.1	1.22409	-0.158689	4.05392e-05	0.00258319
ENSG00000253877	RP11-946L20.2	1.65299	-0.303101	0.00149995	0.0190291
ENSG00000186732	MPPED1	1.23219	-0.156725	0.000312602	0.00791119
ENSG00000204683	C10orf113	-1.36949	0.216933	0.00118284	0.0164002
ENSG00000242370	KCNAB1-AS1	1.25015	-0.151181	0.00539621	0.0416789
ENSG00000230131	RP11-282I1.1	2.05667	-0.231955	0.00236118	0.0250489
ENSG00000181634	TNFSF15	1.45314	-0.173423	8.64836e-05	0.00394727
ENSG00000233405	LINC01046	1.44454	-0.202003	0.00054863	0.0106083
ENSG00000211588	AL023913.1	1.34417	-0.212724	0.000122518	0.00468722
ENSG00000254932	RP11-687M24.8	1.3927	-0.207296	0.00293233	0.0285113
ENSG00000242180	OR51B5	1.50591	-0.24202	0.00149995	0.0190291
ENSG00000167183	PRR15L	1.76056	-0.201783	0.00054863	0.0106083
ENSG00000261184	RP11-196O2.1	1.49868	-0.24055	0.000312602	0.00791119
ENSG00000183535	COL18A1-AS1	1.31469	-0.200121	0.00054863	0.0106083
ENSG00000204262	COL5A2	1.55314	-0.188264	6.03583e-05	0.00322777
ENSG00000259008	RP11-932A10.1	1.75571	-0.3858	9.0087e-07	0.000535772
ENSG00000167768	KRT1	1.40778	-0.22962	0.000122518	0.00468722
ENSG00000249128	RP11-2N5.1	1.42513	-0.220922	0.00236118	0.0250489
ENSG00000238759	RNU7-155P	1.48268	-0.282266	9.0087e-07	0.000535772
ENSG00000251270	RP11-231L11.1	1.21463	-0.154798	2.70261e-05	0.00205986
ENSG00000221989	OR2A2	1.43997	-0.207615	0.00189003	0.0217686
ENSG00000199786	RNA5SP188	1.52375	-0.252378	0.00443138	0.0368674
ENSG00000202063	RNA5SP79	1.20504	-0.152401	6.03583e-05	0.00322777
ENSG00000231073	RP11-316M1.3	1.40976	-0.220292	0.000122518	0.00468722
ENSG00000237986	CELF2-AS2	-1.40046	0.246011	8.64836e-05	0.00394727
ENSG00000183347	GBP6	1.55658	-0.167689	0.00236118	0.0250489
ENSG00000056972	TRAF3IP2	1.90963	-0.224365	8.64836e-05	0.00394727
ENSG00000249216	RP11-227F19.5	1.56715	-0.191348	0.00539621	0.0416789
ENSG00000222869	RNU6-565P	1.34319	-0.191037	0.00054863	0.0106083
ENSG00000237013	AC010987.6	1.38118	-0.224378	0.000417103	0.00918235
ENSG00000257386	RP11-56G10.2	1.90215	-0.183127	0.00539621	0.0416789
ENSG00000188257	PLA2G2A	1.3747	-0.190076	0.000122518	0.00468722
ENSG00000206962	RNU6-74P	1.56827	-0.303426	0.00054863	0.0106083
ENSG00000213714	FAM209B	1.34015	-0.185088	0.00118284	0.0164002
ENSG00000225656	RP5-858B6.1	-1.4185	0.218894	0.00149995	0.0190291
ENSG00000113356	POLR3G	1.28185	-0.192188	0.000417103	0.00918235
ENSG00000231768	RP5-855F14.1	1.55285	-0.244779	4.05392e-05	0.00258319
ENSG00000084112	SSH1	1.94749	-0.174446	0.00236118	0.0250489
ENSG00000110887	DAO	1.94749	-0.174446	0.00236118	0.0250489
ENSG00000238450	snoU13	1.25027	-0.160844	0.000417103	0.00918235
ENSG00000201850	Y_RNA	1.40136	-0.162931	0.00054863	0.0106083
ENSG00000236556	RP11-443O13.3	1.23776	-0.15944	0.00443138	0.0368674
ENSG00000207989	MIR493	1.30519	-0.1794	0.00149995	0.0190291
ENSG00000172824	CES4A	1.2978	-0.175609	0.000417103	0.00918235
ENSG00000187766	KRTAP10-8	1.44223	-0.265425	6.03583e-05	0.00322777
ENSG00000254084	KB-1930G5.4	1.24332	-0.155902	1.08104e-05	0.00129369
ENSG00000255171	RP11-375D13.2	1.41597	-0.222282	0.00189003	0.0217686
ENSG00000251700	SNORD112	1.25584	-0.160247	0.000923392	0.0142361
ENSG00000249228	RP11-769N22.1	-1.48602	0.252083	0.00236118	0.0250489
ENSG00000125538	IL1B	1.46879	-0.242131	0.000122518	0.00468722
ENSG00000169208	OR10G3	1.30811	-0.175678	8.64836e-05	0.00394727
ENSG00000264395	MIR3193	10.6287	-0.195837	0.000923392	0.0142361
ENSG00000224382	LINC00703	2.19161	-0.3478	0.00443138	0.0368674
ENSG00000227485	RP11-5P4.2	2.24622	-0.309284	0.00361429	0.0325088
ENSG00000227459	AC079612.2	1.26562	-0.185319	0.000169364	0.00560056
ENSG00000242568	RP11-875H7.1	1.41587	-0.246856	3.60348e-06	0.000756384
ENSG00000138944	KIAA1644	1.35007	-0.165206	0.000312602	0.00791119
ENSG00000228391	AC011995.3	1.34737	-0.206599	0.00189003	0.0217686
ENSG00000221493	MIR320C1	1.93489	-0.339208	0.000312602	0.00791119
ENSG00000266634	MIR3972	1.75181	-0.235596	0.00236118	0.0250489
ENSG00000248709	CTC-505O3.2	1.84906	-0.357046	2.70261e-05	0.00205986
ENSG00000263381	MIR5584	1.34208	-0.20576	0.00189003	0.0217686
ENSG00000258843	RP11-286O18.1	1.38526	-0.19478	1.80174e-06	0.000594302
ENSG00000210709	RNU6ATAC3P	1.21906	-0.164508	0.00236118	0.0250489
ENSG00000212384	SNORD113-2	1.32238	-0.189403	0.00189003	0.0217686
ENSG00000225333	RP1-144F13.4	1.59627	-0.259138	0.000122518	0.00468722
ENSG00000071205	ARHGAP10	1.57807	-0.155873	0.00653762	0.0466657
ENSG00000089692	LAG3	1.50991	-0.238512	1.71165e-05	0.00165482
ENSG00000256237	RP11-434C1.2	2.56238	-0.339263	1.08104e-05	0.00129369
ENSG00000170745	KCNS3	1.76949	-0.165292	0.00293233	0.0285113
ENSG00000234056	AMER2-AS1	1.58094	-0.185827	0.00236118	0.0250489
ENSG00000238169	LINC01053	1.58094	-0.185827	0.00236118	0.0250489
ENSG00000232537	RP11-385M4.1	4.38454	-0.565968	0.000417103	0.00918235
ENSG00000048740	CELF2	-1.28279	0.196494	0.00054863	0.0106083
ENSG00000232287	SLC6A1-AS1	1.33211	-0.190344	0.00361429	0.0325088
ENSG00000232555	AC104088.1	1.36658	-0.234992	6.03583e-05	0.00322777
ENSG00000252180	Y_RNA	1.61423	-0.157565	0.00236118	0.0250489
ENSG00000123643	SLC36A1	1.42565	-0.195222	0.00054863	0.0106083
ENSG00000177108	ZDHHC22	1.30678	-0.173366	1.08104e-05	0.00129369
ENSG00000248576	RP11-834C11.8	2.01296	-0.363555	0.00539621	0.0416789
ENSG00000223951	AL133244.1	1.56998	-0.319173	4.05392e-05	0.00258319
ENSG00000143369	ECM1	1.34447	-0.17731	0.00293233	0.0285113
ENSG00000180697	C3orf22	1.25352	-0.154186	2.70261e-05	0.00205986
ENSG00000236698	EIF1AXP1	1.78918	-0.231734	0.00653762	0.0466657
ENSG00000258985	RP11-368P15.3	1.4942	-0.281492	4.05392e-05	0.00258319
ENSG00000224675	AC009227.2	1.33875	-0.215457	1.80174e-06	0.000594302
ENSG00000163221	S100A12	1.39133	-0.2043	0.000312602	0.00791119
ENSG00000201044	RNU6-268P	1.26137	-0.163668	0.000312602	0.00791119
ENSG00000186204	CYP4F12	1.35967	-0.194002	0.00653762	0.0466657
ENSG00000235890	TSPEAR-AS1	1.57379	-0.292198	0.000122518	0.00468722
ENSG00000272848	RP1-137D17.2	1.27812	-0.177659	0.00361429	0.0325088
ENSG00000050730	TNIP3	1.31441	-0.163422	0.00118284	0.0164002
ENSG00000109846	CRYAB	1.97554	-0.302004	0.00054863	0.0106083
ENSG00000217181	RP11-360O19.5	1.7919	-0.347476	0.000169364	0.00560056
ENSG00000116039	ATP6V1B1	1.30565	-0.176505	0.000716192	0.012319
ENSG00000182912	C21orf90	1.2935	-0.191284	0.000923392	0.0142361
ENSG00000260065	CTA-445C9.15	1.20371	-0.153623	0.000169364	0.00560056
ENSG00000233064	RP3-380B8.4	2.61191	-0.227556	0.00054863	0.0106083
ENSG00000261078	RP11-481J2.1	1.63687	-0.233745	0.000169364	0.00560056
ENSG00000252271	RNU6-1110P	1.35117	-0.15931	0.00653762	0.0466657
ENSG00000207813	MIR605	1.2615	-0.184478	0.00361429	0.0325088
ENSG00000254438	RP11-231N3.1	1.36518	-0.228926	0.000122518	0.00468722
ENSG00000259995	CTD-2336H13.2	1.2836	-0.18651	8.64836e-05	0.00394727
ENSG00000259285	CTD-2330J20.2	4.88962	-0.303118	8.64836e-05	0.00394727
ENSG00000110077	MS4A6A	1.45567	-0.207161	0.00293233	0.0285113
ENSG00000221259	AC002978.1	1.65276	-0.350968	0.000169364	0.00560056
ENSG00000138964	PARVG	1.53963	-0.244411	0.000122518	0.00468722
ENSG00000212368	RNU6-1000P	1.25341	-0.175683	0.00539621	0.0416789
ENSG00000232224	LINC00202-1	1.29184	-0.180152	0.00236118	0.0250489
ENSG00000247844	CCAT1	1.36861	-0.168712	0.000312602	0.00791119
ENSG00000261586	RP11-923I11.6	1.29303	-0.17305	0.00054863	0.0106083
ENSG00000201240	SNORD114-9	1.53199	-0.227201	0.00236118	0.0250489
ENSG00000223609	HBD	1.50058	-0.266641	0.00361429	0.0325088
ENSG00000206418	RAB12	1.37834	-0.153163	8.64836e-05	0.00394727
ENSG00000179600	GPHB5	1.2736	-0.15432	0.00293233	0.0285113
ENSG00000228800	RP11-253D19.1	1.92294	-0.262518	0.000716192	0.012319
ENSG00000197549	PRAMENP	1.28686	-0.168412	0.000417103	0.00918235
ENSG00000261742	LINC00922	-1.3779	0.205264	0.00189003	0.0217686
ENSG00000259049	RP11-589M4.1	1.70934	-0.338893	0.000716192	0.012319
ENSG00000207649	MIR138-2	1.44179	-0.212754	0.00443138	0.0368674
ENSG00000223138	RNA5SP450	1.41043	-0.204228	0.000716192	0.012319
ENSG00000269811	SCGB2B3P	1.35292	-0.24135	0.000716192	0.012319
ENSG00000232044	LINC01105	-1.42238	0.222033	0.000232425	0.00680323
ENSG00000150967	ABCB9	1.29526	-0.173154	0.000169364	0.00560056
ENSG00000254836	RP1-17K7.3	1.88341	-0.312497	0.00149995	0.0190291
ENSG00000236897	AC113331.9	1.85994	-0.307329	0.00118284	0.0164002
ENSG00000100362	PVALB	1.50336	-0.17917	0.00236118	0.0250489
ENSG00000092051	JPH4	1.22264	-0.155401	0.00149995	0.0190291
ENSG00000255007	CTD-2589M5.4	2.19333	-0.322779	0.000312602	0.00791119
ENSG00000200462	RNU6-727P	1.39688	-0.210379	0.00443138	0.0368674
ENSG00000252039	RNU6-287P	2.46331	-0.233088	0.00149995	0.0190291
ENSG00000268119	CTD-2561J22.5	3.32092	-0.329446	0.000923392	0.0142361
ENSG00000229398	RP4-620E11.5	1.32692	-0.187572	0.00054863	0.0106083
ENSG00000221321	AC016764.1	1.23368	-0.178242	3.60348e-06	0.000756384
ENSG00000185551	NR2F2	3.2207	-0.250659	0.000716192	0.012319
ENSG00000109099	PMP22	1.47165	-0.236932	0.00443138	0.0368674
ENSG00000179407	DNAJB8	1.33858	-0.201859	0.000417103	0.00918235
ENSG00000249017	RP11-58B2.1	1.59192	-0.284787	0.00189003	0.0217686
ENSG00000254497	CTD-2560E9.5	1.63941	-0.269987	2.70261e-05	0.00205986
ENSG00000232626	RP11-175B9.2	1.24835	-0.164514	0.00149995	0.0190291
ENSG00000268649	MIR296	1.32291	-0.194476	0.00236118	0.0250489
ENSG00000216031	MIR298	1.32288	-0.186277	0.00443138	0.0368674
ENSG00000237377	AC005703.2	1.50679	-0.252829	0.00361429	0.0325088
ENSG00000181001	OR52N1	1.4966	-0.250444	0.00149995	0.0190291
ENSG00000260454	RP11-367F23.2	1.74594	-0.31172	0.00118284	0.0164002
ENSG00000152910	CNTNAP4	1.47791	-0.166285	0.00054863	0.0106083
ENSG00000255689	RP11-136I14.5	1.54781	-0.26526	8.64836e-05	0.00394727
ENSG00000103534	TMC5	1.83211	-0.16042	0.000169364	0.00560056
ENSG00000261304	CTD-2125J1.1	1.30656	-0.186576	0.00539621	0.0416789
ENSG00000226660	TRBV2	1.29319	-0.171751	0.00361429	0.0325088
ENSG00000187959	CPSF4L	2.33609	-0.339058	0.000122518	0.00468722
ENSG00000259940	CTD-3203P2.1	1.53645	-0.227198	0.000122518	0.00468722
ENSG00000198691	ABCA4	1.35665	-0.223829	2.70261e-05	0.00205986
ENSG00000256262	USP30-AS1	1.8774	-0.299122	0.000417103	0.00918235
ENSG00000214140	PRCD	1.64104	-0.168766	0.00539621	0.0416789
ENSG00000257953	RP11-620J15.1	2.78444	-0.299192	9.0087e-07	0.000535772
ENSG00000251835	RNU6ATAC32P	3.0705	-0.387069	0.000417103	0.00918235
ENSG00000221221	AL139815.1	1.29314	-0.190707	0.000923392	0.0142361
ENSG00000252672	snoZ185	1.49903	-0.265836	0.00236118	0.0250489
ENSG00000140379	BCL2A1	1.23598	-0.151498	0.000923392	0.0142361
ENSG00000174796	THAP6	1.41888	-0.228009	0.00118284	0.0164002
ENSG00000201602	Y_RNA	1.28813	-0.184175	0.00361429	0.0325088
ENSG00000253567	RP11-181B11.2	1.26299	-0.167572	0.000923392	0.0142361
ENSG00000254861	RP11-945A11.2	1.43574	-0.223636	0.000232425	0.00680323
ENSG00000102886	GDPD3	1.26893	-0.16629	1.71165e-05	0.00165482
ENSG00000231200	AC068490.2	1.32696	-0.189496	0.00236118	0.0250489
ENSG00000204301	NOTCH4	1.35864	-0.167792	0.00539621	0.0416789
ENSG00000258279	LINC00592	1.23975	-0.158464	6.30609e-06	0.000986162
ENSG00000227136	LINC00595	1.94834	-0.172136	0.000417103	0.00918235
ENSG00000161640	SIGLEC11	1.26278	-0.168232	8.64836e-05	0.00394727
ENSG00000197430	OPALIN	1.37992	-0.207407	4.05392e-05	0.00258319
ENSG00000271709	RP11-297J22.1	1.80778	-0.190167	1.80174e-06	0.000594302
ENSG00000237937	AP000770.1	1.657	-0.301999	3.60348e-06	0.000756384
ENSG00000127412	TRPV5	1.44661	-0.207416	0.00443138	0.0368674
ENSG00000222862	RNU6-1086P	1.2498	-0.175721	0.00149995	0.0190291
ENSG00000225956	RP5-1077I2.3	1.44959	-0.217973	0.00236118	0.0250489
ENSG00000245522	RP11-540A21.2	1.53365	-0.165193	0.000417103	0.00918235
ENSG00000225303	RP11-512N4.2	1.48888	-0.242208	0.00189003	0.0217686
ENSG00000224715	CITF22-49D8.1	1.27415	-0.179028	0.000923392	0.0142361
ENSG00000199535	RNA5SP305	1.41682	-0.187916	0.00443138	0.0368674
ENSG00000073067	CYP2W1	1.37828	-0.193531	8.64836e-05	0.00394727
ENSG00000182645	CCDC172	1.27381	-0.18703	0.000923392	0.0142361
ENSG00000136574	GATA4	1.81647	-0.351618	2.70261e-05	0.00205986
ENSG00000258554	RP11-973D8.4	1.54443	-0.199968	0.00118284	0.0164002
ENSG00000151834	GABRA2	1.73377	-0.332907	0.00118284	0.0164002
ENSG00000255772	GS1-410F4.4	1.26882	-0.17431	8.64836e-05	0.00394727
ENSG00000256612	CYP2B7P	1.33582	-0.196136	0.00054863	0.0106083
ENSG00000238904	RNU7-34P	1.53404	-0.27443	0.000716192	0.012319
ENSG00000248197	LINC00290	1.39514	-0.211955	0.00236118	0.0250489
ENSG00000221123	AC104417.1	1.76783	-0.273956	0.00443138	0.0368674
ENSG00000252465	RMRPP3	1.4595	-0.194894	0.00539621	0.0416789
ENSG00000200303	RNU6-940P	1.7308	-0.2451	0.000122518	0.00468722
ENSG00000261316	CTC-400I9.1	1.35912	-0.201573	0.000169364	0.00560056
ENSG00000247345	RP11-266N13.2	3.45973	-0.158475	0.00361429	0.0325088
ENSG00000151320	AKAP6	2.22844	-0.422355	0.000232425	0.00680323
ENSG00000203343	AC009107.1	1.61377	-0.220862	0.00539621	0.0416789
ENSG00000250592	RP11-39E3.3	1.22292	-0.165965	0.00118284	0.0164002
ENSG00000237938	RP11-288I21.1	1.48407	-0.241855	2.70261e-05	0.00205986
ENSG00000229312	RP11-470P21.2	1.85475	-0.252049	0.00149995	0.0190291
ENSG00000189233	NUGGC	1.41197	-0.181585	3.60348e-06	0.000756384
ENSG00000258481	RP11-472N19.3	1.48602	-0.18307	0.000716192	0.012319
ENSG00000260492	RP11-686F15.3	1.82775	-0.199447	0.000923392	0.0142361
ENSG00000205420	KRT6A	1.34027	-0.203654	0.000232425	0.00680323
ENSG00000260983	RP11-150D5.2	1.40252	-0.219047	0.00054863	0.0106083
ENSG00000211798	TRAV18	1.62542	-0.232061	6.03583e-05	0.00322777
ENSG00000221402	AL353664.1	1.38873	-0.252736	0.000122518	0.00468722
ENSG00000176014	TUBB6	2.08539	-0.164487	0.00539621	0.0416789
ENSG00000251187	CTC-459M5.2	1.41738	-0.220167	0.00236118	0.0250489
ENSG00000251788	RNU5A-7P	1.24594	-0.160902	2.70261e-05	0.00205986
ENSG00000237320	AC019064.1	1.39989	-0.242587	0.000122518	0.00468722
ENSG00000226487	RP4-749H3.2	1.51635	-0.286445	9.0087e-07	0.000535772
ENSG00000205441	KRTAP10-7	1.61091	-0.270579	0.000122518	0.00468722
ENSG00000256212	AL773602.1	1.61091	-0.270579	0.000122518	0.00468722
ENSG00000186340	THBS2	1.67185	-0.167617	0.000232425	0.00680323
ENSG00000212221	RNU6-220P	1.32888	-0.151464	0.00189003	0.0217686
ENSG00000200024	Y_RNA	1.87896	-0.233426	0.00361429	0.0325088
ENSG00000197901	SLC22A6	1.30191	-0.170986	0.000417103	0.00918235
ENSG00000251081	RP11-713M6.2	1.57937	-0.250501	9.0087e-07	0.000535772
ENSG00000230794	AF015720.3	1.50762	-0.251818	0.00149995	0.0190291
ENSG00000201700	SNORD113-3	1.41328	-0.240515	8.64836e-05	0.00394727
ENSG00000226433	AP000290.7	1.53893	-0.232565	0.00054863	0.0106083
ENSG00000210678	RNU6ATAC2P	1.3394	-0.195681	0.000417103	0.00918235
ENSG00000154133	ROBO4	1.44693	-0.195587	0.00443138	0.0368674
ENSG00000272784	RP11-335L23.5	2.32691	-0.382059	0.00189003	0.0217686
ENSG00000099834	CDHR5	2.05683	-0.228574	0.000232425	0.00680323
ENSG00000202273	Y_RNA	1.35485	-0.237933	1.08104e-05	0.00129369
ENSG00000232363	RP1-102D24.5	1.40699	-0.252484	1.80174e-06	0.000594302
ENSG00000232949	AC002480.4	1.25716	-0.167481	0.000716192	0.012319
ENSG00000165821	SALL2	1.30327	-0.169105	4.05392e-05	0.00258319
ENSG00000223082	AC121336.1	1.34308	-0.218576	1.71165e-05	0.00165482
ENSG00000261025	RP11-84D1.2	1.31969	-0.172495	0.00118284	0.0164002
ENSG00000225606	AC005281.2	-1.58756	0.196602	0.00236118	0.0250489
ENSG00000253002	AC005725.1	-1.27634	0.153196	0.00443138	0.0368674
ENSG00000240527	RP11-429G19.3	1.27328	-0.165659	0.000312602	0.00791119
ENSG00000264771	AC022819.1	1.23991	-0.18535	1.80174e-06	0.000594302
ENSG00000259706	HSP90B2P	1.23991	-0.18535	1.80174e-06	0.000594302
ENSG00000223843	EFCAB6-AS1	1.34421	-0.182481	3.60348e-06	0.000756384
ENSG00000111678	C12orf57	1.32238	-0.165906	0.00539621	0.0416789
ENSG00000255733	IFNG-AS1	1.29668	-0.173514	0.000169364	0.00560056
ENSG00000207746	MIR575	1.28454	-0.16118	0.00118284	0.0164002
ENSG00000238160	AC116366.5	1.52123	-0.17085	1.08104e-05	0.00129369
ENSG00000199015	MIR377	1.32558	-0.18511	0.00539621	0.0416789
ENSG00000254772	EEF1G	2.04408	-0.200804	6.30609e-06	0.000986162
ENSG00000237720	AC011995.1	1.29708	-0.164727	0.00361429	0.0325088
ENSG00000256357	RP11-349I1.2	1.70837	-0.313263	0.000122518	0.00468722
ENSG00000260450	RP11-523L20.1	1.45387	-0.191164	0.00653762	0.0466657
ENSG00000105889	STEAP1B	1.65642	-0.255807	1.71165e-05	0.00165482
ENSG00000115425	PECR	1.58938	-0.225164	0.000312602	0.00791119
ENSG00000211983	AL138919.1	1.31339	-0.195117	6.30609e-06	0.000986162
ENSG00000146385	TAAR8	1.20277	-0.156651	0.000417103	0.00918235
ENSG00000220745	RP1-101K10.4	1.28769	-0.15949	0.00653762	0.0466657
ENSG00000235665	LINC00298	1.47497	-0.224963	0.00443138	0.0368674
ENSG00000252412	Y_RNA	1.30441	-0.200184	0.000417103	0.00918235
ENSG00000144410	CPO	1.30258	-0.186171	0.00149995	0.0190291
ENSG00000158286	RNF207	1.92603	-0.197885	0.00361429	0.0325088
ENSG00000224771	ATP2B2-IT2	1.32029	-0.204648	2.70261e-05	0.00205986
ENSG00000110245	APOC3	1.29034	-0.156963	0.000923392	0.0142361
ENSG00000250668	CTD-2296D1.2	1.55383	-0.30933	9.0087e-07	0.000535772
ENSG00000237664	LINC00316	1.22395	-0.16939	0.000716192	0.012319
ENSG00000258104	HIGD1AP9	2.53298	-0.46153	0.000716192	0.012319
ENSG00000166793	YPEL4	1.62551	-0.212723	0.000169364	0.00560056
ENSG00000256927	RP5-944M2.2	1.27286	-0.16989	0.00293233	0.0285113
ENSG00000240770	C21orf91-OT1	1.27496	-0.172088	0.000232425	0.00680323
ENSG00000239013	snoU13	1.34738	-0.195099	0.00443138	0.0368674
ENSG00000254952	AP001257.1	1.35179	-0.19061	0.00443138	0.0368674
ENSG00000180422	LINC00304	-1.69538	0.239	0.00293233	0.0285113
ENSG00000252287	RNA5SP24	1.28925	-0.150426	0.00361429	0.0325088
ENSG00000186163	U66059.29	1.44343	-0.246585	0.00149995	0.0190291
ENSG00000163605	PPP4R2	1.76119	-0.203652	2.70261e-05	0.00205986
ENSG00000123453	SARDH	1.22593	-0.159329	0.00054863	0.0106083
ENSG00000181499	OR6T1	1.52748	-0.256067	0.00293233	0.0285113
ENSG00000203527	Z99756.1	1.4583	-0.21727	8.64836e-05	0.00394727
ENSG00000225879	RP3-495K2.3	1.41312	-0.218309	0.00149995	0.0190291
ENSG00000212071	AL162511.1	1.66441	-0.276098	0.00118284	0.0164002
ENSG00000181938	GINS3	1.30626	-0.201144	1.08104e-05	0.00129369
ENSG00000122718	OR2S2	1.4311	-0.221097	0.000923392	0.0142361
ENSG00000196329	GIMAP5	1.55198	-0.224951	0.00236118	0.0250489
ENSG00000180988	OR52N2	1.38275	-0.223932	0.000417103	0.00918235
ENSG00000271952	RP11-245G13.2	2.19151	-0.353484	0.00054863	0.0106083
ENSG00000249474	RP11-49I4.3	2.58115	-0.326343	0.000716192	0.012319
ENSG00000271956	DLX6-AS2	1.52374	-0.232717	6.03583e-05	0.00322777
ENSG00000264966	MIR5094	1.33601	-0.201904	0.000232425	0.00680323
ENSG00000174680	GRIK1-AS1	1.34071	-0.155561	0.00653762	0.0466657
ENSG00000239153	snoU13	1.4297	-0.257118	6.30609e-06	0.000986162
ENSG00000259315	RP11-752G15.9	1.37863	-0.210262	0.000716192	0.012319
ENSG00000223298	RNY3P8	1.55276	-0.290663	6.30609e-06	0.000986162
ENSG00000250740	RP11-710F7.2	1.27429	-0.180177	0.00539621	0.0416789
ENSG00000225180	AATK-AS1	-1.57462	0.173005	0.00149995	0.0190291
ENSG00000236658	RP11-83J21.3	2.0482	-0.229516	1.71165e-05	0.00165482
ENSG00000232539	LINC00945	1.46166	-0.20263	0.000716192	0.012319
ENSG00000170683	OR10A3	1.38998	-0.188459	0.00149995	0.0190291
ENSG00000184345	IQCF2	1.54224	-0.248563	0.00149995	0.0190291
ENSG00000198150	AC135178.1	2.11679	-0.330782	0.000122518	0.00468722
ENSG00000231210	AC006159.3	1.79563	-0.311358	1.71165e-05	0.00165482
ENSG00000234005	GAPDHP22	2.32706	-0.268228	0.00118284	0.0164002
ENSG00000253006	RN7SKP283	1.35958	-0.186633	0.00189003	0.0217686
ENSG00000251805	SCARNA21	1.28715	-0.186887	0.00189003	0.0217686
ENSG00000199798	SNORD114-5	1.33665	-0.186427	0.00653762	0.0466657
ENSG00000268941	MGC4294	1.43184	-0.238278	0.00443138	0.0368674
ENSG00000205018	RP11-830F9.6	1.33245	-0.151895	0.000232425	0.00680323
ENSG00000253479	RP11-744J10.3	2.55789	-0.336714	0.00361429	0.0325088
ENSG00000220585	DDX18P6	1.58746	-0.244073	0.00054863	0.0106083
ENSG00000235180	LINC00601	-1.33897	0.21727	0.000716192	0.012319
ENSG00000146039	SLC17A4	1.61772	-0.251567	0.00054863	0.0106083
ENSG00000224417	RP11-503C24.6	1.77679	-0.189488	0.000417103	0.00918235
ENSG00000187151	ANGPTL5	2.24763	-0.415065	0.00236118	0.0250489
ENSG00000211835	TRAJ56	1.35716	-0.203813	0.000169364	0.00560056
ENSG00000255704	RP11-292I17.1	1.53224	-0.256157	0.000417103	0.00918235
ENSG00000238806	snoU13	1.63068	-0.274019	0.00293233	0.0285113
ENSG00000224322	AC004009.3	1.3909	-0.198841	0.00054863	0.0106083
ENSG00000179930	ZNF648	1.4316	-0.161308	0.00118284	0.0164002
ENSG00000203585	RP11-542B15.1	1.3916	-0.238628	0.000417103	0.00918235
ENSG00000208025	MIR591	1.3417	-0.217667	8.64836e-05	0.00394727
ENSG00000259077	RP11-804L24.2	1.64331	-0.242482	0.00236118	0.0250489
ENSG00000207069	Y_RNA	1.55217	-0.265129	0.000312602	0.00791119
ENSG00000139364	TMEM132B	1.70336	-0.151871	0.000232425	0.00680323
ENSG00000089169	RPH3A	1.6788	-0.323496	0.000122518	0.00468722
ENSG00000259466	NPM1P47	1.98967	-0.363434	0.000716192	0.012319
ENSG00000243489	KRTAP10-11	1.39916	-0.223861	6.03583e-05	0.00322777
ENSG00000265258	MIR4686	1.35692	-0.204905	1.08104e-05	0.00129369
ENSG00000180176	TH	1.35692	-0.204905	1.08104e-05	0.00129369
ENSG00000174417	TRHR	1.69344	-0.275655	0.00443138	0.0368674
ENSG00000250107	CACNA1G-AS1	1.42319	-0.161806	0.00443138	0.0368674
ENSG00000168309	FAM107A	1.48031	-0.256072	1.80174e-06	0.000594302
ENSG00000173080	RXFP4	2.39987	-0.276216	0.00118284	0.0164002
ENSG00000234880	LINC00163	1.50855	-0.236516	0.000122518	0.00468722
ENSG00000261120	RP11-62H20.1	1.40005	-0.203512	0.000312602	0.00791119
ENSG00000160180	TFF3	1.31849	-0.15596	0.00118284	0.0164002
ENSG00000235951	AC009965.1	2.0454	-0.354773	0.000169364	0.00560056
ENSG00000166206	GABRB3	1.63032	-0.234056	0.00293233	0.0285113
ENSG00000200215	SNORD113-6	1.31695	-0.194325	0.00118284	0.0164002
ENSG00000251918	SNORD112	1.28227	-0.180479	0.000923392	0.0142361
ENSG00000259278	RP11-62C7.2	1.2471	-0.163114	0.00293233	0.0285113
ENSG00000185640	KRT79	1.23131	-0.154135	0.000716192	0.012319
ENSG00000251309	RP11-498M5.2	1.66017	-0.261847	0.00539621	0.0416789
ENSG00000241764	AC002467.7	1.67264	-0.174115	0.000923392	0.0142361
ENSG00000205693	MANSC4	1.29135	-0.164123	0.00149995	0.0190291
ENSG00000232855	AF131217.1	1.52856	-0.256913	0.000923392	0.0142361
ENSG00000229590	MSX2P1	1.2732	-0.174461	0.00293233	0.0285113
ENSG00000175746	C15orf54	1.37035	-0.194341	0.00118284	0.0164002
ENSG00000261272	MUC22	1.40453	-0.197231	0.000417103	0.00918235
ENSG00000253064	RNU6-711P	-1.30727	0.220471	0.000923392	0.0142361
ENSG00000223148	AC011478.1	1.65048	-0.295451	0.00118284	0.0164002
ENSG00000251933	AL596330.1	1.27664	-0.196425	1.71165e-05	0.00165482
ENSG00000189058	APOD	1.48145	-0.233627	2.70261e-05	0.00205986
ENSG00000154262	ABCA6	1.47	-0.181761	0.00361429	0.0325088
ENSG00000227895	RP1-272J12.1	1.27256	-0.15396	0.000312602	0.00791119
ENSG00000226376	RP11-29B9.1	1.44374	-0.209312	0.000716192	0.012319
ENSG00000249877	RP11-706F1.2	1.37271	-0.199147	0.00653762	0.0466657
ENSG00000035720	STAP1	1.3666	-0.201702	0.00149995	0.0190291
ENSG00000198053	SIRPA	1.97369	-0.387049	0.000417103	0.00918235
ENSG00000224893	RP1-200K18.1	1.67067	-0.351061	0.000122518	0.00468722
ENSG00000130203	APOE	2.398	-0.235221	9.0087e-07	0.000535772
ENSG00000196600	SLC22A25	1.31543	-0.1971	0.00054863	0.0106083
ENSG00000203403	AC020907.2	1.44672	-0.200965	0.000417103	0.00918235
ENSG00000197658	SLC22A24	1.57028	-0.274812	0.000312602	0.00791119
ENSG00000226915	AC068137.13	1.31183	-0.192621	0.00054863	0.0106083
ENSG00000227047	AC012065.4	1.243	-0.155637	0.000169364	0.00560056
ENSG00000111961	SASH1	1.52381	-0.231111	0.00293233	0.0285113
ENSG00000227045	RP11-98D18.1	1.31227	-0.194083	0.00149995	0.0190291
ENSG00000106304	SPAM1	1.41629	-0.232065	0.00361429	0.0325088
ENSG00000263776	SNORA4	-1.47051	0.163488	0.00361429	0.0325088
ENSG00000016402	IL20RA	-1.52462	0.232425	0.000417103	0.00918235
ENSG00000183784	C9orf66	1.5219	-0.188823	0.00653762	0.0466657
ENSG00000200884	Y_RNA	2.10108	-0.411091	1.80174e-06	0.000594302
ENSG00000113389	NPR3	1.95619	-0.378143	0.000417103	0.00918235
ENSG00000250331	RP11-1E3.1	1.38737	-0.237862	0.000312602	0.00791119
ENSG00000188984	AADACL3	1.28264	-0.18048	6.03583e-05	0.00322777
ENSG00000211651	IGLV1-44	1.87862	-0.220544	1.71165e-05	0.00165482
ENSG00000237412	PRSS56	1.31367	-0.178114	0.000417103	0.00918235
ENSG00000250990	AC073635.5	1.23299	-0.171013	2.70261e-05	0.00205986
ENSG00000261426	AC144833.1	1.55027	-0.234341	0.00293233	0.0285113
ENSG00000202222	Y_RNA	2.20316	-0.155065	1.71165e-05	0.00165482
ENSG00000227388	RP11-112J3.16	1.37347	-0.188368	8.64836e-05	0.00394727
ENSG00000163283	ALPP	1.29649	-0.174448	6.03583e-05	0.00322777
ENSG00000168631	DPCR1	1.7339	-0.289818	1.80174e-06	0.000594302
ENSG00000101446	SPINT3	1.3308	-0.162528	0.00189003	0.0217686
ENSG00000209480	SNORD83B	-1.57276	0.224929	0.00189003	0.0217686
ENSG00000253447	RP11-619L12.4	1.37966	-0.211615	0.00361429	0.0325088
ENSG00000250328	CTC-210G5.1	1.41883	-0.17321	0.00653762	0.0466657
ENSG00000259133	RP11-1085N6.3	3.70327	-0.374758	2.70261e-05	0.00205986
ENSG00000260618	RP11-23N2.4	2.08393	-0.365801	0.000169364	0.00560056
ENSG00000229345	RP11-332M4.1	1.44804	-0.220565	0.00293233	0.0285113
ENSG00000237243	AC022173.2	1.68596	-0.266024	0.000312602	0.00791119
ENSG00000251209	LINC00923	1.33207	-0.208039	0.00189003	0.0217686
ENSG00000259430	RP11-168G16.2	-1.31297	0.167712	0.00293233	0.0285113
ENSG00000248107	CTC-339D2.1	1.57223	-0.272678	0.000716192	0.012319
ENSG00000259004	RP11-8L8.2	1.73432	-0.231907	0.00653762	0.0466657
ENSG00000238572	snoU13	1.26462	-0.164812	0.00236118	0.0250489
ENSG00000225681	AC005730.2	1.42729	-0.250948	0.00189003	0.0217686
ENSG00000250583	CTD-2233C11.2	1.38843	-0.207545	0.00149995	0.0190291
ENSG00000027869	SH2D2A	1.3593	-0.156156	0.000923392	0.0142361
ENSG00000236603	RANP1	1.39711	-0.185961	0.00539621	0.0416789
ENSG00000235629	AC090952.5	1.37973	-0.230326	4.05392e-05	0.00258319
ENSG00000218475	RP11-93K7.1	2.20338	-0.314015	0.00236118	0.0250489
ENSG00000229913	RP11-378I13.1	1.26147	-0.171311	6.30609e-06	0.000986162
ENSG00000264303	AC011410.1	1.647	-0.234548	0.000417103	0.00918235
ENSG00000259237	RP11-209E8.1	1.56831	-0.257472	0.00361429	0.0325088
ENSG00000249016	RP11-45H22.3	1.48319	-0.217749	0.00189003	0.0217686
ENSG00000249196	RP11-669N7.2	1.53201	-0.255175	0.00189003	0.0217686
ENSG00000227167	RP11-570H19.2	1.31648	-0.210594	0.000923392	0.0142361
ENSG00000233799	AC139887.4	1.51728	-0.258092	0.00118284	0.0164002
ENSG00000231102	RP11-298J23.5	1.38389	-0.223883	0.00189003	0.0217686
ENSG00000238297	U3	1.5122	-0.187704	1.71165e-05	0.00165482
ENSG00000236858	CTA-992D9.6	1.37727	-0.244357	1.71165e-05	0.00165482
ENSG00000252084	RN7SKP12	-1.25472	0.190936	0.00236118	0.0250489
ENSG00000249771	RP11-457P14.5	1.23652	-0.165397	8.64836e-05	0.00394727
ENSG00000255480	RP4-710M3.2	1.70693	-0.305272	0.00443138	0.0368674
ENSG00000253105	KB-1448A5.1	1.2892	-0.151122	0.00236118	0.0250489
ENSG00000243811	APOBEC3D	9.65669	-0.27673	0.00118284	0.0164002
ENSG00000228940	RP11-348A7.1	2.30094	-0.168855	0.00443138	0.0368674
ENSG00000222852	Y_RNA	1.31535	-0.15532	0.00054863	0.0106083
ENSG00000221837	KRTAP10-9	1.61084	-0.320931	6.30609e-06	0.000986162
ENSG00000118194	TNNT2	1.26878	-0.158303	0.000122518	0.00468722
ENSG00000250426	FTLP10	1.31793	-0.166949	0.00236118	0.0250489
ENSG00000255946	RP11-173P15.7	1.35435	-0.204628	0.00189003	0.0217686
ENSG00000254153	CTA-398F10.2	1.55645	-0.20286	0.000417103	0.00918235
ENSG00000137558	PI15	1.4107	-0.21327	0.000312602	0.00791119
ENSG00000231933	CTA-125H2.2	2.25156	-0.300628	4.05392e-05	0.00258319
ENSG00000213238	AC008155.2	1.25266	-0.180652	0.000169364	0.00560056
ENSG00000133110	POSTN	1.5496	-0.212795	0.00293233	0.0285113
ENSG00000136244	IL6	1.46333	-0.214979	2.70261e-05	0.00205986
ENSG00000120729	MYOT	1.32352	-0.19577	1.71165e-05	0.00165482
ENSG00000250747	RP11-232L2.1	1.2944	-0.199744	6.03583e-05	0.00322777
ENSG00000201710	SNORD113	1.42376	-0.209938	0.00539621	0.0416789
ENSG00000140505	CYP1A2	1.26623	-0.154911	0.000923392	0.0142361
ENSG00000241431	RP11-17A4.1	1.7289	-0.288346	0.00118284	0.0164002
ENSG00000261374	RP11-64K12.10	1.30589	-0.192524	0.00149995	0.0190291
ENSG00000205445	KRTAP10-2	1.44789	-0.255892	0.00054863	0.0106083
ENSG00000091138	SLC26A3	1.4556	-0.247198	4.05392e-05	0.00258319
ENSG00000224153	RP11-433C9.2	1.32226	-0.172783	2.70261e-05	0.00205986
ENSG00000211841	TRAJ48	1.25428	-0.155379	0.000122518	0.00468722
ENSG00000174015	SPERT	1.43458	-0.215517	0.00118284	0.0164002
ENSG00000237588	RP11-66D17.3	1.40379	-0.175486	0.000923392	0.0142361
ENSG00000250180	RP11-138A23.2	1.31864	-0.183159	8.64836e-05	0.00394727
ENSG00000116176	TPSG1	1.44208	-0.164204	0.00054863	0.0106083
ENSG00000204525	HLA-C	1.32237	-0.193318	0.00054863	0.0106083
ENSG00000242052	RP11-190C22.1	1.34308	-0.193588	0.00054863	0.0106083
ENSG00000227360	RP11-518I13.1	1.28853	-0.198619	4.05392e-05	0.00258319
ENSG00000241123	KRTAP10-5	1.50452	-0.23569	0.00189003	0.0217686
ENSG00000175097	RAG2	1.24168	-0.153555	0.00189003	0.0217686
ENSG00000102539	MLNR	1.71567	-0.181757	0.00054863	0.0106083
ENSG00000253165	CTD-2309H9.3	2.12929	-0.351914	0.000716192	0.012319
ENSG00000222514	RN7SKP223	1.23609	-0.16124	0.000232425	0.00680323
ENSG00000230569	AC114763.1	1.21599	-0.158312	2.70261e-05	0.00205986
ENSG00000103023	PRSS54	1.33311	-0.207963	2.70261e-05	0.00205986
ENSG00000231105	RP5-1071N3.1	1.3597	-0.187501	0.00149995	0.0190291
ENSG00000251093	RP11-414H23.3	1.2075	-0.150635	0.000122518	0.00468722
ENSG00000201724	Y_RNA	3.0399	-0.510085	2.70261e-05	0.00205986
ENSG00000249057	MAST4-IT1	1.80435	-0.28457	0.000232425	0.00680323
ENSG00000260523	RP11-483P21.3	2.71978	-0.391734	6.30609e-06	0.000986162
ENSG00000207076	RNU6-1113P	1.45446	-0.170392	0.00443138	0.0368674
ENSG00000245688	CTB-26E19.1	1.25633	-0.160072	0.000716192	0.012319
ENSG00000204193	TXNDC8	2.12441	-0.473967	9.0087e-07	0.000535772
ENSG00000215454	KRTAP10-4	1.47243	-0.264678	6.03583e-05	0.00322777
ENSG00000234721	AC125421.1	2.58109	-0.296901	0.000232425	0.00680323
ENSG00000124233	SEMG1	1.9286	-0.266221	0.00149995	0.0190291
ENSG00000260868	RP11-394I13.1	1.37908	-0.184723	0.00054863	0.0106083
ENSG00000215455	KRTAP10-1	2.01586	-0.390305	6.03583e-05	0.00322777
ENSG00000135945	REV1	2.03146	-0.219088	0.00149995	0.0190291
ENSG00000117091	CD48	2.06335	-0.229757	0.00361429	0.0325088
ENSG00000172379	ARNT2	1.83001	-0.15273	0.000122518	0.00468722
ENSG00000226633	PPIAP28	1.58772	-0.300623	6.30609e-06	0.000986162
ENSG00000220996	AC034236.1	1.6894	-0.180222	0.00293233	0.0285113
ENSG00000136696	IL36B	1.319	-0.16648	0.00236118	0.0250489
ENSG00000237760	AC092657.2	1.5723	-0.266892	0.00118284	0.0164002
ENSG00000229599	LINC00411	1.39031	-0.220161	0.00054863	0.0106083
ENSG00000165556	CDX2	3.09545	-0.432724	0.00054863	0.0106083
ENSG00000231632	RP11-82L18.4	1.39393	-0.23735	0.000923392	0.0142361
ENSG00000251413	RP11-534L6.5	1.59081	-0.244437	0.00236118	0.0250489
ENSG00000149090	PAMR1	2.28802	-0.274603	0.000716192	0.012319
ENSG00000255143	RP11-805J14.3	1.36625	-0.177868	0.00653762	0.0466657
ENSG00000220205	VAMP2	2.10666	-0.205292	0.000923392	0.0142361
ENSG00000216863	LY86-AS1	1.35943	-0.227401	1.80174e-06	0.000594302
ENSG00000253078	RNU6-1116P	1.74118	-0.2796	0.000122518	0.00468722
ENSG00000252772	RNU6-714P	1.41479	-0.191336	0.00293233	0.0285113
ENSG00000261325	AC140542.2	1.39203	-0.197946	0.00236118	0.0250489
ENSG00000131386	GALNT15	1.5188	-0.17216	0.00293233	0.0285113
ENSG00000236294	TSRM	1.2272	-0.159862	0.00054863	0.0106083
ENSG00000258891	RP5-1021I20.5	1.28033	-0.181506	6.30609e-06	0.000986162
ENSG00000258807	RP11-1152H15.1	1.41597	-0.216225	0.00149995	0.0190291
ENSG00000205494	OR52A4	1.45192	-0.23003	0.00361429	0.0325088
ENSG00000243795	RP11-572M11.3	1.56951	-0.28812	0.00118284	0.0164002
ENSG00000261076	RP11-179B15.6	1.22811	-0.151516	0.00054863	0.0106083
ENSG00000238581	snoU13	1.44987	-0.258424	0.00653762	0.0466657
ENSG00000239064	snoU13	1.59711	-0.274776	9.0087e-07	0.000535772
ENSG00000141505	ASGR1	1.83592	-0.217855	0.00054863	0.0106083
ENSG00000140474	ULK3	1.76288	-0.205569	9.0087e-07	0.000535772
ENSG00000217455	AC091801.1	1.45956	-0.27093	9.0087e-07	0.000535772
ENSG00000255446	CTD-2531D15.4	1.57067	-0.203588	0.00236118	0.0250489
ENSG00000237356	AL163953.3	1.23096	-0.157941	0.000417103	0.00918235
ENSG00000252431	RNU6-1247P	1.25815	-0.165446	0.00443138	0.0368674
ENSG00000234091	RP11-353M9.1	1.21394	-0.156904	0.000923392	0.0142361
ENSG00000235972	RP11-472G23.10	1.35742	-0.214071	0.00293233	0.0285113
ENSG00000150540	HNMT	1.47662	-0.224566	0.000417103	0.00918235
ENSG00000232124	AP001057.1	1.77008	-0.295225	6.03583e-05	0.00322777
ENSG00000224574	COL18A1-AS2	1.66748	-0.29535	0.000122518	0.00468722
ENSG00000232688	AC007403.1	1.26279	-0.180841	0.000923392	0.0142361
ENSG00000237353	PATE4	1.55527	-0.231257	0.000312602	0.00791119
ENSG00000199903	RNU6-1273P	1.4206	-0.231214	0.00293233	0.0285113
ENSG00000118777	ABCG2	1.34909	-0.180495	0.00189003	0.0217686
ENSG00000232252	RP11-30L8.1	1.60061	-0.258352	0.000169364	0.00560056
ENSG00000140030	GPR65	1.38919	-0.181098	0.000312602	0.00791119
ENSG00000237750	AC007740.1	2.0891	-0.206508	0.00293233	0.0285113
ENSG00000249346	LINC01016	1.27573	-0.151749	8.64836e-05	0.00394727
ENSG00000252418	RNU6-779P	1.55007	-0.220566	0.00189003	0.0217686
ENSG00000252082	RNU6-547P	1.29553	-0.200924	0.000232425	0.00680323
ENSG00000236445	LINC00608	2.55714	-0.474291	0.000232425	0.00680323
ENSG00000165188	RNF183	1.50172	-0.262659	4.05392e-05	0.00258319
ENSG00000225774	SIRPAP1	2.31679	-0.217454	6.03583e-05	0.00322777
ENSG00000116748	AMPD1	2.49883	-0.377954	0.000312602	0.00791119
ENSG00000095951	HIVEP1	2.35169	-0.238804	9.0087e-07	0.000535772
ENSG00000253184	RP11-13N12.2	2.50183	-0.233716	3.60348e-06	0.000756384
ENSG00000221332	U3	1.38136	-0.158964	0.00539621	0.0416789
ENSG00000226053	RP5-1070A16.1	-1.24262	0.170673	0.00149995	0.0190291
ENSG00000225329	RP11-325F22.5	1.84996	-0.361946	0.000417103	0.00918235
ENSG00000207503	SNORA32	1.3182	-0.218767	0.000312602	0.00791119
ENSG00000232930	AC083864.3	1.51044	-0.258083	6.30609e-06	0.000986162
ENSG00000184321	OR51J1	1.59054	-0.269215	0.00236118	0.0250489
ENSG00000174990	CA5A	1.19664	-0.151545	0.000232425	0.00680323
ENSG00000256538	RP11-847H18.3	1.81011	-0.207151	0.00539621	0.0416789
ENSG00000165478	HEPACAM	1.27646	-0.169218	0.00293233	0.0285113
ENSG00000143125	PROK1	1.36123	-0.17928	0.000312602	0.00791119
ENSG00000224367	OACYLP	1.56062	-0.251042	6.03583e-05	0.00322777
ENSG00000121797	CCRL2	1.48004	-0.171247	0.000923392	0.0142361
ENSG00000256699	RP11-669N7.3	1.45508	-0.237276	0.00118284	0.0164002
ENSG00000252508	RNU4ATAC3P	1.24656	-0.151382	0.00236118	0.0250489
ENSG00000250078	RP11-577G20.2	1.50342	-0.201104	1.08104e-05	0.00129369
ENSG00000227181	RP11-317P15.3	1.28381	-0.177303	0.00653762	0.0466657
ENSG00000261324	RP11-174G6.5	1.63436	-0.189838	0.000122518	0.00468722
ENSG00000212184	RNU6-440P	1.31284	-0.205137	0.00054863	0.0106083
ENSG00000213931	HBE1	1.30781	-0.185893	0.00189003	0.0217686
ENSG00000167355	AC104389.28	1.30781	-0.185893	0.00189003	0.0217686
ENSG00000259579	RP11-66B24.5	1.3221	-0.173343	0.00236118	0.0250489
ENSG00000258007	RP11-350G24.1	2.45401	-0.404955	0.000716192	0.012319
ENSG00000268206	AC061975.10	1.33327	-0.207388	0.000923392	0.0142361
ENSG00000169245	CXCL10	1.49734	-0.227755	6.03583e-05	0.00322777
ENSG00000252435	snoU13	1.25853	-0.17676	0.000232425	0.00680323
ENSG00000238874	snoU13	1.58225	-0.300376	3.60348e-06	0.000756384
ENSG00000256281	RP11-136I14.2	1.48764	-0.254291	2.70261e-05	0.00205986
ENSG00000269915	AP006621.9	1.65753	-0.237949	0.000169364	0.00560056
ENSG00000232548	AC010744.1	1.3343	-0.207121	0.00189003	0.0217686
ENSG00000269189	RP11-573N10.1	1.32757	-0.199758	0.000169364	0.00560056
ENSG00000135390	ATP5G2	2.47644	-0.300865	0.000716192	0.012319
ENSG00000182586	LINC00334	1.2822	-0.175165	0.00236118	0.0250489
ENSG00000251837	Y_RNA	1.23479	-0.151134	0.000716192	0.012319
ENSG00000224387	RP3-395M20.2	1.47947	-0.227747	0.000169364	0.00560056
ENSG00000224413	AP001476.2	1.52692	-0.245306	9.0087e-07	0.000535772
ENSG00000227338	RP11-195B3.1	1.55131	-0.251563	0.000923392	0.0142361
ENSG00000218052	ADAMTS7P4	2.94571	-0.248409	4.05392e-05	0.00258319
ENSG00000225731	AP001627.1	1.32203	-0.206275	6.30609e-06	0.000986162
ENSG00000167632	TRAPPC9	1.97504	-0.218758	1.08104e-05	0.00129369
ENSG00000135569	TAAR5	1.5399	-0.26932	0.00149995	0.0190291
ENSG00000251985	RNU6-1161P	1.55931	-0.236265	0.00443138	0.0368674
ENSG00000251446	RP11-375B1.2	1.32347	-0.202849	8.64836e-05	0.00394727
ENSG00000253081	RNU4ATAC17P	-1.56162	0.303396	0.00293233	0.0285113
ENSG00000155066	PROM2	1.29664	-0.17803	0.000417103	0.00918235
ENSG00000183269	OR52E8	1.42143	-0.234272	0.00236118	0.0250489
ENSG00000223750	SIRPB3P	1.49186	-0.246195	0.00293233	0.0285113
ENSG00000230498	RP4-564M11.2	1.68561	-0.229355	0.00236118	0.0250489
ENSG00000143870	PDIA6	1.45728	-0.223139	8.64836e-05	0.00394727
ENSG00000175325	PROP1	1.5488	-0.212367	9.0087e-07	0.000535772
ENSG00000237621	OR9A1P	2.39419	-0.295662	0.00653762	0.0466657
ENSG00000261596	CTB-31N19.3	1.30615	-0.206469	2.70261e-05	0.00205986
ENSG00000167360	OR51Q1	1.8018	-0.31402	0.00149995	0.0190291
ENSG00000252246	RNA5SP92	1.22832	-0.161747	0.000923392	0.0142361
ENSG00000168081	PNOC	1.49046	-0.243048	0.000169364	0.00560056
ENSG00000238789	RNU7-152P	1.46144	-0.21789	0.00236118	0.0250489
ENSG00000261104	RP11-734K21.5	1.67967	-0.298387	0.000169364	0.00560056
ENSG00000271769	RP11-216P16.2	1.29157	-0.167663	0.00539621	0.0416789
ENSG00000188155	KRTAP10-6	2.67898	-0.367374	1.08104e-05	0.00129369
ENSG00000258308	RP11-554E23.2	2.04218	-0.368551	2.70261e-05	0.00205986
ENSG00000258288	RP11-554E23.3	2.04218	-0.368551	2.70261e-05	0.00205986
ENSG00000182271	TMIGD1	1.23376	-0.151554	0.00118284	0.0164002
ENSG00000199201	Y_RNA	1.27736	-0.16832	0.00149995	0.0190291
ENSG00000249484	AC091969.1	1.33867	-0.175864	0.00653762	0.0466657
ENSG00000222209	RNA5SP56	1.27949	-0.160201	0.000716192	0.012319
ENSG00000258770	CTD-2007A10.1	1.41315	-0.202875	0.00361429	0.0325088
ENSG00000198113	TOR4A	1.4031	-0.176596	0.00539621	0.0416789
ENSG00000244215	RP11-88I21.2	1.33409	-0.203432	8.64836e-05	0.00394727
ENSG00000254440	PBOV1	1.40315	-0.166262	0.00443138	0.0368674
ENSG00000198074	AKR1B10	1.29856	-0.16386	0.000169364	0.00560056
ENSG00000182634	OR10G7	1.57717	-0.280311	0.00149995	0.0190291
ENSG00000167588	GPD1	1.59348	-0.186459	0.000122518	0.00468722
ENSG00000204544	MUC21	1.37388	-0.188415	0.000232425	0.00680323
ENSG00000236058	RP11-215A21.2	1.65898	-0.279229	0.000122518	0.00468722
ENSG00000227862	HNRNPA1P31	1.57675	-0.310327	1.71165e-05	0.00165482
ENSG00000153292	GPR110	1.35991	-0.20583	0.000122518	0.00468722
ENSG00000259665	RP11-323I15.3	2.40729	-0.413478	0.00236118	0.0250489
ENSG00000233542	RP11-547D24.1	1.48171	-0.204752	0.00189003	0.0217686
ENSG00000204657	OR2H2	1.54514	-0.242587	0.00054863	0.0106083
ENSG00000254746	RP11-958J22.1	1.54142	-0.304219	9.0087e-07	0.000535772
ENSG00000174992	ZG16	1.27274	-0.184604	0.000312602	0.00791119
ENSG00000222411	RNY5P3	1.29319	-0.191556	0.000232425	0.00680323
ENSG00000258979	RP11-433J8.2	1.46545	-0.191054	0.00443138	0.0368674
ENSG00000156515	HK1	1.28285	-0.157904	0.00118284	0.0164002
ENSG00000216042	MIR922	1.26678	-0.160148	0.000923392	0.0142361
ENSG00000264470	MIR4794	1.42263	-0.271559	9.0087e-07	0.000535772
ENSG00000171484	OR1B1	1.37618	-0.194463	0.00189003	0.0217686
ENSG00000259277	RP13-126C7.1	1.36043	-0.204262	8.64836e-05	0.00394727
ENSG00000108255	CRYBA1	1.32066	-0.178764	3.60348e-06	0.000756384
ENSG00000267979	AC092964.2	-1.2309	0.169574	0.00361429	0.0325088
ENSG00000212176	RNA5SP207	2.29866	-0.229442	0.000312602	0.00791119
ENSG00000252869	AL159140.1	1.31005	-0.156701	0.00361429	0.0325088
ENSG00000235361	AC016292.1	1.47575	-0.268296	9.0087e-07	0.000535772
ENSG00000259450	RP11-265N7.1	1.2063	-0.151088	0.00236118	0.0250489
ENSG00000201509	Y_RNA	1.57335	-0.282834	0.000923392	0.0142361
ENSG00000131183	SLC34A1	1.26564	-0.175225	0.000417103	0.00918235
ENSG00000213132	AC022498.1	1.45053	-0.217454	0.000312602	0.00791119
ENSG00000231752	EMBP1	1.93495	-0.154785	0.000923392	0.0142361
ENSG00000199865	RNU6-495P	1.66097	-0.256336	8.64836e-05	0.00394727
ENSG00000267380	RP11-697E22.3	1.91966	-0.295378	0.000923392	0.0142361
ENSG00000260030	RP11-686F15.2	1.41013	-0.199066	0.00189003	0.0217686
ENSG00000255364	RP11-94A24.1	1.51101	-0.243423	0.00189003	0.0217686
ENSG00000196639	HRH1	1.30615	-0.171138	4.05392e-05	0.00258319
ENSG00000260366	CTD-2639E6.4	1.25275	-0.175248	4.05392e-05	0.00258319
ENSG00000235434	RP11-91K11.2	1.3664	-0.233706	0.000716192	0.012319
ENSG00000161249	DMKN	1.3215	-0.157901	0.00539621	0.0416789
ENSG00000201723	Y_RNA	-1.33132	0.19735	0.00236118	0.0250489
ENSG00000238470	AC097361.1	1.33823	-0.216896	0.00149995	0.0190291
ENSG00000229119	CTB-63M22.1	1.45392	-0.240368	0.00361429	0.0325088
ENSG00000121377	TAS2R7	1.27067	-0.162928	0.00361429	0.0325088
ENSG00000140285	FGF7	1.34814	-0.150157	0.00443138	0.0368674
ENSG00000218109	KIRREL3-AS3	1.90885	-0.310995	1.71165e-05	0.00165482
ENSG00000256527	AP002833.1	1.8104	-0.197569	4.05392e-05	0.00258319
ENSG00000180347	CCDC129	1.81544	-0.228654	0.000923392	0.0142361
ENSG00000244509	APOBEC3C	9.51216	-0.337598	0.000923392	0.0142361
ENSG00000252971	RNU6-1057P	1.42131	-0.235119	0.00189003	0.0217686
ENSG00000264371	MIR4425	1.55322	-0.22853	0.00539621	0.0416789
ENSG00000252368	RNA5SP43	1.52948	-0.314569	6.30609e-06	0.000986162
ENSG00000181847	TIGIT	1.55437	-0.282503	0.000417103	0.00918235
ENSG00000228825	LAMTOR3P1	1.92284	-0.399103	1.71165e-05	0.00165482
ENSG00000125695	RP11-51F16.8	1.33754	-0.19188	0.00054863	0.0106083
ENSG00000124568	SLC17A1	1.42111	-0.205375	0.000312602	0.00791119
ENSG00000239528	CTB-118N6.1	1.49394	-0.253299	0.00054863	0.0106083
ENSG00000168509	HFE2	1.37397	-0.178739	1.08104e-05	0.00129369
ENSG00000207611	MIR149	1.64612	-0.256823	2.70261e-05	0.00205986
ENSG00000227726	AP001271.3	1.86313	-0.287401	0.00653762	0.0466657
ENSG00000162148	PPP1R32	1.73129	-0.300973	0.00293233	0.0285113
ENSG00000256609	RP11-64B16.4	1.30565	-0.193361	8.64836e-05	0.00394727
ENSG00000149968	MMP3	-1.21174	0.15146	0.00443138	0.0368674
ENSG00000228154	RP11-302F12.2	1.54312	-0.185891	0.00189003	0.0217686
ENSG00000228590	AC007381.3	1.23781	-0.150993	0.00293233	0.0285113
ENSG00000223156	RNU2-18P	1.23167	-0.163373	0.00236118	0.0250489
ENSG00000252547	AC139931.1	1.32434	-0.207623	1.71165e-05	0.00165482
ENSG00000199709	RNU4-23P	1.25389	-0.172248	0.00653762	0.0466657
ENSG00000205622	AF064858.6	2.02461	-0.306303	0.00443138	0.0368674
ENSG00000248484	RP11-375B1.1	1.50959	-0.269513	3.60348e-06	0.000756384
ENSG00000228108	AC092839.3	1.26718	-0.160331	0.00293233	0.0285113
ENSG00000187175	KRTAP12-1	1.66616	-0.315346	0.000122518	0.00468722
ENSG00000251455	RP11-164P12.3	1.36996	-0.165914	0.00653762	0.0466657
ENSG00000199220	Y_RNA	1.35973	-0.230389	1.08104e-05	0.00129369
ENSG00000235263	RP13-392I16.1	1.48067	-0.262138	0.000312602	0.00791119
ENSG00000250164	RP11-5N11.6	1.94898	-0.319482	0.00149995	0.0190291
ENSG00000179447	RP5-1027G4.3	1.48484	-0.199788	0.00443138	0.0368674
ENSG00000259223	RP11-82L7.4	2.19917	-0.355201	0.00189003	0.0217686
ENSG00000214803	RP11-37N22.1	-1.39915	0.232965	0.00653762	0.0466657
ENSG00000258227	CLEC5A	1.68917	-0.260174	0.00118284	0.0164002
ENSG00000207637	MIR595	1.2222	-0.168725	4.05392e-05	0.00258319
ENSG00000120279	MYCT1	1.72479	-0.274556	0.00118284	0.0164002
ENSG00000252896	AC067957.1	1.40244	-0.2142	0.000169364	0.00560056
ENSG00000271923	U6	1.48527	-0.24875	0.00118284	0.0164002
ENSG00000196656	AC004057.1	-1.19528	0.151542	0.000923392	0.0142361
ENSG00000200058	RNA5SP218	1.38587	-0.210275	0.00293233	0.0285113
ENSG00000225316	LINC00350	1.46492	-0.170574	1.08104e-05	0.00129369
ENSG00000256159	RP11-820K3.4	1.83664	-0.334591	0.000923392	0.0142361
ENSG00000170423	KRT78	1.33893	-0.198755	2.70261e-05	0.00205986
ENSG00000221504	AC011456.1	1.56104	-0.30075	0.000169364	0.00560056
ENSG00000168824	NSG1	1.83172	-0.220865	0.00149995	0.0190291
ENSG00000202449	SNORA63	1.73282	-0.279773	1.71165e-05	0.00165482
ENSG00000103202	NME4	2.14113	-0.199626	0.000417103	0.00918235
ENSG00000223601	EBLN1	1.28365	-0.168947	0.00361429	0.0325088
ENSG00000231898	AC012594.1	1.37925	-0.221363	0.00118284	0.0164002
ENSG00000259219	CTD-3076O17.2	-1.25336	0.151248	0.000312602	0.00791119
ENSG00000231426	RP5-899B16.1	1.26644	-0.190356	3.60348e-06	0.000756384
ENSG00000146383	TAAR6	1.47185	-0.248183	0.00236118	0.0250489
ENSG00000225541	AC002480.5	1.5302	-0.272552	0.00118284	0.0164002
ENSG00000225815	AC092669.6	1.766	-0.244934	0.00443138	0.0368674
ENSG00000241254	AC092669.2	1.766	-0.244934	0.00443138	0.0368674
ENSG00000231039	RP11-445P17.3	1.36368	-0.165963	0.00118284	0.0164002
ENSG00000271419	RP4-591B8.3	1.31087	-0.179497	4.05392e-05	0.00258319
ENSG00000238468	RNU7-14P	1.40064	-0.228751	0.00361429	0.0325088
ENSG00000244329	UBA52P9	1.23585	-0.155248	0.00149995	0.0190291
ENSG00000236935	AP003774.1	1.25577	-0.150949	0.00118284	0.0164002
ENSG00000201852	RNU6-702P	1.24529	-0.154866	0.00443138	0.0368674
ENSG00000197646	PDCD1LG2	1.95344	-0.3063	9.0087e-07	0.000535772
ENSG00000259376	RP11-505E24.3	1.26646	-0.181739	4.05392e-05	0.00258319
ENSG00000162654	GBP4	2.21456	-0.16258	0.000417103	0.00918235
ENSG00000207287	RNU6-1274P	1.33952	-0.215066	1.80174e-06	0.000594302
ENSG00000136026	CKAP4	1.35924	-0.205787	6.03583e-05	0.00322777
ENSG00000154198	CYP4Z2P	1.27052	-0.1617	0.00361429	0.0325088
ENSG00000200197	RNU1-21P	2.11651	-0.343575	0.000923392	0.0142361
ENSG00000203782	LOR	1.27259	-0.173188	0.00118284	0.0164002
ENSG00000249988	RP11-669M16.1	1.33427	-0.193643	0.00293233	0.0285113
ENSG00000150526	MIA2	1.19435	-0.154151	8.64836e-05	0.00394727
ENSG00000236216	PPP1R11P1	2.34824	-0.32278	3.60348e-06	0.000756384
ENSG00000259821	RP11-169E6.4	1.6552	-0.252601	0.00236118	0.0250489
ENSG00000186049	KRT73	1.41089	-0.23329	6.03583e-05	0.00322777
ENSG00000249722	CTC-430J12.2	1.52796	-0.161863	0.00653762	0.0466657
ENSG00000262772	RP11-353N14.2	1.3297	-0.207185	0.000122518	0.00468722
ENSG00000230010	RP4-568F9.6	1.51561	-0.223513	0.00054863	0.0106083
ENSG00000260658	RP11-368L12.1	1.28496	-0.182005	0.00361429	0.0325088
ENSG00000165862	PNLIPRP2	1.53274	-0.272903	0.000122518	0.00468722
ENSG00000116031	CD207	1.58507	-0.256385	0.00149995	0.0190291
ENSG00000213237	AC008155.1	1.28902	-0.179303	4.05392e-05	0.00258319
ENSG00000265420	MIR4779	1.33846	-0.206476	0.000169364	0.00560056
ENSG00000142173	COL6A2	1.56061	-0.154443	4.05392e-05	0.00258319
ENSG00000222293	RNU2-36P	1.97565	-0.359711	0.00539621	0.0416789
ENSG00000206802	RNU6-926P	1.27835	-0.159194	0.000169364	0.00560056
ENSG00000152583	SPARCL1	1.41407	-0.19403	0.00653762	0.0466657
ENSG00000144119	C1QL2	1.58501	-0.151132	1.80174e-06	0.000594302
ENSG00000227945	RP11-103C16.2	1.23862	-0.163908	0.000417103	0.00918235
ENSG00000254542	NAV2-AS3	1.66101	-0.224468	0.000169364	0.00560056
ENSG00000212049	AL590007.1	1.64093	-0.258248	0.00149995	0.0190291
ENSG00000207933	MIR9-1	2.6103	-0.238813	0.000417103	0.00918235
ENSG00000255321	RP11-91I20.4	1.40716	-0.239786	0.000232425	0.00680323
ENSG00000251931	RNU6-871P	1.57086	-0.278982	0.00149995	0.0190291
ENSG00000261797	RP11-744I24.3	1.51697	-0.307008	0.000417103	0.00918235
ENSG00000259543	CTD-2034I4.1	1.79632	-0.34067	6.30609e-06	0.000986162
ENSG00000260254	AP000997.2	2.52376	-0.423511	1.80174e-06	0.000594302
ENSG00000253536	RP11-1174L13.2	1.32693	-0.213642	4.05392e-05	0.00258319
ENSG00000249251	PGAM1P8	1.37316	-0.229084	0.000923392	0.0142361
ENSG00000270500	COX6CP4	3.22279	-0.455725	0.000417103	0.00918235
ENSG00000260918	RP11-731J8.2	2.30553	-0.288796	1.08104e-05	0.00129369
ENSG00000116977	LGALS8	2.29048	-0.276711	0.000716192	0.012319
ENSG00000260755	RP11-403P17.3	1.33273	-0.175323	0.000716192	0.012319
ENSG00000124357	NAGK	1.49437	-0.211061	0.00361429	0.0325088
ENSG00000239141	snoU13	1.56646	-0.246872	0.00189003	0.0217686
ENSG00000230324	RP4-705O1.1	1.45984	-0.239565	3.60348e-06	0.000756384
ENSG00000228286	AP000593.5	1.29883	-0.194583	6.03583e-05	0.00322777
ENSG00000109163	GNRHR	1.26694	-0.186729	1.71165e-05	0.00165482
ENSG00000197448	GSTK1	1.35207	-0.19215	0.00149995	0.0190291
ENSG00000226337	RP11-274B18.4	2.04673	-0.300227	0.00539621	0.0416789
ENSG00000181778	TMEM252	2.04673	-0.300227	0.00539621	0.0416789
ENSG00000179813	FAM216B	1.26534	-0.165455	9.0087e-07	0.000535772
ENSG00000104894	CD37	1.67138	-0.249085	4.05392e-05	0.00258319
ENSG00000250402	RP11-395P13.4	1.32702	-0.193245	2.70261e-05	0.00205986
ENSG00000225356	RP11-433O3.1	1.3903	-0.234986	0.00236118	0.0250489
ENSG00000167117	LINC00483	1.52712	-0.192894	0.000122518	0.00468722
ENSG00000259309	RP11-19J5.2	1.28549	-0.162649	0.00236118	0.0250489
ENSG00000265799	RP11-387H17.6	1.43432	-0.151993	0.000923392	0.0142361
ENSG00000223119	RNU6-1139P	-1.43036	0.185193	0.00539621	0.0416789
ENSG00000257435	RP11-267D19.1	1.90593	-0.25006	0.00149995	0.0190291
ENSG00000269940	RP11-73M18.7	1.43744	-0.230631	0.000312602	0.00791119
ENSG00000221931	OR6X1	1.40097	-0.200269	0.00361429	0.0325088
ENSG00000205148	AC016251.1	1.52974	-0.276136	2.70261e-05	0.00205986
ENSG00000268707	RP11-247A12.7	1.27219	-0.157535	0.00236118	0.0250489
ENSG00000258140	RP11-324P9.1	1.43724	-0.224883	0.000312602	0.00791119
ENSG00000173212	MAB21L3	1.86148	-0.182596	0.00443138	0.0368674
ENSG00000177238	TRIM72	1.34941	-0.204475	6.03583e-05	0.00322777
ENSG00000232767	RP11-498B4.5	1.59293	-0.216692	0.000169364	0.00560056
ENSG00000165863	C10orf82	1.56528	-0.181803	1.71165e-05	0.00165482
ENSG00000199959	SNORA2	1.37322	-0.225263	0.000169364	0.00560056
ENSG00000229274	XXbac-BPG13B8.10	1.29596	-0.162887	0.00653762	0.0466657
ENSG00000271100	RP11-697H9.5	3.35584	-0.514941	0.000122518	0.00468722
ENSG00000261934	PCDHGA9	1.60767	-0.210067	0.000312602	0.00791119
ENSG00000170465	KRT6C	1.37981	-0.210062	1.71165e-05	0.00165482
ENSG00000261268	RP11-308D13.3	1.23294	-0.164419	0.000417103	0.00918235
ENSG00000221608	AC079235.1	1.45572	-0.271449	4.05392e-05	0.00258319
ENSG00000157703	SVOPL	2.03875	-0.418239	9.0087e-07	0.000535772
ENSG00000252684	RNU6ATAC36P	1.25092	-0.157475	0.000122518	0.00468722
ENSG00000229101	TCEB1P20	1.2154	-0.160957	0.000716192	0.012319
ENSG00000270433	RP11-124D2.7	1.60502	-0.259763	0.00118284	0.0164002
ENSG00000238433	snoU13	1.43163	-0.250292	0.00054863	0.0106083
ENSG00000213184	RP11-335F8.2	1.55761	-0.272813	0.00149995	0.0190291
ENSG00000251730	SNORA4	1.38834	-0.171339	0.00189003	0.0217686
ENSG00000265407	MIR4324	1.48491	-0.2734	0.000312602	0.00791119
ENSG00000264899	AC027319.2	1.27408	-0.175325	0.00653762	0.0466657
ENSG00000260205	RP11-108B14.5	1.31888	-0.169829	0.00361429	0.0325088
ENSG00000201796	RNU6-392P	1.30518	-0.169301	0.000169364	0.00560056
ENSG00000261823	RP11-48G14.1	1.49272	-0.262505	1.80174e-06	0.000594302
ENSG00000249114	RP11-5N11.3	1.48479	-0.267745	0.00118284	0.0164002
ENSG00000248378	RP11-5N11.5	1.30604	-0.174781	0.00539621	0.0416789
ENSG00000200296	RNU1-83P	1.28077	-0.182665	0.00293233	0.0285113
ENSG00000256311	RP11-64B16.5	1.65504	-0.235871	0.00361429	0.0325088
ENSG00000199354	RNA5SP273	2.27052	-0.426421	4.05392e-05	0.00258319
ENSG00000258474	RP11-187E13.1	1.67586	-0.24308	0.000417103	0.00918235
ENSG00000211799	TRAV19	-1.2272	0.165295	0.00361429	0.0325088
ENSG00000252477	RNU6-134P	1.34714	-0.216721	3.60348e-06	0.000756384
ENSG00000175728	C11orf44	1.48496	-0.212675	0.00189003	0.0217686
ENSG00000010030	ETV7	1.29394	-0.161962	0.00539621	0.0416789
ENSG00000221782	MIR548F2	1.53885	-0.221582	0.00293233	0.0285113
ENSG00000232360	AP000281.2	1.32351	-0.190964	0.00149995	0.0190291
ENSG00000237110	TAAR9	1.50529	-0.26206	0.00149995	0.0190291
ENSG00000159322	ADPGK	1.30813	-0.174787	0.00189003	0.0217686
ENSG00000121769	FABP3	1.70455	-0.251421	0.000312602	0.00791119
ENSG00000254991	RP13-631K18.3	1.69998	-0.30108	9.0087e-07	0.000535772
ENSG00000112799	LY86	1.50424	-0.239113	8.64836e-05	0.00394727
ENSG00000233578	RP5-1022P6.3	1.3018	-0.192498	0.000923392	0.0142361
ENSG00000225472	RP11-120J1.1	1.77755	-0.15332	0.000169364	0.00560056
ENSG00000007129	CEACAM21	1.818	-0.249779	0.00054863	0.0106083
ENSG00000135346	CGA	1.33058	-0.156984	0.00189003	0.0217686
ENSG00000260558	RP11-63M22.1	1.62988	-0.270937	0.00293233	0.0285113
ENSG00000123636	BAZ2B	4.20309	-0.333799	0.000232425	0.00680323
ENSG00000255027	RP11-680F20.9	2.65404	-0.345404	6.30609e-06	0.000986162
ENSG00000233755	RP4-799D16.1	1.40082	-0.229234	3.60348e-06	0.000756384
ENSG00000156463	SH3RF2	2.1752	-0.186286	0.00361429	0.0325088
ENSG00000233528	LINC00430	1.8166	-0.289241	0.000417103	0.00918235
ENSG00000180638	SLC47A2	1.22848	-0.159783	0.000122518	0.00468722
ENSG00000267873	AC121757.1	1.21807	-0.153996	0.000716192	0.012319
ENSG00000235160	AC009878.2	1.30821	-0.170507	0.00653762	0.0466657
ENSG00000162733	DDR2	1.57452	-0.270619	3.60348e-06	0.000756384
ENSG00000134216	CHIA	1.33958	-0.179229	0.000417103	0.00918235
ENSG00000225364	ATP6V0E1P1	1.22169	-0.160445	1.08104e-05	0.00129369
ENSG00000221864	KRTAP12-2	1.58305	-0.25979	0.00189003	0.0217686
ENSG00000252054	SNORA73	-1.38456	0.169294	0.000312602	0.00791119
ENSG00000264279	MIR4786	1.26705	-0.188017	0.000417103	0.00918235
ENSG00000257221	RP11-689B22.2	1.27288	-0.161018	2.70261e-05	0.00205986
ENSG00000221275	MIR548I2	-1.48084	0.281068	0.00189003	0.0217686
ENSG00000258402	RP11-516J2.1	1.41691	-0.211205	9.0087e-07	0.000535772
ENSG00000266233	AC021660.1	1.48866	-0.189452	0.00539621	0.0416789
ENSG00000204850	AC011484.1	1.40409	-0.151174	0.00539621	0.0416789
ENSG00000082126	MPP4	1.28164	-0.168638	0.00054863	0.0106083
ENSG00000128298	BAIAP2L2	1.51961	-0.184389	0.00118284	0.0164002
ENSG00000249483	CTD-2249K22.1	1.41697	-0.22222	1.71165e-05	0.00165482
ENSG00000255713	OR4D2	1.34005	-0.16519	0.00189003	0.0217686
ENSG00000271625	PSMA6P4	1.51952	-0.20895	0.00293233	0.0285113
ENSG00000180019	AC079741.2	1.4364	-0.240264	6.03583e-05	0.00322777
ENSG00000248908	RP11-730N24.1	1.48641	-0.2066	0.00361429	0.0325088
ENSG00000265698	RP11-41O4.3	1.56202	-0.262552	0.000923392	0.0142361
ENSG00000205240	OR7E36P	1.32967	-0.175395	0.00293233	0.0285113
ENSG00000232301	RP11-132A1.3	1.33512	-0.181677	0.00149995	0.0190291
ENSG00000124935	SCGB1D2	1.31259	-0.163589	0.00293233	0.0285113
ENSG00000184925	LCN12	2.56081	-0.321413	6.03583e-05	0.00322777
ENSG00000271093	IGLCOR22-2	1.22498	-0.158521	0.00539621	0.0416789
ENSG00000139648	KRT71	1.33658	-0.177117	0.000232425	0.00680323
ENSG00000142669	SH3BGRL3	1.62859	-0.206077	0.00293233	0.0285113
ENSG00000165671	NSD1	1.49132	-0.211164	8.64836e-05	0.00394727
ENSG00000270902	RP11-338O1.3	1.91063	-0.257641	0.00236118	0.0250489
ENSG00000258716	RP11-661G16.2	1.46318	-0.166032	0.00443138	0.0368674
ENSG00000134873	CLDN10	1.37379	-0.214612	0.000312602	0.00791119
ENSG00000197223	C1D	1.48461	-0.231833	6.30609e-06	0.000986162
ENSG00000227245	RP11-136C24.2	1.20734	-0.155205	1.71165e-05	0.00165482
ENSG00000201892	Y_RNA	-1.24576	0.181953	0.00653762	0.0466657
ENSG00000259964	RP11-673C5.2	1.36742	-0.226745	1.08104e-05	0.00129369
ENSG00000218416	AC110619.2	1.2143	-0.150167	0.000232425	0.00680323
ENSG00000248930	CTC-250P20.1	1.34508	-0.222396	0.000169364	0.00560056
ENSG00000250551	RP11-254I22.1	1.46296	-0.270849	0.000232425	0.00680323
ENSG00000249675	RP11-217C7.1	1.43478	-0.204439	0.00539621	0.0416789
ENSG00000196139	AKR1C3	1.31909	-0.195266	0.00118284	0.0164002
ENSG00000229112	RP11-690C23.3	1.31102	-0.186271	0.000923392	0.0142361
ENSG00000223009	AL138930.1	1.52552	-0.277886	0.00118284	0.0164002
ENSG00000127955	GNAI1	1.78011	-0.349122	9.0087e-07	0.000535772
ENSG00000235279	RP11-539E19.2	1.47603	-0.208524	0.00653762	0.0466657
ENSG00000124067	SLC12A4	1.26595	-0.168971	0.000716192	0.012319
ENSG00000096063	SRPK1	1.86086	-0.157857	0.000417103	0.00918235
ENSG00000233693	RP11-506O24.1	2.12337	-0.229171	0.000716192	0.012319
ENSG00000100365	NCF4	1.44737	-0.20211	1.08104e-05	0.00129369
ENSG00000144481	TRPM8	1.42775	-0.210136	0.00118284	0.0164002
ENSG00000236332	AP001605.4	1.30563	-0.197309	0.000417103	0.00918235
ENSG00000216022	AC068062.1	1.33087	-0.205938	0.00118284	0.0164002
ENSG00000174325	DIRC1	1.36554	-0.208517	0.00443138	0.0368674
ENSG00000273484	OR6R2P	1.39185	-0.180294	0.00236118	0.0250489
ENSG00000206676	Y_RNA	1.92603	-0.376301	0.000923392	0.0142361
ENSG00000188831	DPPA3P2	1.22868	-0.154503	0.00236118	0.0250489
ENSG00000230990	RP4-734C18.1	1.25341	-0.173965	1.08104e-05	0.00129369
ENSG00000118849	RARRES1	1.35974	-0.182436	0.000312602	0.00791119
ENSG00000230841	RP5-915N17.3	1.38013	-0.223871	0.000417103	0.00918235
ENSG00000207492	RNU6-713P	1.75562	-0.251022	0.00653762	0.0466657
ENSG00000269984	RP11-362K14.5	1.34484	-0.197232	0.00361429	0.0325088
ENSG00000225298	LINC00113	1.57477	-0.293985	2.70261e-05	0.00205986
ENSG00000214681	IQCF5	1.41884	-0.229953	6.30609e-06	0.000986162
ENSG00000261706	AP001505.9	1.62457	-0.279373	0.000417103	0.00918235
ENSG00000253106	RP11-158K1.3	-1.30289	0.205833	0.00054863	0.0106083
ENSG00000232080	XXbac-BPG254F23.7	1.42052	-0.192511	0.00443138	0.0368674
ENSG00000230848	RP11-379C10.1	1.36801	-0.236966	4.05392e-05	0.00258319
ENSG00000202206	RNU6-169P	1.69219	-0.180188	0.00361429	0.0325088
ENSG00000164520	RAET1E	1.52595	-0.279643	8.64836e-05	0.00394727
ENSG00000252784	Y_RNA	1.24741	-0.16259	0.000417103	0.00918235
ENSG00000165462	PHOX2A	2.06283	-0.266973	0.000232425	0.00680323
ENSG00000267649	CTD-2587H24.10	1.87443	-0.218717	0.000312602	0.00791119
ENSG00000212379	RNU6-269P	1.70991	-0.296434	4.05392e-05	0.00258319
ENSG00000260905	RP11-105C19.1	1.33112	-0.188858	0.000923392	0.0142361
ENSG00000182898	TCHHL1	-1.31092	0.198462	0.00054863	0.0106083
ENSG00000254434	CTD-2555I5.1	1.66796	-0.305744	0.00118284	0.0164002
ENSG00000104722	NEFM	1.88948	-0.258912	8.64836e-05	0.00394727
ENSG00000253535	RP11-624C23.1	1.88948	-0.258912	8.64836e-05	0.00394727
ENSG00000233647	RP11-8J9.1	1.68921	-0.164834	0.00653762	0.0466657
ENSG00000240215	TRBV25OR9-2	1.42056	-0.257125	1.71165e-05	0.00165482
ENSG00000166888	STAT6	1.33753	-0.153296	0.000716192	0.012319
ENSG00000252592	SNORD112	1.48045	-0.262846	0.00236118	0.0250489
ENSG00000148602	LRIT1	1.25608	-0.15753	0.00293233	0.0285113
ENSG00000259028	RP11-325D8.1	3.40161	-0.354452	0.00149995	0.0190291
ENSG00000232056	AC092687.4	1.41342	-0.199444	0.000232425	0.00680323
ENSG00000222647	AC002070.1	1.33414	-0.204415	0.00293233	0.0285113
ENSG00000230533	RP11-95M15.1	1.30565	-0.195898	0.00443138	0.0368674
ENSG00000258760	CTD-2509G16.5	1.2207	-0.156749	0.000169364	0.00560056
ENSG00000207481	Y_RNA	1.2367	-0.153104	0.000923392	0.0142361
ENSG00000249234	RP11-452J21.2	1.25376	-0.173907	0.00361429	0.0325088
ENSG00000234460	XXyac-YM21GA2.4	1.65311	-0.289653	0.00149995	0.0190291
ENSG00000238300	SNORD121B	1.22809	-0.154265	1.71165e-05	0.00165482
ENSG00000248813	RP11-5N11.4	1.52368	-0.253658	0.00118284	0.0164002
ENSG00000196758	AC079612.1	1.3571	-0.220459	3.60348e-06	0.000756384
ENSG00000259624	RP11-138H8.3	1.39943	-0.219715	6.30609e-06	0.000986162
ENSG00000254055	RP11-17A4.4	1.42251	-0.200397	0.00361429	0.0325088
ENSG00000154447	SH3RF1	1.48361	-0.176297	0.000232425	0.00680323
ENSG00000268879	IGFL1P1	1.32297	-0.211896	0.000923392	0.0142361
ENSG00000252239	RNU6-1185P	1.28232	-0.187794	0.000312602	0.00791119
ENSG00000250888	RP11-168A11.1	1.36296	-0.18065	0.00443138	0.0368674
ENSG00000223392	CLDN10-AS1	1.26947	-0.17866	1.71165e-05	0.00165482
ENSG00000229537	RP11-5P4.1	1.45884	-0.246195	1.08104e-05	0.00129369
ENSG00000250855	RP11-269F21.1	-1.38407	0.225646	0.00443138	0.0368674
ENSG00000207629	MIR526A1	-1.50495	0.178289	0.00189003	0.0217686
ENSG00000157224	CLDN12	1.23207	-0.161597	0.00539621	0.0416789
ENSG00000199773	RNU1-76P	1.59173	-0.251553	0.00443138	0.0368674
ENSG00000209482	SNORD83A	-1.52666	0.161279	0.00054863	0.0106083
ENSG00000251810	RN7SKP132	1.8738	-0.197925	0.00653762	0.0466657
ENSG00000200238	RNA5SP133	1.24548	-0.176961	9.0087e-07	0.000535772
ENSG00000246876	RP11-519M16.1	1.24506	-0.156947	0.00293233	0.0285113
ENSG00000237862	RP1-63G5.7	1.82948	-0.34215	1.80174e-06	0.000594302
ENSG00000236272	Z82214.3	1.40709	-0.216669	0.000169364	0.00560056
ENSG00000109471	IL2	1.34482	-0.193029	0.00189003	0.0217686
ENSG00000118514	ALDH8A1	1.29125	-0.163586	0.00054863	0.0106083
ENSG00000211654	IGLV5-37	1.30785	-0.194392	0.000232425	0.00680323
ENSG00000253784	RP11-1145L24.1	1.69549	-0.286548	0.00293233	0.0285113
ENSG00000107077	KDM4C	1.2547	-0.173091	0.00054863	0.0106083
ENSG00000091129	NRCAM	3.40962	-0.177976	6.30609e-06	0.000986162
ENSG00000207488	Y_RNA	3.11435	-0.432395	2.70261e-05	0.00205986
ENSG00000221711	SNORD75	1.66168	-0.232887	0.000716192	0.012319
ENSG00000251776	RN7SKP242	1.36796	-0.236733	1.71165e-05	0.00165482
ENSG00000212429	RNU11-6P	1.63751	-0.334905	0.00054863	0.0106083
ENSG00000205426	KRT81	1.32592	-0.21014	1.80174e-06	0.000594302
ENSG00000199792	RNU6-1233P	1.24378	-0.164967	0.000716192	0.012319
ENSG00000183251	OR51B4	1.73853	-0.323907	0.00118284	0.0164002
ENSG00000235641	LINC00484	1.4692	-0.268392	0.000169364	0.00560056
ENSG00000222979	RN7SKP167	1.32147	-0.181676	2.70261e-05	0.00205986
ENSG00000224074	LINC00691	1.30687	-0.174588	0.00189003	0.0217686
ENSG00000236535	RC3H1-IT1	1.74996	-0.294045	0.00149995	0.0190291
ENSG00000251632	RP11-714L20.1	1.33842	-0.184878	0.00118284	0.0164002
ENSG00000252800	SCARNA20	1.36923	-0.208683	4.05392e-05	0.00258319
ENSG00000197233	OR1J2	1.54715	-0.271125	0.00149995	0.0190291
ENSG00000228679	RP4-676J13.2	1.69063	-0.272778	1.71165e-05	0.00165482
ENSG00000234929	AC018685.1	1.27182	-0.154001	8.64836e-05	0.00394727
ENSG00000205864	KRTAP5-6	1.42974	-0.229015	6.03583e-05	0.00322777
ENSG00000253839	RP11-431D12.1	-1.36606	0.15824	0.00189003	0.0217686
ENSG00000250585	LINC00604	1.29645	-0.166001	0.000923392	0.0142361
ENSG00000229770	CTA-796E4.4	1.48807	-0.260996	2.70261e-05	0.00205986
ENSG00000265043	RP11-728E14.3	1.51812	-0.206638	0.00653762	0.0466657
ENSG00000273396	RP11-326I19.3	1.51582	-0.285235	2.70261e-05	0.00205986
ENSG00000252977	RNA5SP70	1.53351	-0.251295	0.00149995	0.0190291
ENSG00000225940	AC022431.2	1.55366	-0.236949	0.00118284	0.0164002
ENSG00000212295	SNORD28	1.86648	-0.343722	4.05392e-05	0.00258319
ENSG00000261250	RP11-545A16.1	1.28051	-0.180667	0.000312602	0.00791119
ENSG00000141194	OR4D1	1.25995	-0.167618	0.00118284	0.0164002
ENSG00000250493	RP11-640N11.2	1.31702	-0.216489	1.80174e-06	0.000594302
ENSG00000267036	AC005559.3	1.64962	-0.255135	0.000169364	0.00560056
ENSG00000252048	U3	1.38064	-0.244681	6.03583e-05	0.00322777
ENSG00000248359	CTC-537E7.2	1.6851	-0.240525	8.64836e-05	0.00394727
ENSG00000182179	UBA7	1.40737	-0.163593	0.000232425	0.00680323
ENSG00000249816	LINC00964	1.37739	-0.20644	2.70261e-05	0.00205986
ENSG00000199165	MIRLET7A1	1.60132	-0.219642	0.00118284	0.0164002
ENSG00000199072	MIRLET7F1	1.60132	-0.219642	0.00118284	0.0164002
ENSG00000269929	RP11-2B6.2	1.60132	-0.219642	0.00118284	0.0164002
ENSG00000160868	CYP3A4	1.56174	-0.330177	6.30609e-06	0.000986162
ENSG00000235427	AC006159.5	1.43717	-0.210242	0.00236118	0.0250489
ENSG00000224606	TGFA-IT1	1.47484	-0.261995	0.000232425	0.00680323
ENSG00000222545	AC080037.1	1.35632	-0.206939	4.05392e-05	0.00258319
ENSG00000261117	RP11-333O1.1	1.44422	-0.20458	8.64836e-05	0.00394727
ENSG00000180089	TMEM86B	1.33167	-0.206511	0.00236118	0.0250489
ENSG00000252161	RNA5SP318	1.7774	-0.331991	9.0087e-07	0.000535772
ENSG00000223800	RP11-598C10.2	2.34333	-0.367682	0.00653762	0.0466657
ENSG00000135439	AGAP2	1.27131	-0.152542	0.000312602	0.00791119
ENSG00000259269	RP11-624L4.2	1.3463	-0.188395	0.00189003	0.0217686
ENSG00000252613	RNU7-168P	4.43414	-0.368657	0.00653762	0.0466657
ENSG00000206649	SNORA20	1.27502	-0.17973	0.00293233	0.0285113
ENSG00000132518	GUCY2D	2.32794	-0.322915	3.60348e-06	0.000756384
ENSG00000235090	RPL7L1P3	1.37291	-0.230677	6.30609e-06	0.000986162
ENSG00000176584	DMBT1P1	1.62071	-0.248082	0.00236118	0.0250489
ENSG00000145384	FABP2	1.67469	-0.30007	6.30609e-06	0.000986162
ENSG00000233844	KCNQ5-IT1	1.41816	-0.232589	0.00443138	0.0368674
ENSG00000221372	AC010739.1	1.29834	-0.20153	0.000923392	0.0142361
ENSG00000206613	RNU6-1336P	1.22799	-0.15559	0.000169364	0.00560056
ENSG00000236354	LINC00437	1.36306	-0.214744	0.00293233	0.0285113
ENSG00000252870	ACA59	1.47608	-0.269019	1.08104e-05	0.00129369
ENSG00000259602	RP11-138E16.1	1.60057	-0.283226	0.00149995	0.0190291
ENSG00000255256	RP5-916O11.2	1.42851	-0.229338	0.00189003	0.0217686
ENSG00000161267	BDH1	2.21946	-0.299723	0.00539621	0.0416789
ENSG00000242348	RN7SL561P	1.54935	-0.213862	0.00236118	0.0250489
ENSG00000138185	ENTPD1	1.24645	-0.171062	6.03583e-05	0.00322777
ENSG00000172073	TEX37	1.22225	-0.155645	0.000232425	0.00680323
ENSG00000258844	RP11-259K15.2	1.50532	-0.269742	0.00293233	0.0285113
ENSG00000248132	CTD-2037L6.2	2.41389	-0.384656	0.000417103	0.00918235
ENSG00000270164	AC006129.4	-2.42381	0.165165	0.00361429	0.0325088
ENSG00000252413	RNU7-121P	1.42471	-0.198285	0.00189003	0.0217686
ENSG00000269420	CTD-2265M8.2	1.41893	-0.206437	0.000232425	0.00680323
ENSG00000131233	GJA9	1.36049	-0.205554	0.00149995	0.0190291
ENSG00000214114	MYCBP	1.36049	-0.205554	0.00149995	0.0190291
ENSG00000215403	LL22NC01-81G9.3	1.2642	-0.184586	0.000923392	0.0142361
ENSG00000153822	KCNJ16	1.35939	-0.205745	0.000923392	0.0142361
ENSG00000236341	RP5-1103B4.3	1.28249	-0.179305	0.00361429	0.0325088
ENSG00000223704	RP1-90L6.2	1.25407	-0.183288	4.05392e-05	0.00258319
ENSG00000233277	RP5-1030M6.3	2.35278	-0.427554	2.70261e-05	0.00205986
ENSG00000059804	SLC2A3	1.65658	-0.174518	0.000923392	0.0142361
ENSG00000259588	RP11-552E10.1	1.2871	-0.210129	8.64836e-05	0.00394727
ENSG00000256181	AP000438.4	2.75931	-0.459929	3.60348e-06	0.000756384
ENSG00000271113	RP11-159H10.4	2.37588	-0.451767	0.00443138	0.0368674
ENSG00000143387	CTSK	1.5252	-0.267164	0.000169364	0.00560056
ENSG00000255226	CTD-2210P24.3	1.28563	-0.174819	0.00236118	0.0250489
ENSG00000212466	RNU6-952P	1.3901	-0.164262	0.000169364	0.00560056
ENSG00000164440	TXLNB	1.52734	-0.245703	0.00118284	0.0164002
ENSG00000212997	AC023632.1	-1.50038	0.256426	0.000923392	0.0142361
ENSG00000230962	RP11-113E21.1	1.34089	-0.174032	0.00539621	0.0416789
ENSG00000228176	RP4-656G21.1	4.87933	-0.427321	0.000417103	0.00918235
ENSG00000252092	AC098830.1	1.76251	-0.244376	0.00149995	0.0190291
ENSG00000257849	RP11-547C5.1	1.44678	-0.249822	0.000312602	0.00791119
ENSG00000268157	AC010524.4	2.87266	-0.454593	0.000122518	0.00468722
ENSG00000207171	SNORA51	1.22601	-0.150573	0.00189003	0.0217686
ENSG00000150768	DLAT	1.603	-0.150329	0.000122518	0.00468722
ENSG00000226104	AC011475.1	1.59225	-0.26049	0.00293233	0.0285113
ENSG00000216085	AC005048.1	1.54289	-0.297761	0.00118284	0.0164002
ENSG00000137968	SLC44A5	1.40592	-0.221474	1.08104e-05	0.00129369
ENSG00000222123	RNA5SP390	1.28244	-0.172093	0.00118284	0.0164002
ENSG00000261066	RP11-483K5.3	1.28369	-0.199484	8.64836e-05	0.00394727
ENSG00000179073	TAAR3	1.23998	-0.162542	0.00118284	0.0164002
ENSG00000221125	U3	1.35495	-0.200411	0.000169364	0.00560056
ENSG00000263399	MIR3170	1.46183	-0.270004	0.000312602	0.00791119
ENSG00000199580	Y_RNA	1.91533	-0.150548	0.00361429	0.0325088
ENSG00000259854	RP11-211G23.1	1.34559	-0.211811	0.00189003	0.0217686
ENSG00000202533	Y_RNA	1.33161	-0.198221	0.00054863	0.0106083
ENSG00000163297	ANTXR2	1.68408	-0.32897	0.000923392	0.0142361
ENSG00000217231	RP3-340H11.2	2.25653	-0.248086	0.00653762	0.0466657
ENSG00000212743	DKFZP667F0711	1.34696	-0.20014	0.00361429	0.0325088
ENSG00000250250	CTD-2350J17.1	-1.30461	0.172387	0.00054863	0.0106083
ENSG00000220256	AC093802.1	1.25218	-0.178572	0.000232425	0.00680323
ENSG00000105472	CLEC11A	1.98466	-0.28183	0.000122518	0.00468722
ENSG00000230457	PA2G4P4	2.17567	-0.357147	0.00118284	0.0164002
ENSG00000187094	CCK	1.33326	-0.15377	0.000122518	0.00468722
ENSG00000262967	RP11-294J22.6	1.60668	-0.184012	0.000122518	0.00468722
ENSG00000259320	RP11-183E24.2	1.35192	-0.162174	0.000923392	0.0142361
ENSG00000100629	CEP128	2.42078	-0.323431	0.00054863	0.0106083
ENSG00000201034	Y_RNA	1.25468	-0.185779	0.000169364	0.00560056
ENSG00000174977	AC026271.5	1.45136	-0.210664	0.00054863	0.0106083
ENSG00000252884	RNU6-1213P	1.3605	-0.234628	8.64836e-05	0.00394727
ENSG00000250969	RP11-364L4.3	1.49385	-0.234046	0.000122518	0.00468722
ENSG00000236968	RP11-298E9.5	1.405	-0.224614	0.00054863	0.0106083
ENSG00000222552	RNA5SP60	1.39612	-0.151944	0.00236118	0.0250489
ENSG00000251894	RNU6-872P	1.23776	-0.160931	0.00149995	0.0190291
ENSG00000187918	OR51I2	1.33091	-0.206439	0.00149995	0.0190291
ENSG00000222022	AC112721.1	1.55625	-0.262483	0.00118284	0.0164002
ENSG00000100142	POLR2F	1.27674	-0.165158	0.00361429	0.0325088
ENSG00000199349	Y_RNA	1.66711	-0.27126	0.000417103	0.00918235
ENSG00000253831	ETV3L	1.35477	-0.200047	0.000122518	0.00468722
ENSG00000259447	RP11-462P6.1	1.40905	-0.235191	0.000232425	0.00680323
ENSG00000254253	RP11-343B22.2	1.75324	-0.290401	0.00653762	0.0466657
ENSG00000230978	LINC00160	1.4567	-0.215244	0.000417103	0.00918235
ENSG00000187021	PNLIPRP1	1.4938	-0.209096	0.00118284	0.0164002
ENSG00000235204	RP11-121A14.2	1.42932	-0.223042	8.64836e-05	0.00394727
ENSG00000227200	RP11-121A14.3	1.26498	-0.161266	0.00236118	0.0250489
ENSG00000196337	CGB7	1.322	-0.181383	0.00118284	0.0164002
ENSG00000268108	CTB-60B18.12	1.322	-0.181383	0.00118284	0.0164002
ENSG00000252230	SNORD111	1.22574	-0.151071	0.00361429	0.0325088
ENSG00000238976	AC004016.1	1.41364	-0.213553	0.00361429	0.0325088
ENSG00000227098	AC073636.1	1.27534	-0.176281	0.000122518	0.00468722
ENSG00000089012	SIRPG	1.36668	-0.171871	0.00189003	0.0217686
ENSG00000239135	snoU13	1.25313	-0.174042	0.00539621	0.0416789
ENSG00000170523	KRT83	1.29901	-0.165178	0.00653762	0.0466657
ENSG00000211804	TRDV1	2.49277	-0.410121	0.000417103	0.00918235
ENSG00000267079	RP11-820I16.1	1.34476	-0.161349	0.00653762	0.0466657
ENSG00000234167	TCEB2P4	1.42705	-0.221683	0.00149995	0.0190291
ENSG00000229855	CTC-546K23.1	5.2041	-0.374882	0.000122518	0.00468722
ENSG00000116774	OLFML3	1.87151	-0.162429	0.00149995	0.0190291
ENSG00000250305	KIAA1456	1.25253	-0.160896	0.00539621	0.0416789
ENSG00000197122	SRC	1.32345	-0.176087	0.00054863	0.0106083
ENSG00000259124	RP11-187O7.3	1.29451	-0.193443	2.70261e-05	0.00205986
ENSG00000200897	SNORD74	1.45001	-0.245838	0.000312602	0.00791119
ENSG00000222787	AL645944.1	2.34072	-0.235679	0.00118284	0.0164002
ENSG00000250739	RP11-462G22.1	2.36929	-0.213243	0.00539621	0.0416789
ENSG00000228983	AC025627.7	1.46622	-0.153586	4.05392e-05	0.00258319
ENSG00000250027	RP11-563E2.2	1.22484	-0.157098	0.00361429	0.0325088
ENSG00000100614	PPM1A	1.29259	-0.17955	0.000169364	0.00560056
ENSG00000266207	AL583784.1	1.24636	-0.150688	0.00539621	0.0416789
ENSG00000226650	KIF4B	1.92853	-0.198362	0.00443138	0.0368674
ENSG00000201715	RN7SKP133	-1.3013	0.18365	0.00653762	0.0466657
ENSG00000265331	MIR4524B	1.86094	-0.301877	0.00149995	0.0190291
ENSG00000187105	HEATR4	1.28825	-0.157264	6.03583e-05	0.00322777
ENSG00000197015	AL353898.1	1.22295	-0.154768	0.000923392	0.0142361
ENSG00000221664	AC095030.1	1.28233	-0.185196	0.00539621	0.0416789
ENSG00000199473	SNORA63	1.47158	-0.263549	0.00189003	0.0217686
ENSG00000236318	AC019117.1	1.47158	-0.263549	0.00189003	0.0217686
ENSG00000252718	RNU6-612P	1.26828	-0.173867	6.03583e-05	0.00322777
ENSG00000223131	RNA5SP304	1.3137	-0.160435	0.00443138	0.0368674
ENSG00000269924	RP11-697N18.4	3.87324	-0.455557	1.08104e-05	0.00129369
ENSG00000100368	CSF2RB	1.58756	-0.234418	8.64836e-05	0.00394727
ENSG00000252210	Y_RNA	1.24464	-0.167694	0.00236118	0.0250489
ENSG00000232464	CTA-125H2.1	1.41395	-0.24537	0.000417103	0.00918235
ENSG00000199598	RNU6-859P	1.30239	-0.201278	0.000312602	0.00791119
ENSG00000272380	MIR3976	-1.8867	0.341964	0.000169364	0.00560056
ENSG00000183318	SPDYE4	1.28297	-0.185561	4.05392e-05	0.00258319
ENSG00000235356	RP11-428G2.1	1.28388	-0.190508	0.00189003	0.0217686
ENSG00000225131	PSME2P2	1.57875	-0.262429	0.00653762	0.0466657
ENSG00000258773	RP11-255M2.2	1.42287	-0.20096	0.00539621	0.0416789
ENSG00000116726	PRAMEF12	1.39186	-0.175578	0.00236118	0.0250489
ENSG00000232560	C21orf37	1.32172	-0.173291	0.00361429	0.0325088
ENSG00000265375	MIR4679-2	2.34553	-0.331698	0.00118284	0.0164002
ENSG00000238552	snoU13	1.28308	-0.177875	0.00293233	0.0285113
ENSG00000175535	PNLIP	1.60767	-0.272719	0.00149995	0.0190291
ENSG00000258804	RP11-322L20.1	1.93784	-0.349665	1.71165e-05	0.00165482
ENSG00000263781	RP11-321A17.3	1.30899	-0.191188	0.00189003	0.0217686
ENSG00000231253	RP1-302D9.2	2.02705	-0.261686	0.00653762	0.0466657
ENSG00000259867	RP11-525K10.3	1.40587	-0.258533	1.80174e-06	0.000594302
ENSG00000062598	ELMO2	1.28203	-0.15675	0.00653762	0.0466657
ENSG00000251899	AC104169.1	1.89193	-0.375642	8.64836e-05	0.00394727
ENSG00000114013	CD86	1.3244	-0.187195	0.000312602	0.00791119
ENSG00000134986	NREP	1.64864	-0.293	0.000417103	0.00918235
ENSG00000257452	RP1-71H24.1	1.39482	-0.245345	1.71165e-05	0.00165482
ENSG00000231977	RP5-963E22.4	1.59046	-0.271844	0.00443138	0.0368674
ENSG00000259517	RP11-324D17.1	1.2191	-0.151176	0.00361429	0.0325088
ENSG00000262119	RP11-483C6.1	2.34233	-0.421649	0.000169364	0.00560056
ENSG00000256072	RP11-335I12.2	1.60431	-0.233278	0.000923392	0.0142361
ENSG00000235930	HSPE1P12	1.74527	-0.246194	0.000417103	0.00918235
ENSG00000272823	RP11-295M18.6	1.34565	-0.1841	0.000417103	0.00918235
ENSG00000212373	RNA5SP171	1.4634	-0.221116	0.00539621	0.0416789
ENSG00000184881	OR51B2	1.48033	-0.263654	0.000923392	0.0142361
ENSG00000201153	RNU6-371P	1.44313	-0.206885	0.00236118	0.0250489
ENSG00000201968	RNA5SP138	1.38552	-0.19172	0.00443138	0.0368674
ENSG00000252822	Y_RNA	1.33693	-0.203242	1.71165e-05	0.00165482
ENSG00000149295	DRD2	2.94034	-0.273057	0.00236118	0.0250489
ENSG00000254557	RP11-102F4.2	1.71094	-0.301775	0.000716192	0.012319
ENSG00000238801	snoU13	1.4767	-0.243376	0.00653762	0.0466657
ENSG00000196344	ADH7	1.23357	-0.161363	0.000923392	0.0142361
ENSG00000252261	RNA5SP262	-1.26723	0.197978	0.000122518	0.00468722
ENSG00000249568	RP11-234O6.2	1.55505	-0.24654	0.00293233	0.0285113
ENSG00000259185	RP11-56B16.4	1.49901	-0.248884	0.000122518	0.00468722
ENSG00000225269	LINC00705	1.49975	-0.259128	0.00293233	0.0285113
ENSG00000228843	RP11-112J3.15	1.46105	-0.179876	0.00539621	0.0416789
ENSG00000251442	LINC01094	2.12588	-0.352959	3.60348e-06	0.000756384
ENSG00000258897	EGLN3-AS1	1.23816	-0.162921	0.00443138	0.0368674
ENSG00000263813	MIR3679	1.38122	-0.214131	0.000417103	0.00918235
ENSG00000227201	CNN2P1	1.68493	-0.311699	0.00054863	0.0106083
ENSG00000136275	C7orf69	1.32935	-0.205312	0.000232425	0.00680323
ENSG00000254688	RP11-47J17.3	1.60588	-0.233163	0.00653762	0.0466657
ENSG00000235426	RP11-342M3.5	1.30856	-0.189851	0.00293233	0.0285113
ENSG00000202240	RNU6-737P	1.35465	-0.211982	0.000312602	0.00791119
ENSG00000263642	MIR4802	1.46303	-0.160563	0.00443138	0.0368674
ENSG00000027075	PRKCH	1.31005	-0.197955	0.000417103	0.00918235
ENSG00000251789	RNU4-57P	1.47826	-0.295045	3.60348e-06	0.000756384
ENSG00000257095	RP11-364C11.2	1.19024	-0.150993	0.000232425	0.00680323
ENSG00000213729	AC098828.3	2.5634	-0.341865	0.000923392	0.0142361
ENSG00000222974	RN7SKP228	1.49993	-0.252102	0.00443138	0.0368674
ENSG00000211534	AL121588.1	1.52221	-0.25618	2.70261e-05	0.00205986
ENSG00000252882	RNU6-1137P	1.52675	-0.252345	0.000169364	0.00560056
ENSG00000259798	RP11-23E19.2	1.32964	-0.193929	0.00539621	0.0416789
ENSG00000260244	RP11-588K22.2	1.5799	-0.23734	0.00189003	0.0217686
ENSG00000202142	SNORD114-18	1.52997	-0.253859	0.000312602	0.00791119
ENSG00000082146	STRADB	1.42116	-0.220802	0.00118284	0.0164002
ENSG00000259366	CTD-2647L4.4	1.59952	-0.230449	0.000716192	0.012319
ENSG00000272644	RP11-33O4.1	2.37779	-0.451282	0.000417103	0.00918235
ENSG00000176742	OR51V1	2.13305	-0.310993	0.000716192	0.012319
ENSG00000238540	RNU7-93P	1.6606	-0.280904	0.00361429	0.0325088
ENSG00000185485	SDHAP1	1.22073	-0.159754	0.00189003	0.0217686
ENSG00000200632	SNORD113-7	1.40071	-0.235344	8.64836e-05	0.00394727
ENSG00000213203	GIMAP1	1.498	-0.254023	6.30609e-06	0.000986162
ENSG00000106392	C1GALT1	1.81761	-0.258408	0.00539621	0.0416789
ENSG00000233419	RP4-781L3.1	1.29952	-0.194886	0.00189003	0.0217686
ENSG00000073734	ABCB11	1.75919	-0.280795	1.80174e-06	0.000594302
ENSG00000223831	RP1-56J10.8	1.27386	-0.172673	0.00189003	0.0217686
ENSG00000261044	AP006547.3	1.33488	-0.183919	0.000417103	0.00918235
ENSG00000179055	OR13D1	1.28508	-0.185416	0.000716192	0.012319
ENSG00000230428	RP1-196A12.1	2.10594	-0.436748	3.60348e-06	0.000756384
ENSG00000234560	OR10G8	1.24772	-0.170049	0.00149995	0.0190291
ENSG00000223096	RNU5E-9P	1.56735	-0.18181	0.00293233	0.0285113
ENSG00000238362	AL158147.1	1.23546	-0.160461	0.00189003	0.0217686
ENSG00000235038	RP11-393I23.4	3.0974	-0.510401	1.08104e-05	0.00129369
ENSG00000202332	Y_RNA	1.58865	-0.23719	0.000716192	0.012319
ENSG00000271488	RP1-55C23.8	1.3904	-0.218979	0.00118284	0.0164002
ENSG00000112303	VNN2	1.3904	-0.218979	0.00118284	0.0164002
ENSG00000207292	Y_RNA	1.25695	-0.1593	0.00189003	0.0217686
ENSG00000185176	AQP12B	1.35823	-0.225625	4.05392e-05	0.00258319
ENSG00000236502	SIX3-AS1	2.94001	-0.153834	0.000716192	0.012319
ENSG00000146666	LINC00525	1.3069	-0.198952	0.000417103	0.00918235
ENSG00000235213	OR6E1P	1.23341	-0.163708	0.00293233	0.0285113
ENSG00000258934	RP11-97N10.1	1.3925	-0.222659	0.00539621	0.0416789
ENSG00000229434	AC017048.1	1.56138	-0.197702	0.00653762	0.0466657
ENSG00000256115	RP11-319E16.1	-1.31832	0.186321	0.000716192	0.012319
ENSG00000256972	AP000462.3	1.30187	-0.175294	0.00653762	0.0466657
ENSG00000202386	RNA5SP211	1.29647	-0.170578	0.00236118	0.0250489
ENSG00000224298	AC069363.1	1.81042	-0.277013	4.05392e-05	0.00258319
ENSG00000110446	SLC15A3	1.61389	-0.241089	0.00054863	0.0106083
ENSG00000202395	RN7SKP1	1.70568	-0.361304	0.000417103	0.00918235
ENSG00000230109	RP11-275N1.1	1.52339	-0.223902	0.000232425	0.00680323
ENSG00000250095	NREP-AS1	1.88886	-0.299897	0.00189003	0.0217686
ENSG00000170956	CEACAM3	1.48578	-0.224537	0.00361429	0.0325088
ENSG00000175520	UBQLN3	1.33191	-0.1991	0.00149995	0.0190291
ENSG00000115594	IL1R1	4.22537	-0.177531	0.00539621	0.0416789
ENSG00000266799	AP003356.1	1.27724	-0.191212	8.64836e-05	0.00394727
ENSG00000251517	RP11-109E24.1	1.43004	-0.224717	0.00189003	0.0217686
ENSG00000229263	AC004691.5	1.43853	-0.258672	4.05392e-05	0.00258319
ENSG00000106799	TGFBR1	2.48909	-0.388967	4.05392e-05	0.00258319
ENSG00000226243	RPL37AP1	1.27742	-0.150647	2.70261e-05	0.00205986
ENSG00000254267	KB-1458E12.1	1.29121	-0.202454	4.05392e-05	0.00258319
ENSG00000164283	ESM1	1.46909	-0.208532	0.00118284	0.0164002
ENSG00000113088	GZMK	1.46909	-0.208532	0.00118284	0.0164002
ENSG00000136935	GOLGA1	1.70871	-0.224219	0.000169364	0.00560056
ENSG00000256022	RP11-526P6.1	1.22451	-0.1589	0.00189003	0.0217686
ENSG00000177234	C10orf85	1.42774	-0.235182	0.00054863	0.0106083
ENSG00000257275	RP11-164H13.1	2.04456	-0.223959	0.000716192	0.012319
ENSG00000253257	MTND4P7	1.90698	-0.344611	0.00189003	0.0217686
ENSG00000255693	RP11-766N7.3	1.23317	-0.157778	0.000923392	0.0142361
ENSG00000235481	RP11-133O22.6	1.33642	-0.206105	0.000312602	0.00791119
ENSG00000233459	AC125238.2	1.31741	-0.194464	3.60348e-06	0.000756384
ENSG00000249743	RP11-60A8.1	1.24239	-0.162689	0.000232425	0.00680323
ENSG00000248686	RP11-557J10.5	1.22552	-0.152158	6.03583e-05	0.00322777
ENSG00000258926	RP11-47I22.1	1.34517	-0.193925	0.000169364	0.00560056
ENSG00000133574	GIMAP4	1.51702	-0.233132	0.000716192	0.012319
ENSG00000254404	RP11-703H8.9	1.23121	-0.161826	0.00361429	0.0325088
ENSG00000164509	IL31RA	1.40014	-0.18776	0.00189003	0.0217686
ENSG00000223019	RNA5SP306	1.33111	-0.205383	0.00443138	0.0368674
ENSG00000261305	RP4-584D14.7	2.35677	-0.279839	0.00293233	0.0285113
ENSG00000199944	RNU6-653P	1.66483	-0.252014	0.00539621	0.0416789
ENSG00000201102	Y_RNA	1.53071	-0.274483	0.000312602	0.00791119
ENSG00000253821	RP11-246K15.1	1.7531	-0.195562	0.00189003	0.0217686
ENSG00000226302	RP11-528N21.1	1.51937	-0.20842	9.0087e-07	0.000535772
ENSG00000265075	MIR3622B	1.43225	-0.212535	0.00189003	0.0217686
ENSG00000241163	LINC00877	1.25493	-0.156117	0.00054863	0.0106083
ENSG00000200211	RNY4P27	1.26276	-0.167503	2.70261e-05	0.00205986
ENSG00000066294	CD84	1.48212	-0.222136	6.03583e-05	0.00322777
ENSG00000248408	RP11-452C8.1	1.34167	-0.182167	0.00149995	0.0190291
ENSG00000199385	RNU6-369P	1.27033	-0.167002	0.000122518	0.00468722
ENSG00000253874	IGLVIV-66-1	2.01815	-0.268326	0.00293233	0.0285113
ENSG00000259345	RP11-624L4.1	1.67578	-0.242036	0.00293233	0.0285113
ENSG00000272950	RP11-307C18.1	1.84505	-0.380581	6.03583e-05	0.00322777
ENSG00000109272	PF4V1	1.66941	-0.220879	0.00293233	0.0285113
ENSG00000264659	CTD-2006K23.2	2.24418	-0.258907	6.03583e-05	0.00322777
ENSG00000252142	AL022314.1	1.75204	-0.225666	0.000169364	0.00560056
ENSG00000124215	CDH26	2.00515	-0.345194	0.00443138	0.0368674
ENSG00000258223	PRSS58	1.78279	-0.374928	0.000923392	0.0142361
ENSG00000206782	RNU6-224P	1.43658	-0.246951	0.00236118	0.0250489
ENSG00000252023	RNU6-581P	2.37542	-0.419882	0.000923392	0.0142361
ENSG00000252474	RNU6-539P	1.30582	-0.197946	0.00293233	0.0285113
ENSG00000226926	AC010423.1	1.34628	-0.212644	0.00189003	0.0217686
ENSG00000206658	RNU6-1039P	-1.31039	0.178946	0.00118284	0.0164002
ENSG00000201363	Y_RNA	1.45418	-0.275771	1.71165e-05	0.00165482
ENSG00000259230	CTD-2555C10.3	1.86837	-0.189729	0.00149995	0.0190291
ENSG00000267779	CTC-360P9.3	1.31054	-0.214625	0.00054863	0.0106083
ENSG00000267489	CTC-360P9.4	1.31054	-0.214625	0.00054863	0.0106083
ENSG00000228521	AC099552.3	1.35468	-0.176705	0.00293233	0.0285113
ENSG00000224429	LINC00422	2.1801	-0.339767	0.00293233	0.0285113
ENSG00000168263	KCNV2	1.64019	-0.367171	9.0087e-07	0.000535772
ENSG00000266501	RP11-766H1.1	1.59533	-0.17664	0.00361429	0.0325088
ENSG00000248528	CTC-458G6.2	1.79995	-0.248717	0.000923392	0.0142361
ENSG00000231986	AP000474.1	1.34984	-0.216481	0.00236118	0.0250489
ENSG00000112659	CUL9	1.84733	-0.173337	9.0087e-07	0.000535772
ENSG00000272006	RP11-583F2.6	1.49202	-0.250594	0.000923392	0.0142361
ENSG00000200331	RNU6-183P	1.25094	-0.178247	0.000417103	0.00918235
ENSG00000250882	CTC-459M5.1	1.38467	-0.200012	8.64836e-05	0.00394727
ENSG00000169777	TAS2R1	-1.34337	0.158618	0.00653762	0.0466657
ENSG00000125826	RBCK1	2.00871	-0.174949	0.000417103	0.00918235
ENSG00000195024	RNU1-15P	2.27415	-0.33743	0.00361429	0.0325088
ENSG00000206617	RNY1P5	2.13921	-0.243414	8.64836e-05	0.00394727
ENSG00000249150	CTC-472C24.1	1.33454	-0.198729	0.00189003	0.0217686
ENSG00000170820	FSHR	-1.70167	0.230105	0.00054863	0.0106083
ENSG00000229437	LINC00366	1.36906	-0.229656	0.00118284	0.0164002
ENSG00000221031	CoTC_ribozyme	1.43353	-0.194474	0.00293233	0.0285113
ENSG00000176239	OR51B6	2.02988	-0.356445	0.000169364	0.00560056
ENSG00000236582	PRPF38AP2	1.3629	-0.241156	0.000417103	0.00918235
ENSG00000228216	RP11-367F23.1	1.39695	-0.189106	0.00236118	0.0250489
ENSG00000230552	AC092162.1	1.31776	-0.195181	0.00443138	0.0368674
ENSG00000199906	RNU5B-2P	1.2478	-0.165537	3.60348e-06	0.000756384
ENSG00000211968	IGHV1-58	1.66447	-0.267613	0.00653762	0.0466657
ENSG00000152253	SPC25	1.23866	-0.155921	0.00118284	0.0164002
ENSG00000254152	CTD-3107M8.2	1.22328	-0.159392	0.00054863	0.0106083
ENSG00000233131	AC096649.1	1.26723	-0.170988	0.000122518	0.00468722
ENSG00000266106	RP11-647F2.2	1.56603	-0.263178	1.80174e-06	0.000594302
ENSG00000236669	AC006372.1	1.34031	-0.21484	9.0087e-07	0.000535772
ENSG00000213117	RP3-352A20.1	1.19831	-0.156855	0.000122518	0.00468722
ENSG00000144233	AMMECR1L	1.60505	-0.255202	0.00361429	0.0325088
ENSG00000233842	AC062031.1	1.7454	-0.26003	0.00189003	0.0217686
ENSG00000215246	RP11-43F13.3	1.5332	-0.266615	0.00149995	0.0190291
ENSG00000267550	CTC-482H14.5	1.44432	-0.243332	1.71165e-05	0.00165482
ENSG00000244171	PBX2P1	1.36146	-0.221074	0.00054863	0.0106083
ENSG00000120054	CPN1	2.48929	-0.327399	0.000923392	0.0142361
ENSG00000223502	RP11-96B5.3	1.73969	-0.288618	0.00189003	0.0217686
ENSG00000268432	AC026407.1	1.74386	-0.320753	0.00653762	0.0466657
ENSG00000182070	OR52A1	2.51494	-0.31918	0.00149995	0.0190291
ENSG00000249099	RP11-351N6.1	1.75565	-0.308952	0.000923392	0.0142361
ENSG00000223401	RP11-211G3.2	1.53761	-0.157621	9.0087e-07	0.000535772
ENSG00000272768	RP4-673M15.1	2.00128	-0.326087	0.00189003	0.0217686
ENSG00000253110	CTB-78H18.1	1.32774	-0.177	0.00293233	0.0285113
ENSG00000266509	MIR3934	1.28797	-0.173388	9.0087e-07	0.000535772
ENSG00000238590	RNU7-54P	1.47386	-0.232534	0.000122518	0.00468722
ENSG00000221310	AC008967.1	1.30629	-0.169689	0.00293233	0.0285113
ENSG00000111371	SLC38A1	2.53797	-0.339533	0.00236118	0.0250489
ENSG00000254219	GS1-251I9.2	1.24675	-0.173381	9.0087e-07	0.000535772
ENSG00000106128	GHRHR	1.69581	-0.219775	0.00293233	0.0285113
ENSG00000212266	SNORA40	1.39914	-0.209532	0.000312602	0.00791119
ENSG00000221859	KRTAP10-10	1.93551	-0.385764	0.000169364	0.00560056
ENSG00000253502	ATP6V1G1P2	2.6815	-0.177011	0.00653762	0.0466657
ENSG00000268223	ARL14EPL	1.29509	-0.188283	0.00236118	0.0250489
ENSG00000226428	RP11-106M7.4	1.5765	-0.27958	0.00361429	0.0325088
ENSG00000122257	RBBP6	1.32354	-0.217958	0.00189003	0.0217686
ENSG00000237805	AC015849.2	1.2915	-0.206634	3.60348e-06	0.000756384
ENSG00000250375	RP11-340A13.3	1.69188	-0.227884	0.00149995	0.0190291
ENSG00000207525	Y_RNA	1.25026	-0.176756	3.60348e-06	0.000756384
ENSG00000146399	TAAR1	1.35268	-0.196407	0.00189003	0.0217686
ENSG00000203469	RP5-1113E3.3	1.63859	-0.299544	6.03583e-05	0.00322777
ENSG00000241229	RN7SL443P	1.20126	-0.161009	1.71165e-05	0.00165482
ENSG00000206637	SNORA70	1.49914	-0.202863	0.00653762	0.0466657
ENSG00000238003	RP11-465N4.2	1.49914	-0.202863	0.00653762	0.0466657
ENSG00000260757	RP11-120K18.2	1.25595	-0.16109	0.00189003	0.0217686
ENSG00000207599	MIR520E	-1.53566	0.229445	0.000122518	0.00468722
ENSG00000261597	RP11-353B9.1	1.22584	-0.161833	0.00539621	0.0416789
ENSG00000255448	RP1-59M18.2	1.38384	-0.208569	0.000716192	0.012319
ENSG00000184274	LINC00315	1.50842	-0.258413	0.00189003	0.0217686
ENSG00000163145	C1QTNF7	1.48201	-0.209076	0.00118284	0.0164002
ENSG00000269783	GOLGA7B	1.29877	-0.188608	6.30609e-06	0.000986162
ENSG00000250192	RP11-300M6.1	2.11476	-0.406509	3.60348e-06	0.000756384
ENSG00000222068	RN7SKP154	-1.2793	0.185763	0.00054863	0.0106083
ENSG00000257254	RP11-210L7.1	1.74063	-0.279774	0.00539621	0.0416789
ENSG00000222889	RN7SKP29	1.37976	-0.24312	0.00054863	0.0106083
ENSG00000200090	Y_RNA	1.64903	-0.240346	0.00653762	0.0466657
ENSG00000221379	AC004460.1	1.38409	-0.153542	0.00236118	0.0250489
ENSG00000233919	RP11-372H2.1	1.85884	-0.314652	1.80174e-06	0.000594302
ENSG00000229896	RP11-456H18.2	1.2055	-0.150339	6.30609e-06	0.000986162
ENSG00000249635	RP11-710F7.3	1.24528	-0.170663	0.00118284	0.0164002
ENSG00000204542	C6orf15	1.30604	-0.205532	6.30609e-06	0.000986162
ENSG00000176495	OR5AN1	1.7574	-0.269722	0.00236118	0.0250489
ENSG00000199516	Y_RNA	1.19249	-0.1514	9.0087e-07	0.000535772
ENSG00000250645	CTD-2228K2.1	1.40082	-0.215158	0.00443138	0.0368674
ENSG00000200224	RNU6-626P	1.29055	-0.209247	3.60348e-06	0.000756384
ENSG00000237848	RP11-739N20.3	1.45728	-0.250745	0.00054863	0.0106083
ENSG00000250361	GYPB	1.61753	-0.240575	0.000716192	0.012319
ENSG00000170180	GYPA	1.61753	-0.240575	0.000716192	0.012319
ENSG00000267061	RP11-760L24.1	1.28294	-0.174273	0.00539621	0.0416789
ENSG00000236382	KRTAP10-13P	1.73482	-0.354156	1.71165e-05	0.00165482
ENSG00000200437	RNU6-799P	1.70784	-0.280701	0.00293233	0.0285113
ENSG00000197971	MBP	1.49711	-0.258448	9.0087e-07	0.000535772
ENSG00000222348	RNU6-814P	1.25494	-0.177815	0.000169364	0.00560056
ENSG00000257097	RP11-450K4.1	1.79856	-0.344259	2.70261e-05	0.00205986
ENSG00000267073	AC005256.1	4.77472	-0.237883	6.03583e-05	0.00322777
ENSG00000249770	MTND6P17	2.12138	-0.430048	0.000417103	0.00918235
ENSG00000236795	AC006004.1	1.45012	-0.241976	0.00293233	0.0285113
ENSG00000222361	RNU6-1186P	1.74577	-0.308202	6.03583e-05	0.00322777
ENSG00000134954	ETS1	1.7224	-0.260342	0.000312602	0.00791119
ENSG00000238901	snoU13	1.29528	-0.174259	4.05392e-05	0.00258319
ENSG00000253143	Metazoa_SRP	1.38576	-0.228579	6.30609e-06	0.000986162
ENSG00000239000	snoU13	1.23701	-0.15978	0.00443138	0.0368674
ENSG00000248338	RP11-472K22.2	-1.33397	0.175817	0.00118284	0.0164002
ENSG00000225916	AC007879.4	1.26759	-0.151562	0.00189003	0.0217686
ENSG00000227066	RP3-340N1.2	1.39449	-0.202217	0.000716192	0.012319
ENSG00000260234	RP11-166N6.3	1.25473	-0.165074	0.000716192	0.012319
ENSG00000241825	RPL7P42	1.32287	-0.197598	0.000312602	0.00791119
ENSG00000096060	FKBP5	1.40514	-0.151755	6.30609e-06	0.000986162
ENSG00000256011	RP11-392P7.7	1.27975	-0.170349	0.000923392	0.0142361
ENSG00000207310	RNU6-1127P	1.22346	-0.164433	0.00118284	0.0164002
ENSG00000272796	RP1-74M1.3	1.74744	-0.226186	0.000923392	0.0142361
ENSG00000239004	RNU7-76P	1.48543	-0.23173	0.00054863	0.0106083
ENSG00000252705	RNU6-175P	1.25806	-0.167691	0.00054863	0.0106083
ENSG00000200991	SNORA25	1.44117	-0.259415	0.000169364	0.00560056
ENSG00000251977	RNU6-991P	1.25217	-0.172288	0.000122518	0.00468722
ENSG00000207483	RNU6-1067P	1.28379	-0.19862	0.000716192	0.012319
ENSG00000260931	RP11-65L3.1	1.27278	-0.174272	0.00189003	0.0217686
ENSG00000207504	RNU6-1031P	2.00092	-0.334954	0.000716192	0.012319
ENSG00000222512	AL137019.1	1.2927	-0.199735	0.000312602	0.00791119
ENSG00000150269	OR5M9	1.31431	-0.191658	0.00189003	0.0217686
ENSG00000180061	TMEM150B	1.94288	-0.345535	0.000716192	0.012319
ENSG00000143753	DEGS1	1.83322	-0.319707	0.000716192	0.012319
[truncated: 237 more rows]

## Sheet: Differential methylated 901 
Differential methylation of G-protein coupled receptor signaling genes in gastrointestinal neuroendocrine tumors
Seyoun Byun, Kajsa E. Affolter, Angela K. Snow, Karen Curtin, Austin R. Cannon, Lisa A. Cannon-Albright, Ramya Thota, Deborah W. Neklason
Suppletmentary Table 1 List of 901 significantly differential methylation in the 18LOH group (FDR < 0.05 and Dβ > 0.15) compared to MultiCNV and NoCNV
Gene name	Gene type	Hyper/Hypo-methylation1
CACNA2D2	protein_coding	Hypomethylation
PRKCH	protein_coding	Hypomethylation
TNIP3	protein_coding	Hypomethylation
TRPC7	protein_coding	Hypomethylation
KIAA1107	protein_coding	Hypomethylation
ABCB11	protein_coding	Hypomethylation
CEACAM1	protein_coding	Hypomethylation
DCT	protein_coding	Hypomethylation
PALMD	protein_coding	Hypomethylation
CDHR5	protein_coding	Hypomethylation
POLR2F	protein_coding	Hypomethylation
PVALB	protein_coding	Hypomethylation
CSF2RB	protein_coding	Hypomethylation
NEFM	protein_coding	Hypomethylation
URI1	protein_coding	Hypomethylation
CLEC11A	protein_coding	Hypomethylation
STEAP1B	protein_coding	Hypomethylation
SPAM1	protein_coding	Hypomethylation
PPP1R17	protein_coding	Hypomethylation
DNTT	protein_coding	Hypomethylation
PMP22	protein_coding	Hypomethylation
PF4V1	protein_coding	Hypomethylation
CRYAB	protein_coding	Hypomethylation
MS4A6A	protein_coding	Hypomethylation
SLC26A8	protein_coding	Hypomethylation
VNN1	protein_coding	Hypomethylation
VNN2	protein_coding	Hypomethylation
GZMK	protein_coding	Hypomethylation
POLR3G	protein_coding	Hypomethylation
CDH6	protein_coding	Hypomethylation
NPR3	protein_coding	Hypomethylation
RTN4	protein_coding	Hypomethylation
PECR	protein_coding	Hypomethylation
CD207	protein_coding	Hypomethylation
AMPD1	protein_coding	Hypomethylation
LGALS8	protein_coding	Hypomethylation
CPN1	protein_coding	Hypomethylation
MYCT1	protein_coding	Hypomethylation
SMAD9	protein_coding	Hypomethylation
FABP3	protein_coding	Hypomethylation
RBBP6	protein_coding	Hypomethylation
OR2S2	protein_coding	Hypomethylation
GCNT7	protein_coding	Hypomethylation
CDH26	protein_coding	Hypomethylation
SEMG1	protein_coding	Hypomethylation
CHST8	protein_coding	Hypomethylation
AC105760.3	antisense	Hypomethylation
DEFB129	protein_coding	Hypomethylation
TRPV5	protein_coding	Hypomethylation
GNAI1	protein_coding	Hypomethylation
BAIAP2L2	protein_coding	Hypomethylation
GIMAP4	protein_coding	Hypomethylation
REG4	protein_coding	Hypomethylation
CLDN10	protein_coding	Hypomethylation
ETS1	protein_coding	Hypomethylation
NREP	protein_coding	Hypomethylation
TAAR5	protein_coding	Hypomethylation
REV1	protein_coding	Hypomethylation
IL6	protein_coding	Hypomethylation
GATA4	protein_coding	Hypomethylation
GOLGA1	protein_coding	Hypomethylation
KIAA1644	protein_coding	Hypomethylation
LUM	protein_coding	Hypomethylation
KRT71	protein_coding	Hypomethylation
ASGR1	protein_coding	Hypomethylation
ECM1	protein_coding	Hypomethylation
CTSK	protein_coding	Hypomethylation
ACTA1	protein_coding	Hypomethylation
TRPM8	protein_coding	Hypomethylation
FABP2	protein_coding	Hypomethylation
SLC17A4	protein_coding	Hypomethylation
PRIM2	protein_coding	Hypomethylation
TAAR2	protein_coding	Hypomethylation
TAAR6	protein_coding	Hypomethylation
PAMR1	protein_coding	Hypomethylation
OR5M9	protein_coding	Hypomethylation
AKAP6	protein_coding	Hypomethylation
GABRA2	protein_coding	Hypomethylation
CYSLTR2	protein_coding	Hypomethylation
DSPP	protein_coding	Hypomethylation
CLEC4F	protein_coding	Hypomethylation
ROBO4	protein_coding	Hypomethylation
SORBS2	protein_coding	Hypomethylation
SST	protein_coding	Hypermethylation
SVOPL	protein_coding	Hypomethylation
NPR2	protein_coding	Hypomethylation
TFF1	protein_coding	Hypomethylation
CYP3A4	protein_coding	Hypomethylation
BDH1	protein_coding	Hypomethylation
PPP1R32	protein_coding	Hypomethylation
DDR2	protein_coding	Hypomethylation
LMX1A	protein_coding	Hypomethylation
C1QTNF7	protein_coding	Hypomethylation
ANTXR2	protein_coding	Hypomethylation
AIM2	protein_coding	Hypomethylation
DCLK3	protein_coding	Hypomethylation
PPBP	protein_coding	Hypomethylation
ESM1	protein_coding	Hypomethylation
TMEM174	protein_coding	Hypomethylation
FAM26D	protein_coding	Hypomethylation
IL31RA	protein_coding	Hypomethylation
RNF183	protein_coding	Hypomethylation
MBL2	protein_coding	Hypomethylation
CDX2	protein_coding	Hypomethylation
TMCO5A	protein_coding	Hypomethylation
GABRB3	protein_coding	Hypomethylation
OR2D2	protein_coding	Hypomethylation
LINC00483	processed_transcript	Hypomethylation
PRR15L	protein_coding	Hypomethylation
C17orf78	protein_coding	Hypomethylation
OR51Q1	protein_coding	Hypomethylation
GPD1	protein_coding	Hypomethylation
GPT	protein_coding	Hypomethylation
SERPINF2	protein_coding	Hypomethylation
PNOC	protein_coding	Hypomethylation
KCNV2	protein_coding	Hypomethylation
ACOX2	protein_coding	Hypomethylation
COL3A1	protein_coding	Hypomethylation
CRYGA	protein_coding	Hypomethylation
DPCR1	protein_coding	Hypomethylation
SLC16A4	protein_coding	Hypomethylation
LRP1B	protein_coding	Hypomethylation
KCNAB1	protein_coding	Hypomethylation
CCDC144A	protein_coding	Hypomethylation
GYPA	protein_coding	Hypomethylation
OR10A3	protein_coding	Hypomethylation
CEACAM3	protein_coding	Hypomethylation
OR1B1	protein_coding	Hypomethylation
OR5A2	protein_coding	Hypomethylation
RXFP4	protein_coding	Hypomethylation
APOBEC4	protein_coding	Hypomethylation
TRHR	protein_coding	Hypomethylation
ABRA	protein_coding	Hypomethylation
PNLIP	protein_coding	Hypomethylation
C11orf44	protein_coding	Hypomethylation
C15orf54	protein_coding	Hypomethylation
ENTHD1	protein_coding	Hypomethylation
OR51B6	protein_coding	Hypomethylation
DMBT1P1	pseudogene	Hypomethylation
OR51V1	protein_coding	Hypomethylation
OR52E2	protein_coding	Hypomethylation
C10orf85	protein_coding	Hypomethylation
OR13D1	protein_coding	Hypomethylation
CYP11B2	protein_coding	Hypomethylation
DNAJB8	protein_coding	Hypomethylation
ZBTB18	protein_coding	Hypomethylation
ZNF648	protein_coding	Hypomethylation
TMEM150B	protein_coding	Hypomethylation
TMEM86B	protein_coding	Hypomethylation
F2	protein_coding	Hypomethylation
CCDC129	protein_coding	Hypomethylation
OR52B1P	protein_coding	Hypomethylation
OR52N1	protein_coding	Hypomethylation
OR6T1	protein_coding	Hypomethylation
TMEM252	protein_coding	Hypomethylation
TIGIT	protein_coding	Hypomethylation
OR52A1	protein_coding	Hypomethylation
OR10G7	protein_coding	Hypomethylation
ANXA2	protein_coding	Hypomethylation
C21orf90	protein_coding	Hypomethylation
FAM133CP	pseudogene	Hypomethylation
OR51B4	protein_coding	Hypomethylation
OR52E8	protein_coding	Hypomethylation
COL18A1-AS1	antisense	Hypomethylation
C9orf66	protein_coding	Hypomethylation
LINC00315	lincRNA	Hypomethylation
OR51J1	protein_coding	Hypomethylation
IQCF2	protein_coding	Hypomethylation
OR51B2	protein_coding	Hypomethylation
LCN12	protein_coding	Hypomethylation
TEX33	protein_coding	Hypomethylation
KRT6B	protein_coding	Hypomethylation
DEFB128	protein_coding	Hypomethylation
KRT73	protein_coding	Hypomethylation
U66059.29	pseudogene	Hypomethylation
PNLIPRP1	protein_coding	Hypomethylation
ANGPTL5	protein_coding	Hypomethylation
KRTAP12-1	protein_coding	Hypomethylation
KRTAP10-8	protein_coding	Hypomethylation
DMBT1	protein_coding	Hypermethylation
OR51I2	protein_coding	Hypomethylation
CPSF4L	protein_coding	Hypomethylation
KRTAP10-6	protein_coding	Hypomethylation
IL17REL	protein_coding	Hypomethylation
RNU1-15P	snRNA	Hypomethylation
GIMAP5	protein_coding	Hypomethylation
OR2T3	protein_coding	Hypomethylation
AC079612.1	protein_coding	Hypomethylation
ACSL5	protein_coding	Hypomethylation
C1D	protein_coding	Hypomethylation
OR1J2	protein_coding	Hypomethylation
PDCD1LG2	protein_coding	Hypomethylation
C1orf122	protein_coding	Hypomethylation
SIRPA	protein_coding	Hypomethylation
AC135178.1	protein_coding	Hypomethylation
RP11-544M22.1	antisense	Hypomethylation
MIR377	miRNA	Hypomethylation
Y_RNA	misc_RNA	Hypomethylation
Y_RNA	misc_RNA	Hypomethylation
RNA5SP273	rRNA	Hypomethylation
Y_RNA	misc_RNA	Hypomethylation
SNORA63	snoRNA	Hypomethylation
RNU6-859P	snRNA	Hypomethylation
Y_RNA	misc_RNA	Hypomethylation
RNU6-363P	snRNA	Hypomethylation
RNU1-76P	snRNA	Hypomethylation
RNA5SP188	rRNA	Hypomethylation
SNORD114-5	snoRNA	Hypomethylation
RNU6-495P	snRNA	Hypomethylation
RNU6-653P	snRNA	Hypomethylation
SNORA2	snoRNA	Hypomethylation
Y_RNA	misc_RNA	Hypomethylation
RNA5SP218	rRNA	Hypomethylation
Y_RNA	misc_RNA	Hypomethylation
RNU1-21P	snRNA	Hypomethylation
SNORD113-6	snoRNA	Hypomethylation
RNU6-799P	snRNA	Hypomethylation
RNU6-727P	snRNA	Hypomethylation
SNORD113-7	snoRNA	Hypomethylation
Y_RNA	misc_RNA	Hypomethylation
RN7SKP214	misc_RNA	Hypomethylation
Y_RNA	misc_RNA	Hypomethylation
RNU6-371P	snRNA	Hypomethylation
RNA5SP368	rRNA	Hypomethylation
SNORD114-9	snoRNA	Hypomethylation
SNORD114-6	snoRNA	Hypomethylation
RNU6-1047P	snRNA	Hypomethylation
Y_RNA	misc_RNA	Hypomethylation
Y_RNA	misc_RNA	Hypomethylation
RNU6-740P	snRNA	Hypomethylation
SNORD113	snoRNA	Hypomethylation
Y_RNA	misc_RNA	Hypomethylation
RNA5SP173	rRNA	Hypomethylation
RN7SKP130	misc_RNA	Hypomethylation
SNORD114-18	snoRNA	Hypomethylation
Y_RNA	misc_RNA	Hypomethylation
RNA5SP238	rRNA	Hypomethylation
RN7SKP1	misc_RNA	Hypomethylation
SNORA63	snoRNA	Hypomethylation
AC015815.1	pseudogene	Hypomethylation
RP5-1113E3.3	antisense	Hypomethylation
Z99756.1	antisense	Hypomethylation
LINC00474	lincRNA	Hypomethylation
TXNDC8	protein_coding	Hypomethylation
TMEM225	protein_coding	Hypomethylation
PSORS1C1	protein_coding	Hypomethylation
OR2H2	protein_coding	Hypomethylation
PRSS1	protein_coding	Hypomethylation
AC016251.1	protein_coding	Hypomethylation
OR7E36P	pseudogene	Hypomethylation
SLCO6A1	protein_coding	Hypomethylation
KRTAP10-7	protein_coding	Hypomethylation
KRTAP10-2	protein_coding	Hypomethylation
OR52A4	pseudogene	Hypomethylation
AF064858.6	lincRNA	Hypomethylation
KRTAP5-6	protein_coding	Hypomethylation
DEFB134	protein_coding	Hypomethylation
DEFB136	protein_coding	Hypomethylation
RNY1P5	misc_RNA	Hypomethylation
SNORA70	snoRNA	Hypomethylation
SNORA20	snoRNA	Hypomethylation
RNU6-1039P	snRNA	Hypermethylation
Y_RNA	misc_RNA	Hypomethylation
Y_RNA	misc_RNA	Hypomethylation
RNU6-224P	snRNA	Hypomethylation
RNU6-639P	snRNA	Hypomethylation
RNU6-74P	snRNA	Hypomethylation
RNU6-13P	snRNA	Hypomethylation
RNU6-886P	snRNA	Hypomethylation
Y_RNA	misc_RNA	Hypomethylation
Y_RNA	misc_RNA	Hypomethylation
RNU6-1241P	snRNA	Hypomethylation
RNU6-1274P	snRNA	Hypomethylation
RNU6-178P	snRNA	Hypomethylation
Y_RNA	misc_RNA	Hypomethylation
Y_RNA	misc_RNA	Hypomethylation
RNU6-713P	snRNA	Hypomethylation
SNORA32	snoRNA	Hypomethylation
RNU6-1031P	snRNA	Hypomethylation
MIR544A	miRNA	Hypomethylation
MIR138-2	miRNA	Hypomethylation
MIR495	miRNA	Hypomethylation
MIR329-1	miRNA	Hypomethylation
MIR329-2	miRNA	Hypomethylation
MIR551A	miRNA	Hypomethylation
MIR125B2	miRNA	Hypomethylation
MIR130A	miRNA	Hypomethylation
MIR591	miRNA	Hypomethylation
RNU6ATAC2P	snRNA	Hypomethylation
IGLV7-43	IG_V_gene	Hypomethylation
TRBV23-1	TR_V_gene	Hypomethylation
TRBV27	TR_V_gene	Hypomethylation
IGHV1-58	IG_V_gene	Hypomethylation
AL590007.1	miRNA	Hypomethylation
AL139318.1	miRNA	Hypomethylation
AL162511.1	miRNA	Hypomethylation
AC010368.1	miRNA	Hypomethylation
RNU6-440P	snRNA	Hypomethylation
SNORD28	snoRNA	Hypomethylation
RNA5SP171	rRNA	Hypomethylation
RNU6-269P	snRNA	Hypomethylation
RNU6-159P	snRNA	Hypomethylation
SNORD113-2	snoRNA	Hypomethylation
RNU11-6P	snRNA	Hypomethylation
RNU6-400P	snRNA	Hypomethylation
DKFZP667F0711	protein_coding	Hypomethylation
AC008555.2	pseudogene	Hypomethylation
AC022498.1	protein_coding	Hypomethylation
RP11-335F8.2	pseudogene	Hypomethylation
CCDC183	protein_coding	Hypomethylation
SLC16A14P1	pseudogene	Hypomethylation
FAM209B	protein_coding	Hypomethylation
AC098828.3	pseudogene	Hypomethylation
RP11-829H16.2	pseudogene	Hypomethylation
MEG3	lincRNA	Hypomethylation
IQCF5	protein_coding	Hypomethylation
RP11-1036E20.9	lincRNA	Hypomethylation
RP11-37N22.1	lincRNA	Hypermethylation
KRTAP10-4	protein_coding	Hypomethylation
KRTAP10-1	protein_coding	Hypomethylation
AC068062.1	miRNA	Hypomethylation
MIR298	miRNA	Hypomethylation
AC005048.1	miRNA	Hypomethylation
AC092675.1	miRNA	Hypomethylation
AC093850.1	pseudogene	Hypomethylation
RP11-360O19.5	pseudogene	Hypomethylation
CBX3P9	pseudogene	Hypomethylation
AC091801.1	protein_coding	Hypomethylation
KIRREL3-AS3	antisense	Hypomethylation
RP1-101K10.4	pseudogene	Hypomethylation
AC034236.1	miRNA	Hypomethylation
CPEB3_ribozyme	misc_RNA	Hypomethylation
AL117190.1	miRNA	Hypomethylation
AC104417.1	miRNA	Hypomethylation
AL139815.1	miRNA	Hypomethylation
AC002978.1	miRNA	Hypomethylation
AC008967.1	miRNA	Hypomethylation
U3	snoRNA	Hypomethylation
AL356214.1	miRNA	Hypomethylation
AL353664.1	miRNA	Hypomethylation
AC011456.1	miRNA	Hypomethylation
MIR1302-1	miRNA	Hypomethylation
AC079235.1	miRNA	Hypomethylation
MIR1185-2	miRNA	Hypomethylation
MIR1302-4	miRNA	Hypomethylation
AC022861.1	miRNA	Hypomethylation
SNORD75	snoRNA	Hypomethylation
AL049647.1	miRNA	Hypomethylation
MIR548F2	miRNA	Hypomethylation
KRTAP10-9	protein_coding	Hypomethylation
KRTAP10-10	protein_coding	Hypomethylation
OR6X1	protein_coding	Hypomethylation
PPT2	protein_coding	Hypomethylation
OR2A2	protein_coding	Hypomethylation
TIAF1	protein_coding	Hypomethylation
AC112721.1	protein_coding	Hypomethylation
RNU2-3P	snRNA	Hypomethylation
RNA5SP36	rRNA	Hypomethylation
RNU2-36P	snRNA	Hypomethylation
RNA5SP198	rRNA	Hypomethylation
RNU6-1186P	snRNA	Hypomethylation
RN7SKP86	misc_RNA	Hypomethylation
RNU2-49P	snRNA	Hypomethylation
RN7SKP54	misc_RNA	Hypomethylation
AC002070.1	miRNA	Hypomethylation
AL645944.1	miRNA	Hypomethylation
RN7SKP29	misc_RNA	Hypomethylation
RNU6-1133P	snRNA	Hypomethylation
RN7SKP228	misc_RNA	Hypomethylation
AL138930.1	miRNA	Hypomethylation
RNA5SP306	rRNA	Hypomethylation
RNU5E-9P	snRNA	Hypomethylation
RN7SKP263	misc_RNA	Hypomethylation
RNA5SP304	rRNA	Hypomethylation
RN7SKP207	misc_RNA	Hypomethylation
RN7SKP112	misc_RNA	Hypomethylation
AC011478.1	miRNA	Hypomethylation
RNY3P8	misc_RNA	Hypomethylation
RP11-96B5.3	antisense	Hypomethylation
EBLN1	protein_coding	Hypomethylation
HBD	protein_coding	Hypomethylation
UQCRFS1P2	pseudogene	Hypomethylation
RP11-598C10.2	lincRNA	Hypomethylation
AL133244.1	pseudogene	Hypomethylation
AC090099.2	pseudogene	Hypomethylation
AC112715.2	protein_coding	Hypomethylation
CTD-2290C23.1	pseudogene	Hypomethylation
AC069363.1	antisense	Hypomethylation
RP3-395M20.2	antisense	Hypomethylation
AP001476.2	lincRNA	Hypomethylation
RP11-503C24.6	sense_intronic	Hypomethylation
LINC00422	lincRNA	Hypomethylation
COL18A1-AS2	antisense	Hypomethylation
TGFA-IT1	sense_intronic	Hypomethylation
RP11-314A5.3	pseudogene	Hypomethylation
AC107079.1	lincRNA	Hypomethylation
RP1-200K18.1	lincRNA	Hypomethylation
PSME2P2	pseudogene	Hypomethylation
LINC00113	lincRNA	Hypomethylation
RP11-512N4.2	antisense	Hypomethylation
RP11-325F22.5	lincRNA	Hypomethylation
RP1-144F13.4	pseudogene	Hypomethylation
RP11-449J1.1	antisense	Hypomethylation
RP11-433O3.1	pseudogene	Hypomethylation
RP5-1178H5.2	antisense	Hypomethylation
AC002480.5	sense_overlapping	Hypomethylation
AC005730.2	pseudogene	Hypomethylation
LINC00431	lincRNA	Hypomethylation
AC092669.6	lincRNA	Hypomethylation
PCNPP2	pseudogene	Hypomethylation
AC022431.2	protein_coding	Hypomethylation
RP5-1077I2.3	antisense	Hypomethylation
AC011475.1	protein_coding	Hypomethylation
RP11-528N21.1	lincRNA	Hypomethylation
RP11-274B18.4	lincRNA	Hypomethylation
RP11-174J11.1	lincRNA	Hypomethylation
AP000290.7	antisense	Hypomethylation
RP4-749H3.2	lincRNA	Hypomethylation
SOGA2P1	pseudogene	Hypomethylation
AC083855.5	pseudogene	Hypomethylation
PPIAP28	pseudogene	Hypomethylation
KIF4B	protein_coding	Hypomethylation
LINC00840	lincRNA	Hypomethylation
AC012593.1	lincRNA	Hypomethylation
RP1-65P5.1	pseudogene	Hypomethylation
AF178030.2	antisense	Hypomethylation
ARHGEF7-AS1	antisense	Hypomethylation
RP11-108B14.4	pseudogene	Hypomethylation
RP11-5P4.2	lincRNA	Hypomethylation
EIF2B5-IT1	sense_intronic	Hypomethylation
AP001271.3	sense_intronic	Hypomethylation
HNRNPA1P31	pseudogene	Hypomethylation
RP11-399H11.3	lincRNA	Hypomethylation
RP11-410N8.1	antisense	Hypomethylation
AC097713.3	lincRNA	Hypomethylation
RP4-656G21.1	lincRNA	Hypomethylation
RP11-367F23.1	lincRNA	Hypomethylation
RP11-85G21.1	lincRNA	Hypomethylation
AC024028.1	lincRNA	Hypomethylation
BX322559.3	antisense	Hypomethylation
AC011995.3	lincRNA	Hypomethylation
AC099552.3	lincRNA	Hypomethylation
RP4-676J13.2	lincRNA	Hypomethylation
RP11-253D19.1	lincRNA	Hypomethylation
LAMTOR3P1	pseudogene	Hypomethylation
CTB-63M22.1	pseudogene	Hypomethylation
XXbac-BPG13B8.10	lincRNA	Hypomethylation
RP11-470P21.2	antisense	Hypomethylation
RP11-378J18.6	pseudogene	Hypomethylation
RP1-102G20.5	antisense	Hypomethylation
RP11-5P4.1	lincRNA	Hypomethylation
LINC00411	lincRNA	Hypomethylation
RP11-107I14.4	lincRNA	Hypomethylation
RP11-557H15.5	lincRNA	Hypomethylation
CTC-546K23.1	lincRNA	Hypomethylation
IQCF3	protein_coding	Hypomethylation
HBBP1	pseudogene	Hypomethylation
RP4-568F9.6	lincRNA	Hypomethylation
AC092569.2	pseudogene	Hypomethylation
RP11-282I1.1	lincRNA	Hypomethylation
CTB-1144G6.5	pseudogene	Hypomethylation
RP13-507P19.2	lincRNA	Hypomethylation
RP1-196A12.1	pseudogene	Hypomethylation
PA2G4P4	pseudogene	Hypomethylation
RP4-564M11.2	antisense	Hypomethylation
CEACAMP2	pseudogene	Hypomethylation
AC018495.3	lincRNA	Hypomethylation
AC022816.2	lincRNA	Hypomethylation
AF015720.3	lincRNA	Hypomethylation
RP11-379C10.1	antisense	Hypomethylation
RP11-314C16.1	lincRNA	Hypomethylation
LINC00160	lincRNA	Hypomethylation
RP11-316M1.3	antisense	Hypomethylation
RP11-298J23.5	antisense	Hypomethylation
AC006159.3	lincRNA	Hypomethylation
RP1-302D9.2	lincRNA	Hypomethylation
AC006380.3	lincRNA	Hypomethylation
RP11-82L18.4	lincRNA	Hypomethylation
RP11-404O13.1	lincRNA	Hypomethylation
AC012594.1	antisense	Hypomethylation
CTA-125H2.2	antisense	Hypomethylation
RP5-963E22.4	lincRNA	Hypomethylation
AP001059.5	antisense	Hypomethylation
AC092687.4	protein_coding	Hypomethylation
AP001057.1	antisense	Hypomethylation
RP11-30L8.1	lincRNA	Hypomethylation
CTA-125H2.1	antisense	Hypomethylation
RP1-257I9.2	lincRNA	Hypomethylation
RP11-385M4.1	lincRNA	Hypomethylation
LINC00945	lincRNA	Hypomethylation
AC010744.1	lincRNA	Hypomethylation
CTA-397C4.2	lincRNA	Hypomethylation
AC111186.1	pseudogene	Hypomethylation
AC078883.3	antisense	Hypomethylation
AF131217.1	lincRNA	Hypomethylation
AC083864.3	lincRNA	Hypomethylation
RP11-216N14.9	antisense	Hypomethylation
RP5-1030M6.3	lincRNA	Hypomethylation
RP11-301N24.3	sense_overlapping	Hypomethylation
LINC00430	lincRNA	Hypomethylation
AC062031.1	lincRNA	Hypomethylation
KCNQ5-IT1	sense_intronic	Hypomethylation
RPL7P44	pseudogene	Hypomethylation
RP11-372H2.1	lincRNA	Hypomethylation
GAPDHP22	pseudogene	Hypomethylation
TCEB2P4	pseudogene	Hypomethylation
XXyac-YM21GA2.4	lincRNA	Hypomethylation
RP11-547C13.1	lincRNA	Hypomethylation
LINC00163	lincRNA	Hypomethylation
MNX1-AS2	antisense	Hypomethylation
RP11-393I23.4	lincRNA	Hypomethylation
RPL7L1P3	pseudogene	Hypomethylation
AC009878.2	lincRNA	Hypomethylation
RP11-539E19.2	sense_intronic	Hypomethylation
RP11-428G2.1	lincRNA	Hypomethylation
AC016292.1	antisense	Hypomethylation
AC006159.5	antisense	Hypomethylation
AC090952.5	antisense	Hypomethylation
LINC00298	lincRNA	Hypomethylation
RP5-1097F14.3	antisense	Hypomethylation
RP11-421L21.2	antisense	Hypomethylation
TSPEAR-AS1	antisense	Hypomethylation
RBMS3-AS3	antisense	Hypomethylation
HSPE1P12	pseudogene	Hypomethylation
AC009965.1	pseudogene	Hypomethylation
RP11-472G23.10	lincRNA	Hypomethylation
AC019117.2	lincRNA	Hypomethylation
AC064853.2	sense_intronic	Hypomethylation
PPP1R11P1	pseudogene	Hypomethylation
Z82214.3	antisense	Hypomethylation
AC019117.1	lincRNA	Hypomethylation
SLFN14	protein_coding	Hypomethylation
KRTAP10-13P	pseudogene	Hypomethylation
LINC00608	lincRNA	Hypomethylation
RAD23BP1	pseudogene	Hypomethylation
PRPF38AP2	pseudogene	Hypomethylation
EIF1AXP1	pseudogene	Hypomethylation
MTUS2-AS2	antisense	Hypomethylation
AC006004.1	antisense	Hypomethylation
AC113331.9	lincRNA	Hypomethylation
RP11-98D18.7	pseudogene	Hypomethylation
RP11-298E9.5	lincRNA	Hypomethylation
OR10G9	protein_coding	Hypomethylation
TAAR9	polymorphic_pseudogene	Hypomethylation
AC007392.4	lincRNA	Hypomethylation
AC022173.2	antisense	Hypomethylation
AC019064.1	lincRNA	Hypomethylation
AC113608.1	lincRNA	Hypomethylation
PATE4	protein_coding	Hypomethylation
AC005703.2	lincRNA	Hypomethylation
AC093911.1	lincRNA	Hypomethylation
OR9A1P	pseudogene	Hypomethylation
TCEB1P18	pseudogene	Hypomethylation
AC011995.1	lincRNA	Hypomethylation
AC007740.1	antisense	Hypomethylation
AC092657.2	lincRNA	Hypomethylation
RP11-101E14.2	lincRNA	Hypomethylation
RP11-739N20.3	pseudogene	Hypomethylation
RP1-63G5.7	lincRNA	Hypomethylation
AC005008.2	protein_coding	Hypomethylation
RP11-478H16.1	pseudogene	Hypomethylation
AP000770.1	lincRNA	Hypomethylation
RP11-465N4.2	pseudogene	Hypomethylation
RP11-329N22.1	lincRNA	Hypomethylation
RP11-94M14.3	lincRNA	Hypomethylation
snoU13	snoRNA	Hypomethylation
snoU13	snoRNA	Hypomethylation
RNU7-14P	snRNA	Hypomethylation
AC097361.1	miRNA	Hypomethylation
RNU7-93P	snRNA	Hypomethylation
snoU13	snoRNA	Hypomethylation
snoU13	snoRNA	Hypomethylation
snoU13	snoRNA	Hypomethylation
RNU7-155P	snRNA	Hypomethylation
RNU7-152P	snRNA	Hypomethylation
snoU13	snoRNA	Hypomethylation
snoU13	snoRNA	Hypomethylation
RNU7-102P	snRNA	Hypomethylation
snoU13	snoRNA	Hypomethylation
snoU13	snoRNA	Hypomethylation
RNU7-34P	snRNA	Hypomethylation
AC004016.1	miRNA	Hypomethylation
snoU13	snoRNA	Hypomethylation
RNU7-76P	snRNA	Hypomethylation
snoU13	snoRNA	Hypomethylation
snoU13	snoRNA	Hypomethylation
AL161669.1	miRNA	Hypomethylation
snoU13	snoRNA	Hypomethylation
snoU13	snoRNA	Hypomethylation
SNORD109B	snoRNA	Hypomethylation
RPL37P2	pseudogene	Hypomethylation
RP11-314M24.1	lincRNA	Hypomethylation
KRTAP10-5	protein_coding	Hypomethylation
AC092669.2	lincRNA	Hypomethylation
RP11-1042B17.2	pseudogene	Hypomethylation
RP11-17A4.1	pseudogene	Hypomethylation
OR51B5	protein_coding	Hypomethylation
RP4-576H24.2	pseudogene	Hypomethylation
KCNAB1-AS1	antisense	Hypomethylation
RP11-745A24.2	pseudogene	Hypomethylation
TRBV1	TR_V_pseudogene	Hypomethylation
RN7SL684P	misc_RNA	Hypomethylation
RP1-93H18.6	antisense	Hypomethylation
PBX2P1	pseudogene	Hypomethylation
APOBEC3C	protein_coding	Hypomethylation
RP11-709A23.1	lincRNA	Hypomethylation
CTD-2037L6.2	lincRNA	Hypomethylation
LINC00290	lincRNA	Hypomethylation
RP11-5N11.5	lincRNA	Hypomethylation
RP11-452C8.1	lincRNA	Hypomethylation
RP11-834C11.8	antisense	Hypomethylation
RP11-5N11.2	sense_intronic	Hypomethylation
CTC-505O3.2	lincRNA	Hypomethylation
RP11-5N11.4	lincRNA	Hypomethylation
UGT2A3P7	pseudogene	Hypomethylation
RP11-45H22.3	protein_coding	Hypomethylation
RP11-58B2.1	antisense	Hypomethylation
TBCAP3	pseudogene	Hypomethylation
MAST4-IT1	sense_intronic	Hypomethylation
RP11-351N6.1	lincRNA	Hypomethylation
CTD-2066L21.1	lincRNA	Hypomethylation
RP11-5N11.3	sense_intronic	Hypomethylation
RP11-2N5.1	lincRNA	Hypomethylation
SUDS3P1	pseudogene	Hypomethylation
CTC-472C24.1	lincRNA	Hypomethylation
RP11-669N7.2	antisense	Hypomethylation
RP11-452J21.2	antisense	Hypomethylation
RP11-267A15.1	lincRNA	Hypomethylation
RP11-665C14.2	lincRNA	Hypomethylation
RP11-49I4.3	antisense	Hypomethylation
RP11-2N5.2	lincRNA	Hypomethylation
RP11-234O6.2	antisense	Hypomethylation
RP11-217C7.1	lincRNA	Hypomethylation
MTND6P17	pseudogene	Hypomethylation
RP11-706F1.2	lincRNA	Hypomethylation
RP11-27G13.1	lincRNA	Hypomethylation
NREP-AS1	antisense	Hypomethylation
RP11-5N11.6	lincRNA	Hypomethylation
RP11-300M6.1	lincRNA	Hypomethylation
CTC-210G5.1	antisense	Hypomethylation
RP11-1E3.1	lincRNA	Hypomethylation
GYPB	protein_coding	Hypomethylation
CTD-2233C11.2	lincRNA	Hypomethylation
CTD-2296D1.2	lincRNA	Hypomethylation
SEPP1	protein_coding	Hypomethylation
RP11-462G22.1	lincRNA	Hypomethylation
RP11-710F7.2	antisense	Hypomethylation
RP11-269F21.1	lincRNA	Hypermethylation
CTC-459M5.1	antisense	Hypomethylation
CTD-2004A9.1	lincRNA	Hypomethylation
CTD-2281M20.1	lincRNA	Hypomethylation
RP11-364L4.3	lincRNA	Hypomethylation
RP11-402L6.1	antisense	Hypomethylation
RP11-713M6.2	lincRNA	Hypomethylation
CTC-459M5.2	antisense	Hypomethylation
RP13-487K5.1	lincRNA	Hypomethylation
RP11-498M5.2	antisense	Hypomethylation
RP11-71E19.2	lincRNA	Hypomethylation
RP11-109E24.1	lincRNA	Hypomethylation
RNU7-123P	snRNA	Hypomethylation
RN7SKP122	misc_RNA	Hypomethylation
RNU4-57P	snRNA	Hypomethylation
RN7SKP132	misc_RNA	Hypomethylation
RNU6ATAC32P	snRNA	Hypomethylation
RNU6-872P	snRNA	Hypomethylation
AC104169.1	miRNA	Hypomethylation
SNORD112	snoRNA	Hypomethylation
RNU6-871P	snRNA	Hypomethylation
AL596330.1	miRNA	Hypomethylation
RNU6-1161P	snRNA	Hypomethylation
RNU6-581P	snRNA	Hypomethylation
RNU6-287P	snRNA	Hypomethylation
RNU6-469P	snRNA	Hypomethylation
AL022314.1	miRNA	Hypomethylation
RNA5SP318	rRNA	Hypomethylation
snoR442	snoRNA	Hypomethylation
RN7SKP238	misc_RNA	Hypomethylation
RNA5SP43	rRNA	Hypomethylation
RNU6-1007P	snRNA	Hypomethylation
RNU6-779P	snRNA	Hypomethylation
RNU6-635P	snRNA	Hypomethylation
RMRPP3	misc_RNA	Hypomethylation
RNU6-539P	snRNA	Hypomethylation
SNORD112	snoRNA	Hypomethylation
RNU6-783P	snRNA	Hypomethylation
AC139931.1	miRNA	Hypomethylation
SNORD112	snoRNA	Hypomethylation
RNU7-168P	snRNA	Hypomethylation
snoZ185	snoRNA	Hypomethylation
RNU7-4P	snRNA	Hypomethylation
ACA59	snoRNA	Hypomethylation
RNU6-1137P	snRNA	Hypomethylation
RNU6-1213P	snRNA	Hypomethylation
AC067957.1	miRNA	Hypomethylation
RNU6-1057P	snRNA	Hypomethylation
RNA5SP70	rRNA	Hypomethylation
RN7SKP283	misc_RNA	Hypomethylation
AC022538.1	miRNA	Hypomethylation
RNU7-156P	snRNA	Hypomethylation
RNU6-1116P	snRNA	Hypomethylation
CTB-78H18.1	protein_coding	Hypomethylation
Metazoa_SRP	lincRNA	Hypomethylation
RP11-443C10.1	lincRNA	Hypomethylation
CTD-2309H9.3	lincRNA	Hypomethylation
RP11-13N12.2	lincRNA	Hypomethylation
MTND4P7	pseudogene	Hypomethylation
RP11-744J10.3	lincRNA	Hypomethylation
RP11-624C23.1	antisense	Hypomethylation
RP11-1174L13.2	pseudogene	Hypomethylation
CTD-3118D11.2	antisense	Hypomethylation
CTD-3118D11.3	antisense	Hypomethylation
AC145123.2	antisense	Hypomethylation
RP11-246K15.1	lincRNA	Hypomethylation
ETV3L	protein_coding	Hypomethylation
RP11-946L20.2	lincRNA	Hypomethylation
RP11-1149O23.2	antisense	Hypomethylation
RP11-443C10.2	lincRNA	Hypomethylation
LINC00051	antisense	Hypomethylation
RP11-17A4.4	lincRNA	Hypomethylation
RP11-172E10.1	lincRNA	Hypomethylation
RP11-343B22.2	pseudogene	Hypomethylation
RP11-150O12.3	lincRNA	Hypomethylation
CTD-2555I5.1	lincRNA	Hypomethylation
CTD-2560E9.5	antisense	Hypomethylation
NAV2-AS3	antisense	Hypomethylation
RP11-102F4.2	antisense	Hypomethylation
RP1-17K7.2	antisense	Hypomethylation
RP11-958J22.1	processed_transcript	Hypomethylation
RP11-320L11.2	pseudogene	Hypomethylation
RP1-17K7.3	antisense	Hypomethylation
RP11-687M24.8	antisense	Hypomethylation
RP13-631K18.3	lincRNA	Hypomethylation
CTD-2589M5.4	antisense	Hypomethylation
RP11-680F20.9	antisense	Hypomethylation
RP11-375D13.2	lincRNA	Hypomethylation
RP11-403D15.2	antisense	Hypomethylation
RP5-916O11.2	sense_intronic	Hypomethylation
OR8G5	protein_coding	Hypomethylation
RP11-160H12.2	antisense	Hypomethylation
RP11-91I20.4	antisense	Hypomethylation
RP11-34N19.1	lincRNA	Hypomethylation
RP11-94A24.1	lincRNA	Hypomethylation
C8orf49	protein_coding	Hypomethylation
CTD-2531D15.4	antisense	Hypomethylation
RP1-59M18.2	processed_transcript	Hypomethylation
RP11-113D6.6	protein_coding	Hypomethylation
RP4-710M3.2	antisense	Hypomethylation
AP000997.1	lincRNA	Hypomethylation
RP11-357K6.1	lincRNA	Hypomethylation
RP11-292I17.1	pseudogene	Hypomethylation
RP11-69M1.3	pseudogene	Hypomethylation
RP11-335I12.2	antisense	Hypomethylation
RP11-809N8.5	pseudogene	Hypomethylation
RP11-820K3.4	pseudogene	Hypomethylation
AP000438.4	pseudogene	Hypomethylation
AL773602.1	pseudogene	Hypomethylation
RP11-136I14.2	lincRNA	Hypomethylation
RP11-64B16.5	antisense	Hypomethylation
RP11-153K16.1	lincRNA	Hypermethylation
RP11-349I1.2	antisense	Hypomethylation
RP11-443N24.3	lincRNA	Hypomethylation
RP11-847H18.3	lincRNA	Hypomethylation
RP11-669N7.3	lincRNA	Hypomethylation
RP11-3L23.2	lincRNA	Hypomethylation
RP11-450K4.1	lincRNA	Hypomethylation
RP1-74B13.2	lincRNA	Hypomethylation
RP11-164H13.1	antisense	Hypomethylation
PRELID2P1	pseudogene	Hypomethylation
RP11-267D19.1	lincRNA	Hypomethylation
RP4-601P9.1	lincRNA	Hypomethylation
RP11-128P10.1	antisense	Hypomethylation
RP11-587P21.3	lincRNA	Hypomethylation
RP11-350G24.1	antisense	Hypomethylation
HIGD1AP9	pseudogene	Hypomethylation
RP11-324P9.1	lincRNA	Hypomethylation
PRSS58	protein_coding	Hypomethylation
CLEC5A	protein_coding	Hypomethylation
RP11-554E23.3	pseudogene	Hypomethylation
RP11-554E23.2	lincRNA	Hypomethylation
RP11-187E13.1	protein_coding	Hypomethylation
RP11-99L13.1	lincRNA	Hypomethylation
CTD-2007A10.1	lincRNA	Hypomethylation
RP11-255M2.2	lincRNA	Hypomethylation
RP11-322L20.1	protein_coding	Hypomethylation
RP11-259K15.2	lincRNA	Hypomethylation
MIR381HG	lincRNA	Hypomethylation
RP11-47I22.1	antisense	Hypomethylation
RP11-97N10.1	pseudogene	Hypomethylation
RP11-368P15.3	antisense	Hypomethylation
RP11-932A10.1	lincRNA	Hypomethylation
RP11-325D8.1	lincRNA	Hypomethylation
RP11-718G2.5	lincRNA	Hypomethylation
RP11-589M4.1	antisense	Hypomethylation
RP11-736P16.1	lincRNA	Hypomethylation
RP11-804L24.2	lincRNA	Hypomethylation
RP1-261D10.1	pseudogene	Hypomethylation
RP11-168L7.3	lincRNA	Hypomethylation
PTCSC3	lincRNA	Hypomethylation
RP11-1085N6.3	protein_coding	Hypomethylation
RP11-1029J19.2	lincRNA	Hypomethylation
RP11-56B16.4	antisense	Hypomethylation
RP11-82L7.4	lincRNA	Hypomethylation
RP11-265N7.2	lincRNA	Hypomethylation
RP11-168G16.2	antisense	Hypermethylation
RP11-462P6.1	lincRNA	Hypomethylation
NPM1P47	pseudogene	Hypomethylation
CTD-2034I4.1	lincRNA	Hypomethylation
RP11-158M2.2	antisense	Hypomethylation
RP11-461F11.3	lincRNA	Hypomethylation
RP11-552E10.1	antisense	Hypomethylation
RP11-138E16.1	antisense	Hypomethylation
RP11-323I15.3	pseudogene	Hypomethylation
RP11-475A13.1	lincRNA	Hypomethylation
RP11-327J17.1	lincRNA	Hypomethylation
RP11-23E19.2	antisense	Hypomethylation
RP11-169E6.4	lincRNA	Hypomethylation
RP11-211G23.1	lincRNA	Hypomethylation
RP11-525K10.3	antisense	Hypomethylation
RP11-519C12.1	sense_intronic	Hypomethylation
CTD-3203P2.1	antisense	Hypomethylation
RP11-218F4.1	lincRNA	Hypomethylation
RP11-686F15.2	lincRNA	Hypomethylation
LINC00556	antisense	Hypomethylation
RP11-108B14.5	lincRNA	Hypomethylation
RP11-588K22.2	sense_overlapping	Hypomethylation
AP000997.2	lincRNA	Hypomethylation
RP11-367F23.2	lincRNA	Hypomethylation
RP11-686F15.3	lincRNA	Hypomethylation
RP11-483P21.3	lincRNA	Hypomethylation
CTB-134F13.1	antisense	Hypomethylation
RP11-63M22.1	lincRNA	Hypomethylation
RP11-23N2.4	antisense	Hypomethylation
RP11-368L12.1	lincRNA	Hypomethylation
RP11-731J8.2	sense_overlapping	Hypomethylation
GS1-279B7.1	lincRNA	Hypomethylation
RP11-481J2.1	antisense	Hypomethylation
RP11-734K21.5	lincRNA	Hypomethylation
RP11-333O1.1	lincRNA	Hypomethylation
RP11-196O2.1	sense_overlapping	Hypomethylation
MUC22	protein_coding	Hypomethylation
CTD-2125J1.1	lincRNA	Hypomethylation
RP4-584D14.7	sense_overlapping	Hypomethylation
CTD-2515H24.3	lincRNA	Hypomethylation
RP11-244O19.1	sense_overlapping	Hypomethylation
RP11-573G6.6	lincRNA	Hypomethylation
AP001505.9	lincRNA	Hypomethylation
RP11-744I24.3	lincRNA	Hypomethylation
RP13-638C3.4	antisense	Hypomethylation
RP11-483C6.1	sense_intronic	Hypomethylation
RP11-294J22.6	antisense	Hypomethylation
LRRC37A17P	pseudogene	Hypomethylation
MIR4660	miRNA	Hypomethylation
CTB-187M2.3	lincRNA	Hypomethylation
MIR3115	miRNA	Hypomethylation
RP11-68I3.2	antisense	Hypomethylation
MIR4786	miRNA	Hypomethylation
RN7SL208P	misc_RNA	Hypomethylation
MIR4794	miRNA	Hypomethylation
RP11-728E14.3	lincRNA	Hypomethylation
AC010543.1	miRNA	Hypomethylation
MIR4269	miRNA	Hypomethylation
MIR4288	miRNA	Hypomethylation
MIR4524B	miRNA	Hypomethylation
MIR4679-2	miRNA	Hypomethylation
MIR4324	miRNA	Hypomethylation
MIR4779	miRNA	Hypomethylation
MIR4287	miRNA	Hypomethylation
AC021660.1	miRNA	Hypomethylation
AL359771.1	miRNA	Hypomethylation
RP11-849N15.4	lincRNA	Hypomethylation
CTC-360P9.4	lincRNA	Hypomethylation
RP11-219G17.6	pseudogene	Hypomethylation
CTC-360P9.3	lincRNA	Hypomethylation
CTD-2561J22.5	processed_transcript	Hypomethylation
AC010524.4	antisense	Hypomethylation
IGFL1P2	pseudogene	Hypomethylation
AC026407.1	protein_coding	Hypomethylation
MIR296	lincRNA	Hypomethylation
CTC-444N24.9	pseudogene	Hypomethylation
RP11-542M13.3	lincRNA	Hypermethylation
PRED57	protein_coding	Hypomethylation
MGC4294	protein_coding	Hypomethylation
RP11-727F15.13	sense_intronic	Hypomethylation
RP11-1137G4.4	pseudogene	Hypermethylation
SCGB2B3P	pseudogene	Hypomethylation
AP006621.9	antisense	Hypomethylation
RP11-697N18.4	sense_intronic	Hypomethylation
RP11-73M18.7	sense_intronic	Hypomethylation
LA16c-380H5.3	lincRNA	Hypomethylation
COX6CP4	pseudogene	Hypomethylation
RP11-697H9.5	pseudogene	Hypomethylation
RP11-159H10.4	pseudogene	Hypomethylation
RP1-55C23.8	pseudogene	Hypomethylation
CTD-2235C13.3	lincRNA	Hypomethylation
RP5-894D12.5	lincRNA	Hypomethylation
U6	snRNA	Hypomethylation
RP11-245G13.2	lincRNA	Hypomethylation
RP11-33O4.1	lincRNA	Hypomethylation
RP11-335L23.5	lincRNA	Hypomethylation
RP11-307C18.1	antisense	Hypomethylation
RP11-313P22.1	antisense	Hypomethylation
1 chromosome 18 loss of hetrozygosity group associated hyper/hypo-methylation

## Sheet: Chromosomal Distrib 901
Differential methylation of G-protein coupled receptor signaling genes in gastrointestinal neuroendocrine tumors
Seyoun Byun, Kajsa E. Affolter, Angela K. Snow, Karen Curtin, Austin R. Cannon, Lisa A. Cannon-Albright, Ramya Thota, Deborah W. Neklason
Supplementary Table 1: Chromosomal Distribution of 901 differentially methylated genes
Chromosome	1	2	3	4	5	6	7	8	9	10	11	12	13	14	15	16	17	18	19	20	21	22
Number of genes	66	65	33	43	68	40	57	54	30	50	83	46	28	51	33	18	35	0	21	21	39	22

## Sheet: Receptor & Ligand
Differential methylation of G-protein coupled receptor signaling genes in gastrointestinal neuroendocrine tumors
Seyoun Byun, Kajsa E. Affolter, Angela K. Snow, Karen Curtin, Austin R. Cannon, Lisa A. Cannon-Albright, Ramya Thota, Deborah W. Neklason
Suppletmentary Table 1 List of receptors and ligands genes in 901 differential methylated genes in 18LOH tumors
Receptors	Ligands
CYSLTR2	IL6
OR6T1	SST
OR13D1	PPBP
GABRA2	PNOC
NPR3	F2
OR10A3	PDCD1LG2
OR1J2
OR2A2
OR2H2
OR2T3
OR51I2
OR51V1
OR52A1
OR52E8
OR5A2
OR5M9
OR6X1
OR8G5
DDR2
OR10G7
OR10G9
OR2D2
OR51B4
OR51B6
OR51Q1
OR52E2
OR52N1
ASGR1
CSF2RB
GABRB3
IL31RA
RXFP4
TAAR6
TRHR
TRPM8
NPR2
TAAR5
TAAR9
TAAR2
LRP1B
ANTXR2
GNAI1
TRPC7
DMBT1
TIGIT
CEACAM1
IL17REL
IL6
PF4V1
PNOC
TRPV5
C1D
SIRPA
ROBO4
DNTT
ESM1
PATE4
SMAD9
TNIP3
PRKCH
GYPA
PRSS1
PRSS58
SORBS2

## Sheet: Survival analysis_sig_genes
Differential methylation of G-protein coupled receptor signaling genes in gastrointestinal neuroendocrine tumors
Seyoun Byun, Kajsa E. Affolter, Angela K. Snow, Karen Curtin, Austin R. Cannon, Lisa A. Cannon-Albright, Ramya Thota, Deborah W. Neklason
Suppletmentary Table 1 List of significant genes in survival analysis (p-value < 0.05)
Total genes1	p-value2	901 genes3	p-value2			1 Survival analysis comparing high versus low promoter methylation of all genes among the 47 samples tested.
OR2S2	0.0213	ENTHD1	0.010871			2 Survival analyis p-value
SMILR	0.0253	LINC01685	0.011939			3 Survival analysis of high versus low methylation of the 901 differential methylated genes, only using the 18LOH samples (n=19 samples)
RNU6-653P	0.0472	AC010368.1	0.011939
AC010543.1	0.0347	IL17REL	0.026362
		TRHR	0.005975
		RNU6-1161P	0.035877
		AC012594.1	0.032712
		LINC02248	0.03576
		NEFM	0.008396
		AL135746.1	0.041343
		CLEC11A	0.049067
		AC013652.2	0.049067
		MIR4524B	0.011939
		LINC01640	0.020042
		RBM11P1	0.049502
		VNN2	0.049502
		AC096734.1	0.003149
		GOLGA1	0.012451
		AC025475.1	0.049067
		SNORA70H	0.005975
		RPL10P4	0.005975
		AC012593.1	0.046155
		RNU6-13P	0.039219
		snoU13	0.018408
