# Supplementary material for: Differential methylation of G-protein coupled receptor signaling genes in gastrointestinal neuroendocrine tumors
Source: Sci Rep. 2021 Jun 10;11:12303. doi: 10.1038/s41598-021-91934-5 (PMC8192774; doi:10.1038/s41598-021-91934-5)
Supplement: Supplementary file 3 — Supplementary Information 3. [file 41598_2021_91934_MOESM3_ESM.xlsx]

## Sheet: Singular CpGs_18LOH vs NoCNV
Differential methylation of G-protein coupled receptor signaling genes in gastrointestinal neuroendocrine tumors
Seyoun Byun, Kajsa E. Affolter, Angela K. Snow, Karen Curtin, Austin R. Cannon, Lisa A. Cannon-Albright, Ramya Thota, Deborah W. Neklason
Suppletmentary Table 2 List of significantly differential singular CpGs in the comparsion of chr18 LOH and No-CNV (FDR < 0.05 and ∆β > 0.15)
MethylID	GeneID	Fold_change	Beta1	p-value2	FDR3
cg00000765	ENSG00000227006	-1.69917	0.264002	0.000485465	0.0168648			1 Differential metylation Dβ value
cg12416856	ENSG00000227006	-1.7682	0.307466	1.60158e-05	0.00322649			2 Unpaired wilcoxon test p-value
cg22811817	ENSG00000227006	-1.83513	0.33619	2.70759e-06	0.00163945			3 p-value adjusted FDR
cg00002186	ENSG00000228403	-1.4017	0.21849	0.00098578	0.0254423
cg04508061	ENSG00000228403	-1.43881	0.219687	0.000226967	0.0109844
cg27641104	ENSG00000180871	-1.91904	0.163492	0.00190845	0.0378319
cg08424423	ENSG00000204539	-1.26884	0.166316	0.00190845	0.0378319
cg00005423	ENSG00000106565	-1.82416	0.30291	1.60158e-05	0.00322649
cg01106366	ENSG00000106565	-2.27743	0.158391	0.00110405	0.0273676
cg03964111	ENSG00000106565	-2.29669	0.158878	0.0026113	0.045626
cg07208344	ENSG00000106565	-1.8373	0.285327	0.000100217	0.00722982
cg10409299	ENSG00000106565	-1.86024	0.213174	0.00098578	0.0254423
cg13459303	ENSG00000106565	-1.49921	0.218618	0.000429286	0.015647
cg18099915	ENSG00000106565	-1.52609	0.263571	5.61206e-05	0.005464
cg21053135	ENSG00000106565	-2.42477	0.359165	1.50341e-06	0.00133364
cg26458651	ENSG00000130023	-1.54975	0.167014	0.0028921	0.0485832
cg20080347	ENSG00000171786	-1.43997	0.182848	0.00087901	0.0238608
cg00007675	ENSG00000233170	-1.29479	0.15625	0.000696091	0.0207968
cg02634341	ENSG00000143340	-2.69046	0.224402	0.000132495	0.00830247
cg01471006	ENSG00000107771	-1.36516	0.171774	0.00212127	0.0403689
cg26523099	ENSG00000116299	-1.93981	0.211652	0.00087901	0.0238608
cg00011762	ENSG00000172464	-1.26307	0.169455	0.000548202	0.0181632
cg15122372	ENSG00000172464	-1.29173	0.177467	0.000151954	0.00890325
cg00011918	ENSG00000248844	-1.41428	0.199211	0.000294215	0.0127351
cg09396019	ENSG00000248844	-1.40771	0.193927	0.000696091	0.0207968
cg18528472	ENSG00000248844	-1.37186	0.191323	0.00123491	0.0292137
cg01814935	ENSG00000264624	-1.52447	0.218675	0.000151954	0.00890325
cg01814935	ENSG00000109062	-1.52447	0.218675	0.000151954	0.00890325
cg12861107	ENSG00000130783	-1.27866	0.16266	0.00098578	0.0254423
cg23975953	ENSG00000184647	-1.47234	0.215788	0.00123491	0.0292137
cg24871184	ENSG00000184647	-1.48488	0.196257	0.00123491	0.0292137
cg00015121	ENSG00000259431	-1.4443	0.162269	0.000696091	0.0207968
cg20894410	ENSG00000114686	-1.51257	0.225636	0.0026113	0.045626
cg00016127	ENSG00000255223	-1.44211	0.210469	0.00123491	0.0292137
cg01822773	ENSG00000255223	-1.30979	0.1673	0.00190845	0.0378319
cg02235529	ENSG00000255223	-1.50723	0.21106	0.00137949	0.0311209
cg00016968	ENSG00000155366	-1.47838	0.184056	0.000334203	0.0136777
cg12479651	ENSG00000155366	-1.63103	0.186659	0.000379055	0.0145857
cg15276594	ENSG00000239396	-1.60452	0.263001	0.000151954	0.00890325
cg13995297	ENSG00000130226	-1.93223	0.231955	0.000294215	0.0127351
cg00020172	ENSG00000222895	-1.62565	0.223641	0.00123491	0.0292137
cg08256922	ENSG00000222895	-1.27028	0.165519	0.000548202	0.0181632
cg16384088	ENSG00000174021	1.24123	-0.160845	0.0028921	0.0485832
cg04620332	ENSG00000065491	-2.10207	0.156294	0.0028921	0.0485832
cg05600851	ENSG00000065491	-3.29818	0.358686	3.04825e-05	0.00424743
cg00021766	ENSG00000258742	-1.7789	0.202937	0.000429286	0.015647
cg13377591	ENSG00000258742	-1.87105	0.235266	0.00171488	0.0355611
cg02553486	ENSG00000145244	-1.81013	0.201476	0.000782756	0.0222335
cg11953164	ENSG00000179546	-1.68539	0.249648	0.000485465	0.0168648
cg20678835	ENSG00000179546	-1.66163	0.26921	0.000379055	0.0145857
cg19136632	ENSG00000144746	1.61107	-0.27811	0.000429286	0.015647
cg00023673	ENSG00000261175	-1.25846	0.156651	0.000618171	0.0194274
cg00023673	ENSG00000260026	-1.25846	0.156651	0.000618171	0.0194274
cg03647664	ENSG00000260026	-1.43154	0.191096	0.000548202	0.0181632
cg06678912	ENSG00000260026	-1.41644	0.218121	0.000429286	0.015647
cg14090201	ENSG00000250893	-1.37414	0.198878	5.61206e-05	0.005464
cg26908328	ENSG00000164300	1.96751	-0.167109	0.0028921	0.0485832
cg26306976	ENSG00000119185	-1.69473	0.281869	4.74513e-06	0.00207056
cg02316792	ENSG00000249334	1.37529	-0.185038	0.000485465	0.0168648
cg02316792	ENSG00000109684	1.37529	-0.185038	0.000485465	0.0168648
cg05404441	ENSG00000109684	-1.68058	0.21503	8.69299e-05	0.00675993
cg15864104	ENSG00000066926	-1.3019	0.181342	0.00190845	0.0378319
cg09812790	ENSG00000200367	-1.38262	0.201817	0.00235497	0.0429545
cg26143577	ENSG00000235217	-2.04799	0.343491	1.83506e-06	0.00138309
cg00028250	ENSG00000225172	-1.48059	0.213027	0.00171488	0.0355611
cg02061774	ENSG00000225172	-1.58603	0.255698	0.00011533	0.00772304
cg10427500	ENSG00000225172	-1.55788	0.254943	0.000334203	0.0136777
cg22678123	ENSG00000225172	-1.77716	0.290255	8.69299e-05	0.00675993
cg23802680	ENSG00000225172	-1.51573	0.218268	0.000485465	0.0168648
cg08987251	ENSG00000125166	-1.59563	0.238348	5.61206e-05	0.005464
cg19475184	ENSG00000252636	-1.42264	0.180126	0.000379055	0.0145857
cg18011080	ENSG00000134186	1.38498	-0.213812	0.000696091	0.0207968
cg15781627	ENSG00000198796	-1.6648	0.178523	0.00235497	0.0429545
cg17877071	ENSG00000235261	-1.72572	0.167728	0.000782756	0.0222335
cg17877071	ENSG00000145020	-1.72572	0.167728	0.000782756	0.0222335
cg13799818	ENSG00000222652	-1.66353	0.205174	0.00137949	0.0311209
cg02972988	ENSG00000172409	-1.81751	0.228373	0.000226967	0.0109844
cg00036588	ENSG00000101082	-1.27696	0.176159	0.000696091	0.0207968
cg00037681	ENSG00000247774	1.24133	-0.172711	0.00212127	0.0403689
cg19827260	ENSG00000234634	-1.25789	0.163258	0.0026113	0.045626
cg00038376	ENSG00000171530	1.30673	-0.216959	0.00123491	0.0292137
cg09209000	ENSG00000248099	-1.52214	0.236954	0.000782756	0.0222335
cg26030447	ENSG00000109466	-2.22081	0.17692	0.000258613	0.0118383
cg07338476	ENSG00000228613	-1.31711	0.184707	0.00123491	0.0292137
cg18639238	ENSG00000228613	-1.47244	0.183179	0.000198876	0.0102731
cg19170660	ENSG00000204599	-1.25454	0.167835	0.00212127	0.0403689
cg07243978	ENSG00000160349	-1.30992	0.168551	0.00153904	0.0332651
cg23815000	ENSG00000160349	-1.65154	0.183137	0.000618171	0.0194274
cg27297033	ENSG00000269205	-1.5514	0.191239	0.00235497	0.0429545
cg25916759	ENSG00000160963	-2.02518	0.286667	4.83208e-05	0.00514624
cg00043771	ENSG00000261751	-1.41234	0.151004	0.0028921	0.0485832
cg00044729	ENSG00000176177	-1.3083	0.178428	0.000334203	0.0136777
cg13419691	ENSG00000176177	-1.34671	0.202159	1.60158e-05	0.00322649
cg20623350	ENSG00000176177	-1.56023	0.217977	0.000258613	0.0118383
cg00905286	ENSG00000174914	-1.45627	0.218878	6.5054e-05	0.00586981
cg01108389	ENSG00000261341	-1.25104	0.162671	0.000151954	0.00890325
cg11479653	ENSG00000232474	1.47946	-0.198667	8.69299e-05	0.00675993
cg18584042	ENSG00000232474	1.25513	-0.157	0.000548202	0.0181632
cg12333737	ENSG00000221900	1.22999	-0.15483	0.00171488	0.0355611
cg00053916	ENSG00000254290	-3.1728	0.266252	4.83208e-05	0.00514624
cg08504765	ENSG00000254290	-2.54381	0.287417	1.35596e-05	0.00306384
cg22671331	ENSG00000254290	-1.84431	0.300645	4.83208e-05	0.00514624
cg23064873	ENSG00000254290	-3.59827	0.210352	1.8873e-05	0.00341869
cg11056129	ENSG00000229086	-1.43141	0.20304	0.00098578	0.0254423
cg22109464	ENSG00000229086	-1.42563	0.197679	0.00137949	0.0311209
cg04587581	ENSG00000205022	-1.42116	0.193707	0.000226967	0.0109844
cg12242077	ENSG00000205022	-1.30814	0.180391	0.00087901	0.0238608
cg11341943	ENSG00000253728	-1.42118	0.209694	0.000198876	0.0102731
cg19368756	ENSG00000253728	-1.31764	0.182833	0.000782756	0.0222335
cg14162552	ENSG00000177943	-1.88873	0.197085	0.00171488	0.0355611
cg14290445	ENSG00000177943	-1.31171	0.157237	0.00110405	0.0273676
cg00058652	ENSG00000268457	-1.54504	0.184931	0.00137949	0.0311209
cg11824027	ENSG00000237500	-1.56845	0.174975	0.00235497	0.0429545
cg00061868	ENSG00000152207	-1.72919	0.245023	0.000548202	0.0181632
cg06038701	ENSG00000152207	-1.39538	0.192398	0.00110405	0.0273676
cg06322064	ENSG00000152207	-1.47532	0.222401	0.000198876	0.0102731
cg01607625	ENSG00000234515	-1.95446	0.227107	0.000782756	0.0222335
cg12522602	ENSG00000183514	-1.23795	0.151776	0.000429286	0.015647
cg18180846	ENSG00000138136	-1.26237	0.152045	0.00190845	0.0378319
cg00064261	ENSG00000143632	-3.34333	0.171252	0.000429286	0.015647
cg02767613	ENSG00000143632	-4.99108	0.268268	0.000132495	0.00830247
cg05347845	ENSG00000143632	-5.38527	0.234807	4.83208e-05	0.00514624
cg08652487	ENSG00000143632	-3.69683	0.187308	0.00123491	0.0292137
cg11689813	ENSG00000143632	-3.36183	0.209524	0.000198876	0.0102731
cg24669741	ENSG00000116690	-1.95952	0.209268	0.000226967	0.0109844
cg07474269	ENSG00000254365	-1.42204	0.175586	0.00235497	0.0429545
cg17788512	ENSG00000169116	-1.86927	0.189517	0.000618171	0.0194274
cg22860750	ENSG00000169116	-1.53873	0.161717	0.000548202	0.0181632
cg23279152	ENSG00000169116	-1.41477	0.197304	0.000618171	0.0194274
cg18964375	ENSG00000225313	-1.45382	0.214469	0.000173982	0.00952832
cg06957053	ENSG00000157680	1.29282	-0.166076	0.000258613	0.0118383
cg14163245	ENSG00000124228	-1.52872	0.209595	0.000100217	0.00722982
cg00072454	ENSG00000267913	-1.56429	0.2144	0.000226967	0.0109844
cg12892198	ENSG00000267913	-1.34813	0.197532	0.000548202	0.0181632
cg00072454	ENSG00000237604	-1.56429	0.2144	0.000226967	0.0109844
cg12892198	ENSG00000237604	-1.34813	0.197532	0.000548202	0.0181632
cg00074369	ENSG00000226238	-1.37642	0.233999	1.60158e-05	0.00322649
cg00414077	ENSG00000101342	-1.75272	0.23708	6.5054e-05	0.00586981
cg09227119	ENSG00000101342	-1.86465	0.228815	0.000151954	0.00890325
cg14613878	ENSG00000101342	-1.51393	0.218395	0.00098578	0.0254423
cg18355997	ENSG00000101342	-1.98504	0.303709	4.15252e-05	0.00485156
cg12522602	ENSG00000123977	-1.23795	0.151776	0.000429286	0.015647
cg00077302	ENSG00000255311	-1.8199	0.282094	0.000258613	0.0118383
cg09184659	ENSG00000255311	-1.79161	0.204809	0.000379055	0.0145857
cg00079598	ENSG00000196099	-1.31517	0.176578	0.000782756	0.0222335
cg26410778	ENSG00000252179	-1.43322	0.195569	0.000618171	0.0194274
cg06675984	ENSG00000207387	-1.69881	0.243351	0.000379055	0.0145857
cg00082983	ENSG00000257016	-1.52127	0.226746	0.000379055	0.0145857
cg06069998	ENSG00000257016	-1.4412	0.173719	0.00110405	0.0273676
cg00082983	ENSG00000256039	-1.52127	0.226746	0.000379055	0.0145857
cg06069998	ENSG00000256039	-1.4412	0.173719	0.00110405	0.0273676
cg13796110	ENSG00000186198	-1.48215	0.196712	0.00098578	0.0254423
cg17312501	ENSG00000186198	-2.42592	0.336255	1.60158e-05	0.00322649
cg14355829	ENSG00000132911	-1.54507	0.218551	0.000294215	0.0127351
cg00083659	ENSG00000185264	-1.64853	0.182967	0.00171488	0.0355611
cg03320087	ENSG00000185264	-1.74891	0.277592	4.22122e-07	0.000900912
cg17699374	ENSG00000185264	-2.0917	0.159761	0.00123491	0.0292137
cg22088368	ENSG00000185264	-1.55291	0.191667	0.00123491	0.0292137
cg24136754	ENSG00000185264	-2.05607	0.159471	7.52701e-05	0.00625971
cg00084608	ENSG00000257859	-1.51839	0.275661	2.60358e-05	0.00395787
cg02499925	ENSG00000183024	-1.80973	0.195449	0.000151954	0.00890325
cg25847416	ENSG00000266756	1.32341	-0.151732	0.0026113	0.045626
cg00088445	ENSG00000217702	-1.21078	0.152533	2.60358e-05	0.00395787
cg00802553	ENSG00000217702	-1.38573	0.229209	5.61206e-05	0.005464
cg00090306	ENSG00000253287	-1.51979	0.270963	1.8873e-05	0.00341869
cg23150798	ENSG00000253287	-1.57054	0.199508	0.000618171	0.0194274
cg00091513	ENSG00000260198	-2.05512	0.228804	1.14539e-05	0.00286758
cg07468305	ENSG00000260198	-1.51545	0.178525	0.00123491	0.0292137
cg09803378	ENSG00000206749	-1.27752	0.162604	0.000548202	0.0181632
cg00092383	ENSG00000229660	-1.81149	0.261902	0.000429286	0.015647
cg23950090	ENSG00000047578	-1.94035	0.169716	0.000258613	0.0118383
cg06059109	ENSG00000199331	-1.58421	0.304412	1.35596e-05	0.00306384
cg00095214	ENSG00000197982	-1.52917	0.19991	0.000429286	0.015647
cg10892655	ENSG00000258026	-1.31713	0.169751	0.000485465	0.0168648
cg09402796	ENSG00000222219	-1.69589	0.189328	0.00153904	0.0332651
cg06633034	ENSG00000146083	-1.93203	0.180219	0.0028921	0.0485832
cg00099240	ENSG00000185666	-1.98817	0.205382	0.000198876	0.0102731
cg00100703	ENSG00000266981	-1.76285	0.246674	0.000100217	0.00722982
cg00102060	ENSG00000101049	-1.68676	0.173223	0.00011533	0.00772304
cg04420889	ENSG00000101049	-1.66669	0.255888	0.00011533	0.00772304
cg08451458	ENSG00000106178	-1.41168	0.198934	0.000198876	0.0102731
cg00104059	ENSG00000255206	-1.63949	0.236635	0.000379055	0.0145857
cg00856187	ENSG00000252089	-2.31216	0.216789	0.000379055	0.0145857
cg16943635	ENSG00000197745	-1.85201	0.24954	9.65157e-06	0.00266729
cg00108027	ENSG00000187908	1.57631	-0.150098	0.00171488	0.0355611
cg07858728	ENSG00000187908	1.37812	-0.15415	0.00123491	0.0292137
cg11976790	ENSG00000187908	2.03893	-0.300795	4.83208e-05	0.00514624
cg13153721	ENSG00000187908	1.87219	-0.293851	0.000782756	0.0222335
cg07045570	ENSG00000143727	-1.63254	0.203303	0.000132495	0.00830247
cg18437581	ENSG00000012822	-2.25437	0.164054	0.000782756	0.0222335
cg25827515	ENSG00000012822	-1.4146	0.204989	0.000548202	0.0181632
cg00110832	ENSG00000221988	-2.34265	0.270338	4.83208e-05	0.00514624
cg03570994	ENSG00000221988	-2.18039	0.231681	0.000151954	0.00890325
cg04749507	ENSG00000221988	-2.24343	0.174799	0.00153904	0.0332651
cg11386011	ENSG00000221988	-2.40265	0.236006	6.5054e-05	0.00586981
cg12626589	ENSG00000221988	-2.8675	0.239142	2.60358e-05	0.00395787
cg12883279	ENSG00000221988	-3.19051	0.167942	4.15252e-05	0.00485156
cg16481280	ENSG00000221988	-2.72533	0.239512	0.000100217	0.00722982
cg18235088	ENSG00000221988	-1.85424	0.297379	7.52701e-05	0.00625971
cg19048176	ENSG00000221988	-1.5552	0.201023	0.00235497	0.0429545
cg20914572	ENSG00000221988	-3.24924	0.252049	1.35596e-05	0.00306384
cg00110832	ENSG00000258388	-2.34265	0.270338	4.83208e-05	0.00514624
cg03570994	ENSG00000258388	-2.18039	0.231681	0.000151954	0.00890325
cg04749507	ENSG00000258388	-2.24343	0.174799	0.00153904	0.0332651
cg11386011	ENSG00000258388	-2.40265	0.236006	6.5054e-05	0.00586981
cg12626589	ENSG00000258388	-2.8675	0.239142	2.60358e-05	0.00395787
cg12883279	ENSG00000258388	-3.19051	0.167942	4.15252e-05	0.00485156
cg16481280	ENSG00000258388	-2.72533	0.239512	0.000100217	0.00722982
cg18235088	ENSG00000258388	-1.85424	0.297379	7.52701e-05	0.00625971
cg19048176	ENSG00000258388	-1.5552	0.201023	0.00235497	0.0429545
cg02238142	ENSG00000223985	-1.47757	0.195264	0.000173982	0.00952832
cg02484411	ENSG00000223985	-1.27222	0.16273	0.00137949	0.0311209
cg01092932	ENSG00000207975	-1.29201	0.184282	7.52701e-05	0.00625971
cg25349643	ENSG00000207975	-1.69906	0.322562	2.23234e-06	0.00151321
cg03426600	ENSG00000207759	-1.79219	0.250554	0.000696091	0.0207968
cg25349643	ENSG00000207759	-1.69906	0.322562	2.23234e-06	0.00151321
cg07650568	ENSG00000177535	-1.3012	0.184013	0.000198876	0.0102731
cg06843131	ENSG00000136856	-1.52881	0.256848	5.61206e-05	0.005464
cg14428100	ENSG00000164611	-1.50775	0.290577	5.68931e-06	0.00219782
cg01030624	ENSG00000120262	-1.53274	0.200293	0.000548202	0.0181632
cg00117864	ENSG00000261276	-1.45203	0.217178	0.000618171	0.0194274
cg05685023	ENSG00000145012	-2.00921	0.182656	6.5054e-05	0.00586981
cg14091103	ENSG00000145012	-2.16855	0.197928	4.74513e-06	0.00207056
cg16224163	ENSG00000145012	-1.33635	0.17532	0.00123491	0.0292137
cg00119314	ENSG00000136444	-1.76089	0.210923	0.00123491	0.0292137
cg18321354	ENSG00000198286	-1.39226	0.217098	0.000173982	0.00952832
cg02687322	ENSG00000214546	-1.81432	0.207914	2.60358e-05	0.00395787
cg07316505	ENSG00000214546	-2.13472	0.155907	0.00212127	0.0403689
cg00120534	ENSG00000167994	-1.47344	0.24987	0.000334203	0.0136777
cg06569331	ENSG00000167994	-1.36464	0.173072	0.000782756	0.0222335
cg07874367	ENSG00000167994	-1.50957	0.226742	0.000294215	0.0127351
cg00121039	ENSG00000170054	1.35013	-0.241074	0.000334203	0.0136777
cg09142399	ENSG00000116791	-1.39677	0.198163	0.000294215	0.0127351
cg22800555	ENSG00000260271	-2.07556	0.174013	0.000226967	0.0109844
cg05131862	ENSG00000198812	-1.2516	0.154522	0.00087901	0.0238608
cg07404514	ENSG00000213722	-1.21888	0.156783	0.00110405	0.0273676
cg00130766	ENSG00000232401	-1.71601	0.197982	0.00137949	0.0311209
cg10198932	ENSG00000232401	-1.47492	0.191766	0.000618171	0.0194274
cg13520715	ENSG00000232401	-1.78242	0.28178	0.000151954	0.00890325
cg26048478	ENSG00000232401	-1.62547	0.180512	0.00190845	0.0378319
cg00130766	ENSG00000236384	-1.71601	0.197982	0.00137949	0.0311209
cg10198932	ENSG00000236384	-1.47492	0.191766	0.000618171	0.0194274
cg13520715	ENSG00000236384	-1.78242	0.28178	0.000151954	0.00890325
cg26048478	ENSG00000236384	-1.62547	0.180512	0.00190845	0.0378319
cg22343048	ENSG00000239045	-1.29365	0.150381	0.00190845	0.0378319
cg00133391	ENSG00000167103	-2.58599	0.164024	0.000379055	0.0145857
cg00135888	ENSG00000208009	-1.96185	0.179431	0.000485465	0.0168648
cg05082527	ENSG00000208009	-1.70726	0.306955	2.11772e-07	0.000800865
cg23371208	ENSG00000208009	-1.47843	0.192746	0.000258613	0.0118383
cg02467735	ENSG00000179142	-1.45128	0.217508	1.60158e-05	0.00322649
cg24155084	ENSG00000179142	-1.68749	0.246043	0.000294215	0.0127351
cg11591520	ENSG00000138684	-1.75504	0.179873	0.00212127	0.0403689
cg00137381	ENSG00000225350	-1.28556	0.168791	0.00110405	0.0273676
cg04654716	ENSG00000198780	-1.43444	0.177258	0.00087901	0.0238608
cg00138030	ENSG00000267563	-1.40363	0.157289	0.00235497	0.0429545
cg12514933	ENSG00000124225	-1.48646	0.208737	0.00123491	0.0292137
cg12670073	ENSG00000124225	-1.51911	0.245599	7.52701e-05	0.00625971
cg20208990	ENSG00000124225	-1.26937	0.157343	0.00123491	0.0292137
cg00139726	ENSG00000168582	-1.74828	0.257421	6.5054e-05	0.00586981
cg06977942	ENSG00000168582	-1.67292	0.247608	3.56136e-05	0.00454519
cg07313720	ENSG00000168582	-1.78895	0.193189	0.000429286	0.015647
cg22386774	ENSG00000168582	-1.73163	0.271253	2.60358e-05	0.00395787
cg25777865	ENSG00000168582	-1.70578	0.22419	0.000258613	0.0118383
cg01827781	ENSG00000103502	-1.85255	0.206184	0.000548202	0.0181632
cg02575675	ENSG00000103502	-1.5367	0.246629	1.60158e-05	0.00322649
cg22191015	ENSG00000103502	-1.77597	0.233917	0.000173982	0.00952832
cg22581518	ENSG00000103502	-1.40039	0.217943	0.00011533	0.00772304
cg24235633	ENSG00000103502	-1.70469	0.270795	0.000379055	0.0145857
cg00338763	ENSG00000079819	1.57496	-0.232342	7.52701e-05	0.00625971
cg21615638	ENSG00000204161	-1.59639	0.20156	0.000334203	0.0136777
cg25805482	ENSG00000204161	-1.41917	0.230946	0.00011533	0.00772304
cg08529799	ENSG00000204052	-1.54587	0.234233	0.000226967	0.0109844
cg24756966	ENSG00000204052	-1.6745	0.2299	0.00123491	0.0292137
cg25078649	ENSG00000204052	-1.54451	0.237612	0.00011533	0.00772304
cg26590603	ENSG00000204052	-1.29033	0.154405	0.00098578	0.0254423
cg00143249	ENSG00000235029	-5.79964	0.293891	0.000379055	0.0145857
cg02440420	ENSG00000235029	-11.7097	0.263057	0.0026113	0.045626
cg05060949	ENSG00000235029	-3.32375	0.299483	0.000258613	0.0118383
cg08309529	ENSG00000235029	-6.67497	0.261548	7.52701e-05	0.00625971
cg18785598	ENSG00000235029	-5.07754	0.270519	3.04825e-05	0.00424743
cg25287257	ENSG00000235029	-5.10505	0.238138	6.80264e-06	0.00230561
cg27651243	ENSG00000235029	-12.4805	0.239631	0.000379055	0.0145857
cg06351503	ENSG00000204356	-1.3429	0.182011	0.000696091	0.0207968
cg19475184	ENSG00000251550	-1.42264	0.180126	0.000379055	0.0145857
cg00145880	ENSG00000243613	-2.07666	0.262951	6.5054e-05	0.00586981
cg00145880	ENSG00000233222	-2.07666	0.262951	6.5054e-05	0.00586981
cg14814536	ENSG00000183161	-1.52166	0.187852	0.00123491	0.0292137
cg08098382	ENSG00000105278	-1.99722	0.225009	0.00190845	0.0378319
cg00148355	ENSG00000169877	-1.407	0.18329	0.000226967	0.0109844
cg14387505	ENSG00000169877	-1.50122	0.155352	0.00098578	0.0254423
cg18031778	ENSG00000221583	-1.54538	0.206501	0.00171488	0.0355611
cg00757952	ENSG00000100122	-1.36315	0.203905	9.65157e-06	0.00266729
cg01851928	ENSG00000100122	-1.21107	0.157109	0.00212127	0.0403689
cg17182184	ENSG00000100122	-1.72253	0.159796	0.00123491	0.0292137
cg01123908	ENSG00000126062	-1.58676	0.220403	3.56136e-05	0.00454519
cg10017118	ENSG00000105641	-1.34269	0.157264	0.00110405	0.0273676
cg14299193	ENSG00000228951	-1.59072	0.185076	0.0028921	0.0485832
cg00154159	ENSG00000168124	-1.4792	0.155121	0.0026113	0.045626
cg00155351	ENSG00000101327	1.2055	-0.151269	0.00137949	0.0311209
cg00683788	ENSG00000101327	1.39225	-0.199216	0.000548202	0.0181632
cg05365962	ENSG00000101327	1.39077	-0.23728	4.83208e-05	0.00514624
cg10058920	ENSG00000101327	2.03376	-0.288705	8.69299e-05	0.00675993
cg11320144	ENSG00000101327	1.39674	-0.19282	5.61206e-05	0.005464
cg14944362	ENSG00000101327	1.46157	-0.225931	3.56136e-05	0.00454519
cg19077019	ENSG00000101327	1.3646	-0.221904	8.11334e-06	0.00248071
cg19143950	ENSG00000101327	1.65644	-0.225482	0.00212127	0.0403689
cg19873297	ENSG00000072786	-1.46212	0.229329	0.000132495	0.00830247
cg19217964	ENSG00000261743	-1.43596	0.217494	0.000379055	0.0145857
cg06247946	ENSG00000186440	-1.62458	0.153455	0.00235497	0.0429545
cg00160301	ENSG00000183091	-1.27229	0.17073	0.000334203	0.0136777
cg13266773	ENSG00000164930	-2.1636	0.202919	3.04825e-05	0.00424743
cg20809157	ENSG00000248708	-1.35193	0.198851	0.00110405	0.0273676
cg01349478	ENSG00000105695	-1.61246	0.209636	0.00190845	0.0378319
cg05663558	ENSG00000105695	-1.57587	0.172547	3.56136e-05	0.00454519
cg14535518	ENSG00000105695	-1.68015	0.165414	0.0028921	0.0485832
cg27017562	ENSG00000105695	-1.50794	0.192292	0.00123491	0.0292137
cg00163144	ENSG00000226990	-1.73364	0.226995	0.000198876	0.0102731
cg00163394	ENSG00000221748	-1.52616	0.222959	8.69299e-05	0.00675993
cg04435534	ENSG00000221748	-1.68827	0.294867	8.11334e-06	0.00248071
cg00163480	ENSG00000140093	-2.40954	0.311947	0.000151954	0.00890325
cg12142424	ENSG00000140093	-2.8503	0.275239	6.80264e-06	0.00230561
cg17363439	ENSG00000140093	-2.23044	0.267633	0.000258613	0.0118383
cg18763245	ENSG00000140093	-1.88532	0.242222	0.00235497	0.0429545
cg19937039	ENSG00000140093	-3.01201	0.239334	0.000379055	0.0145857
cg20599748	ENSG00000140093	-1.6885	0.177502	0.0026113	0.045626
cg21246665	ENSG00000140093	-2.32844	0.259866	0.000429286	0.015647
cg11116798	ENSG00000189169	-1.30359	0.175829	0.00171488	0.0355611
cg27141248	ENSG00000248464	-1.41665	0.17691	0.00153904	0.0332651
cg00168942	ENSG00000177291	1.24666	-0.170959	0.00153904	0.0332651
cg00172297	ENSG00000255193	-1.38344	0.194401	0.000782756	0.0222335
cg19847930	ENSG00000255193	-1.2257	0.166712	0.000258613	0.0118383
cg18020547	ENSG00000143502	1.23164	-0.153534	0.000173982	0.00952832
cg22417925	ENSG00000184428	-1.40412	0.177851	0.0028921	0.0485832
cg00173546	ENSG00000169371	-1.76907	0.234595	0.00123491	0.0292137
cg23097139	ENSG00000169371	-1.9129	0.265311	0.000173982	0.00952832
cg01987509	ENSG00000082175	-1.63062	0.242395	8.69299e-05	0.00675993
cg02295477	ENSG00000171456	1.48323	-0.192791	0.000198876	0.0102731
cg12592359	ENSG00000171456	1.30544	-0.193834	0.000696091	0.0207968
cg04490079	ENSG00000231861	-1.43525	0.207386	0.000618171	0.0194274
cg00241967	ENSG00000205444	-1.59087	0.187644	0.00235497	0.0429545
cg10082525	ENSG00000207749	-1.3078	0.197215	0.000198876	0.0102731
cg18384960	ENSG00000207749	-1.63019	0.266759	8.69299e-05	0.00675993
cg19603100	ENSG00000207749	-1.35581	0.206527	0.00137949	0.0311209
cg20067612	ENSG00000207749	-1.3823	0.202372	0.00087901	0.0238608
cg21876806	ENSG00000207749	-1.25277	0.178266	0.000294215	0.0127351
cg16596496	ENSG00000235156	-2.04695	0.304614	8.10234e-07	0.0010848
cg24405245	ENSG00000235156	-1.66651	0.211541	3.04825e-05	0.00424743
cg04914996	ENSG00000175077	-1.43591	0.160205	0.00123491	0.0292137
cg01101782	ENSG00000117139	-1.61017	0.273157	0.000379055	0.0145857
cg10734950	ENSG00000117139	-1.29483	0.174882	0.0026113	0.045626
cg10519437	ENSG00000165410	-2.1437	0.191129	0.00110405	0.0273676
cg17353698	ENSG00000204386	-6.35512	0.160098	0.000618171	0.0194274
cg21116447	ENSG00000204386	-7.44419	0.160485	2.60358e-05	0.00395787
cg22753340	ENSG00000204386	-4.67071	0.159855	0.000696091	0.0207968
cg00179699	ENSG00000231703	-1.59685	0.254583	0.000379055	0.0145857
cg14270073	ENSG00000197081	-1.31094	0.200154	3.04825e-05	0.00424743
cg09847289	ENSG00000182177	-1.44082	0.215235	0.000198876	0.0102731
cg18845375	ENSG00000182177	-1.39667	0.193224	0.00110405	0.0273676
cg06819553	ENSG00000226808	-1.57007	0.185862	0.00087901	0.0238608
cg18457595	ENSG00000226808	-1.26789	0.167778	0.00171488	0.0355611
cg25027271	ENSG00000107815	-1.3945	0.204404	0.000198876	0.0102731
cg22900206	ENSG00000144369	-1.39351	0.19418	0.000100217	0.00722982
cg06103338	ENSG00000237119	-1.93491	0.227591	0.000198876	0.0102731
cg10287023	ENSG00000144395	-2.0582	0.254989	8.69299e-05	0.00675993
cg20018806	ENSG00000134827	-1.63575	0.234492	0.000258613	0.0118383
cg15781073	ENSG00000211863	1.35784	-0.234393	0.000618171	0.0194274
cg15781073	ENSG00000211864	1.35784	-0.234393	0.000618171	0.0194274
cg07283011	ENSG00000163785	-1.60045	0.198144	0.000548202	0.0181632
cg00190738	ENSG00000134982	-1.68948	0.230041	0.00098578	0.0254423
cg16110711	ENSG00000134982	-2.05638	0.167967	0.00171488	0.0355611
cg16451027	ENSG00000134982	-1.83347	0.226886	0.000618171	0.0194274
cg26354439	ENSG00000197102	-1.46547	0.234532	1.83506e-06	0.00138309
cg00191458	ENSG00000235172	1.39976	-0.22206	0.0028921	0.0485832
cg22270593	ENSG00000235172	1.41654	-0.216452	0.000429286	0.015647
cg22780344	ENSG00000205745	-1.43993	0.246885	8.10234e-07	0.0010848
cg26982651	ENSG00000255322	-1.38552	0.211671	0.000100217	0.00722982
cg21957644	ENSG00000182613	-1.35122	0.193289	0.000379055	0.0145857
cg10974128	ENSG00000119938	-1.92303	0.173345	0.00137949	0.0311209
cg02186756	ENSG00000108849	-1.47803	0.222396	0.000429286	0.015647
cg00199059	ENSG00000271784	-1.7764	0.162391	0.000132495	0.00830247
cg00691729	ENSG00000141371	-2.71258	0.271965	1.60158e-05	0.00322649
cg22840454	ENSG00000164815	-1.37456	0.196107	4.15252e-05	0.00485156
cg10081811	ENSG00000268162	-1.27146	0.154781	0.00190845	0.0378319
cg16102975	ENSG00000207266	-1.65868	0.254085	9.65157e-06	0.00266729
cg18342425	ENSG00000132972	-1.68353	0.236066	0.00190845	0.0378319
cg00202568	ENSG00000104237	-1.6517	0.211183	0.000696091	0.0207968
cg06704573	ENSG00000104237	-1.94735	0.267687	3.04825e-05	0.00424743
cg10780897	ENSG00000104237	-1.82808	0.183212	0.00171488	0.0355611
cg16408374	ENSG00000144476	-1.38373	0.202071	0.000782756	0.0222335
cg12064459	ENSG00000125508	-1.47831	0.252741	0.000132495	0.00830247
cg20186907	ENSG00000128536	-1.74309	0.263014	0.000100217	0.00722982
cg18336671	ENSG00000164209	-1.31327	0.160899	0.00212127	0.0403689
cg00208728	ENSG00000253930	-1.47259	0.262867	5.2676e-07	0.000954183
cg05366923	ENSG00000058085	-1.40668	0.175873	0.000173982	0.00952832
cg12552165	ENSG00000058085	-1.33535	0.179568	0.00110405	0.0273676
cg00208912	ENSG00000162692	1.43619	-0.210526	0.00110405	0.0273676
cg25762679	ENSG00000162692	1.48395	-0.21555	0.00123491	0.0292137
cg25763716	ENSG00000162692	1.38734	-0.17281	0.000151954	0.00890325
cg00209355	ENSG00000263793	-1.41473	0.207704	0.000618171	0.0194274
cg06271655	ENSG00000263793	-1.54861	0.257023	7.52701e-05	0.00625971
cg00209520	ENSG00000144191	-1.76894	0.16274	0.0028921	0.0485832
cg00209520	ENSG00000227987	-1.76894	0.16274	0.0028921	0.0485832
cg04217427	ENSG00000137210	-1.71886	0.321044	0.000132495	0.00830247
cg04217427	ENSG00000153157	-1.71886	0.321044	0.000132495	0.00830247
cg04217427	ENSG00000272162	-1.71886	0.321044	0.000132495	0.00830247
cg27068330	ENSG00000213445	-3.91557	0.157313	0.000294215	0.0127351
cg00214548	ENSG00000157330	-1.37482	0.241677	6.80264e-06	0.00230561
cg00766918	ENSG00000157330	-1.73258	0.320665	2.23234e-06	0.00151321
cg17878878	ENSG00000157330	-1.53959	0.191899	0.0028921	0.0485832
cg21116342	ENSG00000241525	-2.01734	0.292993	0.00087901	0.0238608
cg00215550	ENSG00000167196	-1.51975	0.225359	0.000226967	0.0109844
cg00772428	ENSG00000167196	-2.19213	0.313596	2.21914e-05	0.00371972
cg05374463	ENSG00000167196	-1.40304	0.221822	6.80264e-06	0.00230561
cg06291107	ENSG00000166619	-1.32612	0.170238	0.00212127	0.0403689
cg00219216	ENSG00000212382	-1.69761	0.288789	4.74513e-06	0.00207056
cg07993518	ENSG00000212382	-1.34949	0.205363	9.65157e-06	0.00266729
cg18282517	ENSG00000151065	-1.29497	0.185785	0.000485465	0.0168648
cg21666867	ENSG00000151065	-1.28967	0.176842	0.00087901	0.0238608
cg00221694	ENSG00000253979	-1.79241	0.19378	4.15252e-05	0.00485156
cg09552063	ENSG00000253979	-1.28447	0.192076	0.000379055	0.0145857
cg18282883	ENSG00000253979	-1.43633	0.216463	0.000485465	0.0168648
cg18866586	ENSG00000253979	-1.43458	0.22838	0.000294215	0.0127351
cg26809516	ENSG00000253979	-1.46848	0.259551	2.21914e-05	0.00371972
cg00394303	ENSG00000240801	-1.77295	0.215835	0.000696091	0.0207968
cg02719427	ENSG00000240801	-1.50067	0.207936	0.000696091	0.0207968
cg07237308	ENSG00000240801	-1.24436	0.162185	0.000618171	0.0194274
cg09503234	ENSG00000240801	-1.44296	0.183819	0.0028921	0.0485832
cg24014993	ENSG00000096092	-1.71583	0.196023	0.000429286	0.015647
cg00222963	ENSG00000253642	1.23433	-0.166835	0.0026113	0.045626
cg00926226	ENSG00000253642	1.21515	-0.160825	0.00098578	0.0254423
cg02144874	ENSG00000168427	-1.86305	0.221511	4.15252e-05	0.00485156
cg04197634	ENSG00000250234	-1.29085	0.160021	0.000226967	0.0109844
cg11585500	ENSG00000250234	-2.50356	0.290991	0.000696091	0.0207968
cg20417424	ENSG00000117069	-1.89485	0.246979	5.61206e-05	0.005464
cg21235088	ENSG00000117069	-1.42248	0.205486	0.000379055	0.0145857
cg02336568	ENSG00000261671	-1.59709	0.185394	0.0026113	0.045626
cg20734092	ENSG00000261671	-1.94553	0.22119	0.000696091	0.0207968
cg05561193	ENSG00000170390	1.54104	-0.21369	0.0028921	0.0485832
cg24028413	ENSG00000064225	-1.4274	0.179306	0.0028921	0.0485832
cg00898111	ENSG00000204347	1.88411	-0.252755	7.52701e-05	0.00625971
cg06521718	ENSG00000167123	-2.02931	0.187553	0.000782756	0.0222335
cg14955103	ENSG00000166278	-1.31479	0.167309	0.000696091	0.0207968
cg00232480	ENSG00000237248	-1.52089	0.18581	0.00171488	0.0355611
cg01724702	ENSG00000237914	-1.69679	0.218119	6.80264e-06	0.00230561
cg01153834	ENSG00000184350	-1.33384	0.20517	0.000618171	0.0194274
cg05382497	ENSG00000184350	-1.76526	0.220126	0.000226967	0.0109844
cg09875624	ENSG00000184350	-1.31045	0.189186	0.0028921	0.0485832
cg13016308	ENSG00000184350	-1.57058	0.1614	0.00137949	0.0311209
cg22311230	ENSG00000184350	-1.5898	0.184507	0.0028921	0.0485832
cg22488642	ENSG00000184350	-1.46347	0.150909	0.00190845	0.0378319
cg00236991	ENSG00000120341	1.46156	-0.231624	0.000379055	0.0145857
cg05534515	ENSG00000171840	-1.60857	0.238191	0.00153904	0.0332651
cg25089903	ENSG00000171840	-1.46381	0.220819	0.00153904	0.0332651
cg06331446	ENSG00000231297	-1.50925	0.229909	0.00011533	0.00772304
cg00237547	ENSG00000236170	-1.58007	0.204505	0.00235497	0.0429545
cg00237825	ENSG00000215547	-1.78655	0.202016	0.00087901	0.0238608
cg10305299	ENSG00000215547	-1.61036	0.18275	0.0026113	0.045626
cg00238438	ENSG00000239716	-1.55266	0.264236	0.000226967	0.0109844
cg19173078	ENSG00000239716	-1.72768	0.285533	7.52701e-05	0.00625971
cg02710860	ENSG00000137802	-1.76727	0.156426	0.00087901	0.0238608
cg15682495	ENSG00000247213	-1.40374	0.171977	0.00153904	0.0332651
cg23318476	ENSG00000135426	-1.49569	0.215946	0.000485465	0.0168648
cg10333791	ENSG00000201867	-1.80125	0.233465	4.83208e-05	0.00514624
cg20766837	ENSG00000201867	-1.34577	0.15922	0.00153904	0.0332651
cg24501073	ENSG00000201867	-1.39185	0.20509	0.000294215	0.0127351
cg24636281	ENSG00000241878	3.0474	-0.152773	0.00087901	0.0238608
cg00241127	ENSG00000251759	-1.55471	0.191359	0.00235497	0.0429545
cg08805386	ENSG00000169154	-1.35419	0.161983	0.000548202	0.0181632
cg19056772	ENSG00000161958	1.33078	-0.155422	0.00153904	0.0332651
cg25563256	ENSG00000161958	1.33777	-0.154054	0.000379055	0.0145857
cg19056772	ENSG00000262624	1.33078	-0.155422	0.00153904	0.0332651
cg25563256	ENSG00000262624	1.33777	-0.154054	0.000379055	0.0145857
cg04704531	ENSG00000198353	1.82122	-0.336829	5.61206e-05	0.005464
cg15660418	ENSG00000198353	2.02321	-0.449697	3.36954e-07	0.000864685
cg15817960	ENSG00000198353	1.9611	-0.399708	1.83506e-06	0.00138309
cg16937769	ENSG00000198353	1.79648	-0.327293	8.69299e-05	0.00675993
cg18040878	ENSG00000198353	1.69852	-0.345793	5.61206e-05	0.005464
cg22621272	ENSG00000198353	2.14273	-0.276879	0.000258613	0.0118383
cg04704531	ENSG00000273046	1.82122	-0.336829	5.61206e-05	0.005464
cg15817960	ENSG00000273046	1.9611	-0.399708	1.83506e-06	0.00138309
cg16937769	ENSG00000273046	1.79648	-0.327293	8.69299e-05	0.00675993
cg00243661	ENSG00000166368	-1.35264	0.197583	0.000485465	0.0168648
cg16117113	ENSG00000231529	-1.76044	0.215037	0.000429286	0.015647
cg00245615	ENSG00000257138	-1.52928	0.192515	0.000173982	0.00952832
cg11744116	ENSG00000257138	-1.40316	0.166643	0.000100217	0.00722982
cg27527043	ENSG00000257138	-1.3262	0.174813	0.000429286	0.015647
cg00246301	ENSG00000204640	-1.26873	0.151638	0.00123491	0.0292137
cg27369423	ENSG00000261439	-1.60773	0.17027	0.000294215	0.0127351
cg00247334	ENSG00000180914	-1.77564	0.23049	0.00123491	0.0292137
cg25085537	ENSG00000180914	-1.71977	0.18433	0.0026113	0.045626
cg00247334	ENSG00000266778	-1.77564	0.23049	0.00123491	0.0292137
cg25085537	ENSG00000266778	-1.71977	0.18433	0.0026113	0.045626
cg00247587	ENSG00000100427	-3.01467	0.187647	3.04825e-05	0.00424743
cg10854441	ENSG00000100427	-1.34278	0.170097	0.00190845	0.0378319
cg11422921	ENSG00000100427	-1.9339	0.186508	0.000173982	0.00952832
cg20334622	ENSG00000273476	-1.76965	0.293391	5.61206e-05	0.005464
cg08310466	ENSG00000163673	-1.54672	0.257533	1.14539e-05	0.00286758
cg21113478	ENSG00000163673	-2.29056	0.32905	1.83506e-06	0.00138309
cg24617741	ENSG00000226935	-1.51623	0.22897	0.00087901	0.0238608
cg02619544	ENSG00000236846	-2.26935	0.180204	0.000429286	0.015647
cg07015886	ENSG00000236846	-1.84865	0.240864	4.83208e-05	0.00514624
cg18201671	ENSG00000236846	-1.88101	0.197364	0.00087901	0.0238608
cg02619544	ENSG00000187554	-2.26935	0.180204	0.000429286	0.015647
cg07015886	ENSG00000187554	-1.84865	0.240864	4.83208e-05	0.00514624
cg18201671	ENSG00000187554	-1.88101	0.197364	0.00087901	0.0238608
cg06523752	ENSG00000164113	-1.37482	0.204707	1.60158e-05	0.00322649
cg15843370	ENSG00000164113	-1.42434	0.167624	0.00098578	0.0254423
cg17756365	ENSG00000164113	-1.38918	0.196098	0.00098578	0.0254423
cg00259667	ENSG00000252424	-1.66415	0.167519	0.000100217	0.00722982
cg08802497	ENSG00000252424	-1.6514	0.2622	9.65157e-06	0.00266729
cg20309779	ENSG00000153896	-1.49963	0.22831	0.000696091	0.0207968
cg05938715	ENSG00000147654	-1.45049	0.189625	0.00110405	0.0273676
cg11372772	ENSG00000238272	-1.37751	0.188165	0.00171488	0.0355611
cg24731096	ENSG00000119321	-1.59979	0.172948	0.000173982	0.00952832
cg12369512	ENSG00000200528	-1.35525	0.188472	7.52701e-05	0.00625971
cg12720297	ENSG00000200528	-1.35627	0.179698	0.000696091	0.0207968
cg03141756	ENSG00000204428	-1.76564	0.215979	0.000173982	0.00952832
cg04782571	ENSG00000248475	-2.35577	0.270296	1.35596e-05	0.00306384
cg01057527	ENSG00000165084	-1.55763	0.226088	0.00153904	0.0332651
cg12284971	ENSG00000115468	-1.43402	0.21183	5.61206e-05	0.005464
cg08926571	ENSG00000165985	-1.87564	0.351232	1.35596e-05	0.00306384
cg12875950	ENSG00000165985	-2.03648	0.35218	1.35596e-05	0.00306384
cg14518761	ENSG00000079432	-1.52551	0.189721	0.000258613	0.0118383
cg16684029	ENSG00000251652	-1.65205	0.179713	0.000379055	0.0145857
cg16684029	ENSG00000178222	-1.65205	0.179713	0.000379055	0.0145857
cg00268971	ENSG00000236758	-1.42577	0.228868	2.60358e-05	0.00395787
cg25385939	ENSG00000236758	-1.4034	0.234552	7.52701e-05	0.00625971
cg08326660	ENSG00000242689	-1.67488	0.275891	0.00011533	0.00772304
cg10672108	ENSG00000242689	-2.3855	0.255876	0.000198876	0.0102731
cg00273737	ENSG00000204429	-1.31617	0.169548	0.00123491	0.0292137
cg02274584	ENSG00000236532	-2.15728	0.160017	0.00190845	0.0378319
cg03347163	ENSG00000152137	-1.44831	0.240501	0.00011533	0.00772304
cg22189286	ENSG00000152137	-1.46032	0.214572	0.000379055	0.0145857
cg09525112	ENSG00000185942	-1.78274	0.232556	0.00212127	0.0403689
cg09173666	ENSG00000251218	-1.36752	0.162913	0.000782756	0.0222335
cg15962313	ENSG00000254938	1.31467	-0.194676	0.00098578	0.0254423
cg05241828	ENSG00000167701	-1.72722	0.251489	0.000198876	0.0102731
cg07658280	ENSG00000167701	-1.56749	0.236082	5.68931e-06	0.00219782
cg09957864	ENSG00000167701	-1.83549	0.224481	7.52701e-05	0.00625971
cg16582889	ENSG00000167701	-1.58273	0.229577	0.00212127	0.0403689
cg25600446	ENSG00000167701	-1.54499	0.165264	0.00098578	0.0254423
cg26572973	ENSG00000167701	-1.83354	0.239613	0.00153904	0.0332651
cg00280377	ENSG00000184108	-1.33201	0.210166	0.000696091	0.0207968
cg03444122	ENSG00000184108	-1.81242	0.279203	4.83208e-05	0.00514624
cg17597740	ENSG00000184108	-1.58548	0.173255	0.00212127	0.0403689
cg23427912	ENSG00000184108	-1.4955	0.177496	0.000334203	0.0136777
cg25760325	ENSG00000184108	-1.7041	0.244997	0.000151954	0.00890325
cg13589793	ENSG00000250298	-1.31846	0.177206	0.00011533	0.00772304
cg00282178	ENSG00000231574	-1.65289	0.189067	0.00212127	0.0403689
cg00282195	ENSG00000172318	-1.36147	0.184649	0.00123491	0.0292137
cg06621431	ENSG00000172318	-1.29641	0.188775	0.000782756	0.0222335
cg00431050	ENSG00000119915	-2.36767	0.166225	0.000258613	0.0118383
cg00283535	ENSG00000104537	-2.01239	0.260559	0.000618171	0.0194274
cg00284121	ENSG00000176219	-1.7045	0.247218	0.000226967	0.0109844
cg00285343	ENSG00000224116	-1.70748	0.200525	0.00153904	0.0332651
cg00888605	ENSG00000261611	-1.29965	0.173544	0.000100217	0.00722982
cg12958873	ENSG00000133111	-1.98264	0.23478	0.000258613	0.0118383
cg09410045	ENSG00000174944	-1.4798	0.218066	0.00098578	0.0254423
cg21297772	ENSG00000117834	-1.80977	0.236896	0.00011533	0.00772304
cg19297251	ENSG00000270111	-1.65178	0.198925	0.000782756	0.0222335
cg19930444	ENSG00000270111	-2.06995	0.264693	1.35596e-05	0.00306384
cg21349214	ENSG00000270111	-1.84755	0.273789	0.00190845	0.0378319
cg26121724	ENSG00000270111	-1.63722	0.221866	0.00235497	0.0429545
cg00439378	ENSG00000180316	-2.15571	0.270388	0.000151954	0.00890325
cg03726060	ENSG00000180316	-1.24319	0.161518	0.000100217	0.00722982
cg00297521	ENSG00000259504	-1.50647	0.224804	2.60358e-05	0.00395787
cg12643633	ENSG00000256049	-1.35759	0.192519	0.00110405	0.0273676
cg00299240	ENSG00000251940	-1.37488	0.190902	0.00123491	0.0292137
cg00300063	ENSG00000207187	1.35294	-0.231263	0.00235497	0.0429545
cg05986505	ENSG00000104375	1.60126	-0.320503	9.99082e-07	0.00112167
cg17650689	ENSG00000104375	1.39514	-0.248216	4.83208e-05	0.00514624
cg18505241	ENSG00000104375	1.62337	-0.263584	0.000548202	0.0181632
cg22920700	ENSG00000104375	1.85995	-0.355274	4.74513e-06	0.00207056
cg05986505	ENSG00000164920	1.60126	-0.320503	9.99082e-07	0.00112167
cg17650689	ENSG00000164920	1.39514	-0.248216	4.83208e-05	0.00514624
cg22920700	ENSG00000164920	1.85995	-0.355274	4.74513e-06	0.00207056
cg16748816	ENSG00000236981	-1.58176	0.249073	6.5054e-05	0.00586981
cg22794244	ENSG00000236981	-1.53691	0.261055	1.35596e-05	0.00306384
cg06329587	ENSG00000172273	-1.572	0.26741	0.000132495	0.00830247
cg09770542	ENSG00000172273	-1.62182	0.17974	0.00137949	0.0311209
cg27002569	ENSG00000172273	-1.5238	0.244145	0.000696091	0.0207968
cg00303269	ENSG00000259044	-2.1522	0.213697	0.000379055	0.0145857
cg00304134	ENSG00000259067	-1.57617	0.270492	0.000334203	0.0136777
cg22405671	ENSG00000259067	-2.00355	0.310231	4.15252e-05	0.00485156
cg00304185	ENSG00000260807	-1.82936	0.229485	0.00123491	0.0292137
cg03692937	ENSG00000261534	-3.61264	0.378021	9.65157e-06	0.00266729
cg08189638	ENSG00000261534	-3.5216	0.332343	0.000429286	0.015647
cg00306118	ENSG00000249776	-1.27684	0.175054	0.000294215	0.0127351
cg12285491	ENSG00000249776	-1.61988	0.296113	0.000548202	0.0181632
cg24885828	ENSG00000249776	-1.81445	0.314333	8.11334e-06	0.00248071
cg11380134	ENSG00000082213	-1.66473	0.230492	0.00011533	0.00772304
cg12089674	ENSG00000164037	-1.24041	0.169569	4.83208e-05	0.00514624
cg02942008	ENSG00000101144	-2.147	0.154444	0.00098578	0.0254423
cg18759209	ENSG00000101144	-3.64871	0.170814	0.000151954	0.00890325
cg19622623	ENSG00000198774	-1.80234	0.153503	0.00137949	0.0311209
cg25456477	ENSG00000198774	-3.18271	0.17366	0.0028921	0.0485832
cg00314003	ENSG00000149571	-1.76355	0.247365	0.000198876	0.0102731
cg12426172	ENSG00000149571	-1.43442	0.22751	0.00011533	0.00772304
cg24211980	ENSG00000137692	-1.48928	0.217114	0.000226967	0.0109844
cg04379126	ENSG00000255484	-1.29583	0.190353	0.000100217	0.00722982
cg07096247	ENSG00000255484	-1.24049	0.172736	0.0028921	0.0485832
cg01437998	ENSG00000254466	-1.23774	0.168846	0.000429286	0.015647
cg23688773	ENSG00000254466	-1.75428	0.151544	0.0026113	0.045626
cg04139873	ENSG00000235620	-1.28921	0.162416	0.00235497	0.0429545
cg03558769	ENSG00000176720	1.22124	-0.150153	0.0028921	0.0485832
cg00318678	ENSG00000221616	-1.36306	0.217019	2.60358e-05	0.00395787
cg00731702	ENSG00000221616	-1.38927	0.220739	0.000548202	0.0181632
cg07313141	ENSG00000221616	-2.34217	0.177607	0.000334203	0.0136777
cg00319536	ENSG00000212246	-1.33582	0.192355	0.00087901	0.0238608
cg04237128	ENSG00000212246	-1.52816	0.250201	0.000132495	0.00830247
cg27618172	ENSG00000212246	-1.8437	0.312248	7.52701e-05	0.00625971
cg00320138	ENSG00000196341	-1.33085	0.205453	0.000379055	0.0145857
cg03221590	ENSG00000204300	-1.33419	0.195499	0.000618171	0.0194274
cg21823425	ENSG00000204300	-2.02113	0.225449	0.00087901	0.0238608
cg22790986	ENSG00000204300	-1.48828	0.253198	0.000151954	0.00890325
cg10707565	ENSG00000107611	-1.46207	0.227743	0.00011533	0.00772304
cg00323286	ENSG00000227160	-2.22401	0.293931	0.000100217	0.00722982
cg00324128	ENSG00000178662	-1.83295	0.173319	0.00110405	0.0273676
cg00325113	ENSG00000101443	-1.43766	0.219717	0.000334203	0.0136777
cg00500048	ENSG00000101443	-1.38678	0.211286	2.21914e-05	0.00371972
cg26086948	ENSG00000101443	-1.66695	0.250399	0.000226967	0.0109844
cg00325139	ENSG00000146143	-1.92066	0.188113	0.00098578	0.0254423
cg10769722	ENSG00000146143	-2.0146	0.201607	0.000294215	0.0127351
cg12201064	ENSG00000146143	-1.41923	0.233257	4.15252e-05	0.00485156
cg23727336	ENSG00000146143	-1.9469	0.154382	0.00087901	0.0238608
cg03046703	ENSG00000100749	-1.33405	0.183367	0.000618171	0.0194274
cg17595342	ENSG00000234380	-1.2572	0.167219	0.000485465	0.0168648
cg00329950	ENSG00000224939	-1.37482	0.150584	0.00212127	0.0403689
cg24339574	ENSG00000224939	-1.73862	0.236978	0.000198876	0.0102731
cg00331226	ENSG00000099260	-2.10007	0.353418	4.22122e-07	0.000900912
cg07849997	ENSG00000099260	-2.11423	0.285423	9.65157e-06	0.00266729
cg12729166	ENSG00000099260	-2.03599	0.256914	6.80264e-06	0.00230561
cg14606976	ENSG00000099260	-2.18743	0.245178	0.00011533	0.00772304
cg05304879	ENSG00000243959	-1.52504	0.206084	0.000226967	0.0109844
cg05756388	ENSG00000243959	-2.1692	0.270267	5.2676e-07	0.000954183
cg09734011	ENSG00000243959	-1.77963	0.243905	0.000429286	0.015647
cg10462998	ENSG00000243959	-1.70093	0.263431	2.21914e-05	0.00371972
cg00332659	ENSG00000186153	-1.38416	0.174475	0.00110405	0.0273676
cg26229208	ENSG00000186153	-1.25976	0.162694	0.00235497	0.0429545
cg19397176	ENSG00000074842	-2.30788	0.307997	6.5054e-05	0.00586981
cg20672708	ENSG00000101337	-1.64305	0.165904	0.0028921	0.0485832
cg24169765	ENSG00000181378	-1.95554	0.344786	5.68931e-06	0.00219782
cg25476599	ENSG00000181378	-1.795	0.292057	3.04825e-05	0.00424743
cg09831620	ENSG00000197938	-1.31532	0.173741	0.00235497	0.0429545
cg10525372	ENSG00000112761	-1.24981	0.160219	0.00123491	0.0292137
cg09860053	ENSG00000069712	-1.93011	0.350039	1.35596e-05	0.00306384
cg11729062	ENSG00000069712	-2.02507	0.322857	1.35596e-05	0.00306384
cg20525255	ENSG00000253632	-1.23851	0.155872	0.000226967	0.0109844
cg01152303	ENSG00000087495	-1.52728	0.249638	2.60358e-05	0.00395787
cg14632941	ENSG00000188848	-1.9703	0.166969	0.000334203	0.0136777
cg00344443	ENSG00000256717	-2.67223	0.151113	7.52701e-05	0.00625971
cg01108243	ENSG00000101162	-1.66443	0.212942	0.000782756	0.0222335
cg26257969	ENSG00000187166	-1.31232	0.171798	0.000226967	0.0109844
cg12875209	ENSG00000238078	-1.41664	0.154335	0.00087901	0.0238608
cg22211173	ENSG00000262133	-1.67501	0.284223	3.04825e-05	0.00424743
cg00352031	ENSG00000157613	-2.38643	0.296153	1.14539e-05	0.00286758
cg17397004	ENSG00000100196	-1.5159	0.157124	0.000696091	0.0207968
cg00352505	ENSG00000259763	-2.49607	0.353751	2.21914e-05	0.00371972
cg15637573	ENSG00000259763	-1.3922	0.184052	0.00212127	0.0403689
cg00352957	ENSG00000228086	-1.66804	0.217006	0.000618171	0.0194274
cg12889374	ENSG00000207229	-1.24985	0.152491	0.00212127	0.0403689
cg11158374	ENSG00000160181	-1.47101	0.24	5.61206e-05	0.005464
cg12456510	ENSG00000160181	-1.57996	0.211217	0.000294215	0.0127351
cg18879389	ENSG00000160181	-1.91991	0.26527	0.000334203	0.0136777
cg12985581	ENSG00000149050	-1.24872	0.151711	0.000258613	0.0118383
cg01315447	ENSG00000255843	-1.43151	0.2245	1.8873e-05	0.00341869
cg00359846	ENSG00000222226	-1.99134	0.230797	8.11334e-06	0.00248071
cg00360879	ENSG00000249403	-1.43628	0.21803	0.000258613	0.0118383
cg00361360	ENSG00000237179	-1.22724	0.158947	7.52701e-05	0.00625971
cg01352526	ENSG00000237179	-1.7082	0.271853	1.2278e-06	0.00125433
cg05321929	ENSG00000237179	-1.54488	0.247096	2.60358e-05	0.00395787
cg25577821	ENSG00000259203	-3.19846	0.298162	0.000782756	0.0222335
cg26836171	ENSG00000020181	-1.6563	0.212975	5.2676e-07	0.000954183
cg00364325	ENSG00000259676	-1.25874	0.161493	0.00235497	0.0429545
cg02103875	ENSG00000175662	-1.40136	0.174738	0.00123491	0.0292137
cg00365899	ENSG00000248799	-1.26941	0.166858	0.00098578	0.0254423
cg15519351	ENSG00000164897	-1.31482	0.174247	6.5054e-05	0.00586981
cg17253087	ENSG00000110422	-1.56697	0.263622	2.21914e-05	0.00371972
cg00495946	ENSG00000224079	-1.37318	0.15121	0.0028921	0.0485832
cg05775154	ENSG00000136694	-1.28128	0.185354	2.21914e-05	0.00371972
cg07177115	ENSG00000136694	-1.35657	0.187279	0.00137949	0.0311209
cg16231198	ENSG00000136694	-1.38161	0.174542	0.000696091	0.0207968
cg05450701	ENSG00000180210	-2.1859	0.354492	4.15252e-05	0.00485156
cg18868540	ENSG00000180210	-1.96457	0.313438	8.11334e-06	0.00248071
cg19376281	ENSG00000180210	-1.92607	0.285628	1.60158e-05	0.00322649
cg20199333	ENSG00000180210	-1.48216	0.263585	0.00011533	0.00772304
cg04487276	ENSG00000248677	-1.31175	0.19113	3.04825e-05	0.00424743
cg14167688	ENSG00000213780	-1.50867	0.16146	0.000429286	0.015647
cg14167688	ENSG00000137411	-1.50867	0.16146	0.000429286	0.015647
cg14527983	ENSG00000100982	-1.74605	0.293855	6.80264e-06	0.00230561
cg26504275	ENSG00000100982	-1.64363	0.236204	8.69299e-05	0.00675993
cg05559445	ENSG00000129757	-2.15952	0.245213	0.000100217	0.00722982
cg01048303	ENSG00000254054	-1.34839	0.203408	0.00212127	0.0403689
cg00376255	ENSG00000232163	1.36041	-0.199112	0.000198876	0.0102731
cg02258444	ENSG00000203400	-1.61467	0.22141	0.000334203	0.0136777
cg02258444	ENSG00000267804	-1.61467	0.22141	0.000334203	0.0136777
cg02258444	ENSG00000207648	-1.61467	0.22141	0.000334203	0.0136777
cg00378999	ENSG00000224513	-1.57609	0.209686	0.000226967	0.0109844
cg15516052	ENSG00000224513	-1.57265	0.231281	0.00153904	0.0332651
cg06834035	ENSG00000205403	-1.50657	0.197836	0.000198876	0.0102731
cg07965995	ENSG00000262003	-1.27808	0.174506	0.00190845	0.0378319
cg05188448	ENSG00000260032	-1.97615	0.292958	2.60358e-05	0.00395787
cg08587504	ENSG00000260032	-1.94962	0.315127	0.000173982	0.00952832
cg08642285	ENSG00000129007	-1.55258	0.169957	0.00153904	0.0332651
cg00388673	ENSG00000117600	-1.52487	0.22959	5.61206e-05	0.005464
cg25902816	ENSG00000117600	-2.11766	0.211144	8.69299e-05	0.00675993
cg20036207	ENSG00000105371	-1.26084	0.16749	0.00190845	0.0378319
cg22240099	ENSG00000100359	-1.3728	0.212821	0.000334203	0.0136777
cg00390808	ENSG00000236451	-1.26438	0.190214	2.60358e-05	0.00395787
cg27407621	ENSG00000236451	-1.30924	0.176906	0.00123491	0.0292137
cg21365444	ENSG00000051382	-1.64619	0.159346	0.000226967	0.0109844
cg00392540	ENSG00000199678	-1.63198	0.271357	1.35596e-05	0.00306384
cg00394028	ENSG00000228075	-1.41552	0.217672	0.000100217	0.00722982
cg00517305	ENSG00000228075	-1.668	0.227254	0.00098578	0.0254423
cg00394150	ENSG00000255599	-1.54455	0.170152	0.00171488	0.0355611
cg03943519	ENSG00000255599	-1.52466	0.231837	0.00011533	0.00772304
cg25943804	ENSG00000255599	-1.5339	0.294703	1.30522e-07	0.000800865
cg00395501	ENSG00000122406	-1.5625	0.224592	0.00098578	0.0254423
cg00395657	ENSG00000207558	-1.59844	0.210628	0.00087901	0.0238608
cg08479476	ENSG00000169564	-3.88909	0.198673	0.00011533	0.00772304
cg26487157	ENSG00000169564	-3.94926	0.201595	0.000173982	0.00952832
cg23253752	ENSG00000140264	-1.50546	0.22691	2.21914e-05	0.00371972
cg10365522	ENSG00000222524	-1.61997	0.199809	0.000696091	0.0207968
cg05299278	ENSG00000236320	-1.51034	0.225009	0.00011533	0.00772304
cg11671946	ENSG00000257093	-1.54931	0.235826	4.83208e-05	0.00514624
cg14332225	ENSG00000257093	-1.76238	0.170982	0.000782756	0.0222335
cg00399776	ENSG00000207123	1.25165	-0.155015	0.000429286	0.015647
cg01502364	ENSG00000202317	-1.32392	0.169467	0.000696091	0.0207968
cg04009159	ENSG00000202317	-1.36751	0.18664	0.00190845	0.0378319
cg01302385	ENSG00000214324	-1.53574	0.272937	3.56136e-05	0.00454519
cg20476053	ENSG00000214324	-1.33821	0.201355	0.000379055	0.0145857
cg23832334	ENSG00000214324	-1.41451	0.232617	4.83208e-05	0.00514624
cg24341311	ENSG00000214324	-1.23833	0.175278	0.000379055	0.0145857
cg02385153	ENSG00000214278	-1.49835	0.152735	0.0028921	0.0485832
cg02498063	ENSG00000183273	-1.91819	0.177344	0.000618171	0.0194274
cg10573232	ENSG00000183273	-2.22868	0.153009	0.000429286	0.015647
cg15224666	ENSG00000183273	-1.99795	0.297633	0.000132495	0.00830247
cg21844669	ENSG00000183273	-1.46383	0.226065	0.000485465	0.0168648
cg26315514	ENSG00000251768	-1.34945	0.194019	0.000379055	0.0145857
cg00403807	ENSG00000171505	-1.38794	0.208267	0.00011533	0.00772304
cg00590481	ENSG00000251216	-2.03885	0.299942	5.68931e-06	0.00219782
cg00951770	ENSG00000100949	-1.23157	0.152085	0.000696091	0.0207968
cg00406719	ENSG00000226520	-1.84664	0.179216	0.00087901	0.0238608
cg23641441	ENSG00000167528	-1.65271	0.263944	0.00110405	0.0273676
cg23846208	ENSG00000249295	-1.3909	0.203022	0.000198876	0.0102731
cg09784365	ENSG00000257271	1.77908	-0.177049	4.83208e-05	0.00514624
cg07719604	ENSG00000102890	-1.74204	0.153467	0.000151954	0.00890325
cg14300636	ENSG00000225439	-1.69576	0.209042	0.000548202	0.0181632
cg00412772	ENSG00000167644	-1.45746	0.1543	0.0026113	0.045626
cg19675223	ENSG00000115461	2.15412	-0.202088	0.000198876	0.0102731
cg20419545	ENSG00000115461	1.77903	-0.152848	0.00123491	0.0292137
cg01438216	ENSG00000235493	-1.47184	0.180892	0.00110405	0.0273676
cg18484816	ENSG00000235493	-1.38308	0.192178	0.00235497	0.0429545
cg24375627	ENSG00000197956	-1.44328	0.168102	0.000618171	0.0194274
cg26904702	ENSG00000143554	-1.45787	0.1919	7.52701e-05	0.00625971
cg00422258	ENSG00000244247	-1.37336	0.212135	0.00087901	0.0238608
cg16494747	ENSG00000140945	1.27818	-0.180961	0.00087901	0.0238608
cg14168775	ENSG00000173890	-1.60276	0.253159	0.000696091	0.0207968
cg21919556	ENSG00000173890	-1.76745	0.279036	0.00098578	0.0254423
cg25742394	ENSG00000173890	-1.47073	0.233848	0.000379055	0.0145857
cg15959899	ENSG00000167414	-1.56139	0.173639	0.00098578	0.0254423
cg05021649	ENSG00000124574	-1.67659	0.207337	0.00235497	0.0429545
cg24474852	ENSG00000135744	-2.81808	0.169958	0.00235497	0.0429545
cg15351214	ENSG00000006432	-1.82285	0.205059	0.000696091	0.0207968
cg13389669	ENSG00000256448	-1.42084	0.21924	0.000485465	0.0168648
cg16322681	ENSG00000256448	-1.6242	0.163058	0.0028921	0.0485832
cg18107759	ENSG00000256448	-1.63938	0.189688	0.000548202	0.0181632
cg09655403	ENSG00000164309	-1.6852	0.203534	0.000696091	0.0207968
cg10257870	ENSG00000164309	-1.59288	0.214797	0.0026113	0.045626
cg23085925	ENSG00000251379	-1.39737	0.214272	1.2278e-06	0.00125433
cg01386493	ENSG00000188778	-1.73556	0.176373	0.00087901	0.0238608
cg08898775	ENSG00000137845	-1.91305	0.166223	0.00212127	0.0403689
cg12847395	ENSG00000206582	-1.4961	0.199685	0.00153904	0.0332651
cg21219117	ENSG00000126549	-1.95155	0.230913	4.83208e-05	0.00514624
cg00436420	ENSG00000239559	-1.22826	0.161116	0.000198876	0.0102731
cg26181316	ENSG00000239559	-1.34348	0.205088	0.000548202	0.0181632
cg00440217	ENSG00000112280	-1.47411	0.211755	0.00098578	0.0254423
cg00898480	ENSG00000070526	-1.67224	0.192719	0.000696091	0.0207968
cg14022090	ENSG00000135373	1.48233	-0.230499	0.00190845	0.0378319
cg18732047	ENSG00000253679	-2.32268	0.31973	6.5054e-05	0.00586981
cg00444642	ENSG00000227509	-1.69891	0.182102	0.000548202	0.0181632
cg02979457	ENSG00000105996	2.11901	-0.213216	0.000548202	0.0181632
cg06769202	ENSG00000105996	1.82319	-0.168787	0.00190845	0.0378319
cg23979631	ENSG00000105996	1.71309	-0.199129	0.00137949	0.0311209
cg20728490	ENSG00000107447	-1.70744	0.169481	0.0028921	0.0485832
cg23722274	ENSG00000107447	-1.42454	0.191451	0.000294215	0.0127351
cg27157038	ENSG00000107447	-1.29429	0.183432	0.000485465	0.0168648
cg07875832	ENSG00000204518	-1.4006	0.185995	0.00087901	0.0238608
cg09510339	ENSG00000135973	-1.37006	0.191675	0.00123491	0.0292137
cg18338460	ENSG00000135973	-1.50212	0.259702	1.35596e-05	0.00306384
cg21399079	ENSG00000135973	-1.52781	0.270861	2.60358e-05	0.00395787
cg21631754	ENSG00000130201	-1.25836	0.162723	0.0026113	0.045626
cg22064451	ENSG00000167552	-1.74691	0.163593	0.00087901	0.0238608
cg00450651	ENSG00000185129	-2.59788	0.236601	3.56136e-05	0.00454519
cg22407942	ENSG00000221740	1.2329	-0.157557	0.00087901	0.0238608
cg00451388	ENSG00000162975	-1.52666	0.213417	0.000334203	0.0136777
cg02442534	ENSG00000162975	-1.47784	0.225266	0.000198876	0.0102731
cg07442343	ENSG00000250781	-1.51293	0.221382	0.00212127	0.0403689
cg03552103	ENSG00000186522	-2.44784	0.231737	0.0026113	0.045626
cg21730993	ENSG00000135318	-8.47462	0.183265	8.69299e-05	0.00675993
cg04883722	ENSG00000136002	-1.3824	0.225063	0.000198876	0.0102731
cg24184737	ENSG00000188694	-1.77045	0.20344	0.00137949	0.0311209
cg00461022	ENSG00000154153	-1.64503	0.288831	1.60158e-05	0.00322649
cg07840532	ENSG00000154153	-1.59833	0.242835	2.21914e-05	0.00371972
cg01144635	ENSG00000185246	-1.5723	0.205818	0.00171488	0.0355611
cg18960565	ENSG00000161653	1.86373	-0.186753	0.00110405	0.0273676
cg18960565	ENSG00000131096	1.86373	-0.186753	0.00110405	0.0273676
cg14372532	ENSG00000196861	-1.21669	0.157202	0.00098578	0.0254423
cg17894008	ENSG00000196861	-1.21325	0.157805	5.68931e-06	0.00219782
cg14372532	ENSG00000253506	-1.21669	0.157202	0.00098578	0.0254423
cg17894008	ENSG00000253506	-1.21325	0.157805	5.68931e-06	0.00219782
cg06458239	ENSG00000121406	1.91277	-0.203096	0.00123491	0.0292137
cg15865685	ENSG00000255465	-1.25986	0.160233	0.000334203	0.0136777
cg01868607	ENSG00000140451	-1.67107	0.179024	0.00098578	0.0254423
cg09936992	ENSG00000140451	-1.42264	0.183026	0.00212127	0.0403689
cg00463571	ENSG00000231811	-1.24353	0.170102	0.00110405	0.0273676
cg09953291	ENSG00000231811	-1.64812	0.227389	4.15252e-05	0.00485156
cg23475099	ENSG00000231811	-1.35619	0.204245	0.000429286	0.015647
cg04588380	ENSG00000172867	-1.61797	0.187422	0.000132495	0.00830247
cg00465206	ENSG00000228162	-1.33476	0.200299	0.00123491	0.0292137
cg07909518	ENSG00000228162	-1.43676	0.221802	9.65157e-06	0.00266729
cg19897698	ENSG00000228162	-1.86514	0.297363	3.27373e-06	0.00175107
cg24884214	ENSG00000228162	-1.74031	0.258556	3.27373e-06	0.00175107
cg15478597	ENSG00000162951	-2.22769	0.189015	0.000100217	0.00722982
cg21248007	ENSG00000162951	-1.79867	0.241731	0.000618171	0.0194274
cg00466209	ENSG00000266463	-1.31627	0.160851	0.00123491	0.0292137
cg22192554	ENSG00000266463	-1.4655	0.239643	0.000173982	0.00952832
cg26075664	ENSG00000266463	-1.43801	0.180904	0.00098578	0.0254423
cg00467292	ENSG00000196566	-2.30525	0.178157	0.000782756	0.0222335
cg06091596	ENSG00000196566	-2.33759	0.165326	0.00137949	0.0311209
cg18948913	ENSG00000196566	-2.4016	0.151152	0.000429286	0.015647
cg23295623	ENSG00000176895	-1.37976	0.187959	0.00011533	0.00772304
cg23520574	ENSG00000176895	-1.25511	0.153489	0.000696091	0.0207968
cg05450771	ENSG00000254254	-1.48354	0.22336	0.000151954	0.00890325
cg05131488	ENSG00000006468	-1.72479	0.235129	0.00190845	0.0378319
cg00469874	ENSG00000221113	-1.9612	0.35359	5.2676e-07	0.000954183
cg21577590	ENSG00000187189	-1.83182	0.180561	0.00190845	0.0378319
cg01409850	ENSG00000258825	-1.55074	0.218031	0.000379055	0.0145857
cg00471826	ENSG00000265847	-1.27163	0.185408	4.83208e-05	0.00514624
cg11794935	ENSG00000112249	-1.61017	0.182191	0.0026113	0.045626
cg00472783	ENSG00000131558	-1.26374	0.154616	0.00212127	0.0403689
cg15448526	ENSG00000131558	-1.58776	0.196081	0.00098578	0.0254423
cg00473929	ENSG00000168661	1.34521	-0.208528	0.000548202	0.0181632
cg00474004	ENSG00000228083	-1.60926	0.271877	5.61206e-05	0.005464
cg21023114	ENSG00000228083	-1.46231	0.231795	8.69299e-05	0.00675993
cg00973622	ENSG00000254060	-3.0817	0.287886	8.69299e-05	0.00675993
cg01235518	ENSG00000254060	-1.65155	0.263245	0.000379055	0.0145857
cg23348679	ENSG00000254060	-2.44752	0.254242	0.000226967	0.0109844
cg24180635	ENSG00000254060	-1.71102	0.275932	3.94711e-06	0.0019163
cg00477904	ENSG00000253067	-1.42077	0.152297	0.00153904	0.0332651
cg00478840	ENSG00000235795	-1.24418	0.172624	1.8873e-05	0.00341869
cg13339116	ENSG00000235795	-1.38342	0.187141	0.00087901	0.0238608
cg03390618	ENSG00000166387	-4.93649	0.150494	0.000782756	0.0222335
cg04723364	ENSG00000166387	-3.06266	0.201616	0.00212127	0.0403689
cg03390618	ENSG00000251364	-4.93649	0.150494	0.000782756	0.0222335
cg04723364	ENSG00000251364	-3.06266	0.201616	0.00212127	0.0403689
cg25076949	ENSG00000143801	-1.37083	0.199335	8.69299e-05	0.00675993
cg02394812	ENSG00000262560	-2.12864	0.292691	9.65157e-06	0.00266729
cg02394812	ENSG00000184716	-2.12864	0.292691	9.65157e-06	0.00266729
cg00481035	ENSG00000207086	-2.40563	0.261626	0.00011533	0.00772304
cg21356613	ENSG00000184698	-1.6667	0.162972	0.00153904	0.0332651
cg11196549	ENSG00000173611	-1.3365	0.186718	8.69299e-05	0.00675993
cg25871029	ENSG00000188385	-1.46753	0.240831	0.000151954	0.00890325
cg00485704	ENSG00000235419	-1.83549	0.238113	3.56136e-05	0.00454519
cg14203017	ENSG00000252584	-1.82083	0.239444	0.000548202	0.0181632
cg10929921	ENSG00000247081	-1.60273	0.184411	0.000198876	0.0102731
cg11887124	ENSG00000272291	-1.44652	0.154602	0.000198876	0.0102731
cg18804680	ENSG00000272291	-1.32205	0.156137	0.00235497	0.0429545
cg19945937	ENSG00000272291	-1.3566	0.196416	0.00123491	0.0292137
cg00489473	ENSG00000258064	-1.38902	0.195997	0.000294215	0.0127351
cg00490583	ENSG00000162032	-1.8856	0.249389	3.94711e-06	0.0019163
cg05982504	ENSG00000162032	-1.74855	0.188972	0.000485465	0.0168648
cg16606638	ENSG00000270344	-5.12091	0.177518	0.00110405	0.0273676
cg11112729	ENSG00000170260	-1.85286	0.202136	3.56136e-05	0.00454519
cg25662919	ENSG00000170260	-1.58257	0.169384	0.00137949	0.0311209
cg00492070	ENSG00000196776	-1.50428	0.217014	0.000294215	0.0127351
cg19673329	ENSG00000171476	-1.45802	0.203546	0.00212127	0.0403689
cg20627541	ENSG00000171476	-1.86854	0.205856	0.0028921	0.0485832
cg00494287	ENSG00000146776	-2.06027	0.311468	7.52701e-05	0.00625971
cg13641786	ENSG00000146776	-1.83442	0.217611	0.00153904	0.0332651
cg00496544	ENSG00000272113	-1.83506	0.174855	0.00137949	0.0311209
cg18484736	ENSG00000184601	-1.41612	0.216754	0.000198876	0.0102731
cg00497901	ENSG00000258487	-1.23433	0.160347	0.00235497	0.0429545
cg14553836	ENSG00000258487	-1.71127	0.321906	1.30522e-07	0.000800865
cg24270833	ENSG00000258487	-1.81422	0.261196	0.000132495	0.00830247
cg13201508	ENSG00000215182	-1.45346	0.188653	0.000226967	0.0109844
cg02360002	ENSG00000271820	-1.77143	0.281456	0.000151954	0.00890325
cg00959963	ENSG00000165646	-3.13108	0.204434	0.000782756	0.0222335
cg02376745	ENSG00000175604	-1.33504	0.197089	0.00153904	0.0332651
cg18334631	ENSG00000125611	-1.81981	0.236354	0.00098578	0.0254423
cg09997082	ENSG00000010310	-1.60816	0.170298	0.000429286	0.015647
cg20036207	ENSG00000266978	-1.26084	0.16749	0.00190845	0.0378319
cg26317376	ENSG00000144036	-1.31826	0.177316	0.00212127	0.0403689
cg00502017	ENSG00000259218	-1.82803	0.167682	0.00153904	0.0332651
cg23701432	ENSG00000259218	-1.87382	0.250793	1.60158e-05	0.00322649
cg12502805	ENSG00000259755	-1.53926	0.226923	0.00098578	0.0254423
cg22504528	ENSG00000221760	-1.20781	0.156506	0.000379055	0.0145857
cg25277053	ENSG00000169860	-1.35007	0.163637	0.00110405	0.0273676
cg12647560	ENSG00000165124	1.66088	-0.251019	0.000618171	0.0194274
cg10397799	ENSG00000235162	-1.65828	0.25113	0.00011533	0.00772304
cg22946999	ENSG00000233932	-1.77755	0.181624	0.000294215	0.0127351
cg22946999	ENSG00000074803	-1.77755	0.181624	0.000294215	0.0127351
cg01721245	ENSG00000259235	-1.8677	0.152599	0.00123491	0.0292137
cg22471400	ENSG00000259235	-1.67885	0.153351	0.00171488	0.0355611
cg15258695	ENSG00000084444	-1.75366	0.172546	0.000226967	0.0109844
cg00511265	ENSG00000251448	-1.52549	0.264616	8.10234e-07	0.0010848
cg17786935	ENSG00000251448	-1.43295	0.230138	0.000379055	0.0145857
cg24860371	ENSG00000217075	-1.40361	0.224493	0.000258613	0.0118383
cg02558162	ENSG00000166426	-1.60891	0.237184	0.000379055	0.0145857
cg07488506	ENSG00000166426	-1.46465	0.200195	0.0028921	0.0485832
cg00513815	ENSG00000230945	-1.36172	0.195691	0.000226967	0.0109844
cg00516481	ENSG00000160191	-2.244	0.185128	0.000258613	0.0118383
cg12594600	ENSG00000124098	-1.82168	0.171478	0.00171488	0.0355611
cg25087851	ENSG00000183134	-1.70496	0.226217	0.000100217	0.00722982
cg00520104	ENSG00000259737	-1.25625	0.171894	7.52701e-05	0.00625971
cg01962101	ENSG00000259737	-1.25383	0.183233	5.2676e-07	0.000954183
cg21051963	ENSG00000259737	-2.09982	0.325641	8.69299e-05	0.00675993
cg25061761	ENSG00000259737	-1.48038	0.261781	8.69299e-05	0.00675993
cg04219726	ENSG00000156097	-1.77744	0.229231	0.00123491	0.0292137
cg23395759	ENSG00000156097	-1.55095	0.212862	0.000198876	0.0102731
cg00521703	ENSG00000124302	-1.49019	0.166107	0.00153904	0.0332651
cg02625404	ENSG00000124302	-1.27245	0.194773	1.14539e-05	0.00286758
cg03125498	ENSG00000124302	-1.3892	0.189065	0.00110405	0.0273676
cg08639586	ENSG00000124302	-1.39817	0.228554	0.000100217	0.00722982
cg10020290	ENSG00000124302	-1.51016	0.236268	0.000258613	0.0118383
cg18823272	ENSG00000124302	-1.30857	0.198738	3.04825e-05	0.00424743
cg20148881	ENSG00000124302	-1.79567	0.295997	1.14539e-05	0.00286758
cg24790628	ENSG00000124302	-2.64664	0.192234	0.00153904	0.0332651
cg26086917	ENSG00000015413	-2.03032	0.230362	0.000548202	0.0181632
cg00524064	ENSG00000185662	-1.41642	0.252391	8.11334e-06	0.00248071
cg05522252	ENSG00000185662	-1.53976	0.234699	0.000100217	0.00722982
cg17783815	ENSG00000262966	-1.34282	0.194766	0.00087901	0.0238608
cg11846357	ENSG00000226925	-1.51785	0.237349	0.00098578	0.0254423
cg00524814	ENSG00000165471	-2.47662	0.380375	6.80264e-06	0.00230561
cg08253748	ENSG00000165471	-2.36438	0.355465	3.36954e-07	0.000864685
cg09545806	ENSG00000165471	-1.43443	0.195395	0.00235497	0.0429545
cg13882988	ENSG00000165471	-2.3365	0.382185	5.68931e-06	0.00219782
cg27418851	ENSG00000165471	-2.05546	0.282221	7.52701e-05	0.00625971
cg21863200	ENSG00000233009	-1.35211	0.203403	4.15252e-05	0.00485156
cg10143731	ENSG00000117523	-2.21853	0.155073	0.000618171	0.0194274
cg00526275	ENSG00000135090	-1.68765	0.218483	0.000258613	0.0118383
cg00526899	ENSG00000254580	-1.47785	0.180149	0.000334203	0.0136777
cg14778405	ENSG00000215244	-1.37948	0.164088	0.00171488	0.0355611
cg12291409	ENSG00000271998	-2.17472	0.153392	0.000618171	0.0194274
cg18005597	ENSG00000271998	-1.73843	0.273431	1.8873e-05	0.00341869
cg12291409	ENSG00000260515	-2.17472	0.153392	0.000618171	0.0194274
cg18005597	ENSG00000260515	-1.73843	0.273431	1.8873e-05	0.00341869
cg00531180	ENSG00000233293	-1.56427	0.161855	0.00137949	0.0311209
cg14129873	ENSG00000249658	-1.28433	0.16107	0.00235497	0.0429545
cg19056772	ENSG00000272884	1.33078	-0.155422	0.00153904	0.0332651
cg25563256	ENSG00000272884	1.33777	-0.154054	0.000379055	0.0145857
cg07005767	ENSG00000174429	-1.34675	0.169958	0.00153904	0.0332651
cg08837344	ENSG00000174429	-1.7667	0.290459	6.5054e-05	0.00586981
cg15603885	ENSG00000174429	-1.26475	0.16845	0.00235497	0.0429545
cg25021532	ENSG00000174429	-1.41835	0.157932	0.0028921	0.0485832
cg14601621	ENSG00000207617	1.37202	-0.241504	0.000379055	0.0145857
cg24378595	ENSG00000259859	-1.36205	0.197363	0.000696091	0.0207968
cg05982504	ENSG00000099769	-1.74855	0.188972	0.000485465	0.0168648
cg00534837	ENSG00000253834	-1.31583	0.194215	0.00137949	0.0311209
cg19087281	ENSG00000253834	-1.74042	0.321319	1.2278e-06	0.00125433
cg25586083	ENSG00000253834	-1.50296	0.223222	0.00087901	0.0238608
cg16770687	ENSG00000238265	-1.47188	0.253395	0.000100217	0.00722982
cg03274053	ENSG00000144161	-1.76757	0.319219	8.69299e-05	0.00675993
cg01737427	ENSG00000224374	-1.45061	0.202852	0.00087901	0.0238608
cg02084431	ENSG00000120210	-1.43837	0.20986	2.60358e-05	0.00395787
cg07531356	ENSG00000120210	-1.45319	0.207335	0.00137949	0.0311209
cg13548755	ENSG00000212160	-1.38542	0.188735	0.000429286	0.015647
cg19820012	ENSG00000212160	-1.54582	0.181725	0.00087901	0.0238608
cg24356179	ENSG00000124493	-1.32946	0.175496	0.000548202	0.0181632
cg04094641	ENSG00000130561	-1.60702	0.231049	0.00011533	0.00772304
cg24139528	ENSG00000130561	-1.43742	0.194973	0.000294215	0.0127351
cg01381607	ENSG00000110315	-1.3881	0.221289	0.000379055	0.0145857
cg00543364	ENSG00000207863	-1.39573	0.229451	1.8873e-05	0.00341869
cg04585185	ENSG00000207863	-1.59526	0.282689	1.35596e-05	0.00306384
cg24053070	ENSG00000207863	-1.7277	0.303404	9.65157e-06	0.00266729
cg27205487	ENSG00000207863	-1.61857	0.251782	3.56136e-05	0.00454519
cg04067612	ENSG00000249252	-1.39732	0.178788	0.0026113	0.045626
cg13151472	ENSG00000186458	-1.28165	0.175257	0.0028921	0.0485832
cg00546710	ENSG00000199322	-1.34364	0.192676	0.000379055	0.0145857
cg00547143	ENSG00000069482	-1.32757	0.157635	0.00235497	0.0429545
cg00548172	ENSG00000203506	-1.56948	0.242953	6.5054e-05	0.00586981
cg03534661	ENSG00000203506	-1.64034	0.293415	3.56136e-05	0.00454519
cg06658285	ENSG00000203506	-1.31839	0.206288	8.69299e-05	0.00675993
cg13029151	ENSG00000203506	-1.38392	0.21962	0.000334203	0.0136777
cg18341626	ENSG00000203506	-1.6895	0.163625	0.00087901	0.0238608
cg00550790	ENSG00000251619	-1.22522	0.154492	0.00190845	0.0378319
cg03984759	ENSG00000251619	-1.25694	0.167049	0.000548202	0.0181632
cg09561814	ENSG00000251619	-1.31986	0.162264	0.00235497	0.0429545
cg14912575	ENSG00000255994	-1.99014	0.249954	0.00137949	0.0311209
cg27204294	ENSG00000163191	-2.43369	0.163928	0.000696091	0.0207968
cg03526920	ENSG00000100565	-1.26048	0.154327	4.83208e-05	0.00514624
cg04348222	ENSG00000175130	-1.43629	0.183049	0.00212127	0.0403689
cg00557402	ENSG00000137634	-1.4019	0.186134	0.000294215	0.0127351
cg10940439	ENSG00000137634	-1.39843	0.21183	0.000696091	0.0207968
cg22223402	ENSG00000137634	-1.56874	0.233044	4.83208e-05	0.00514624
cg18514949	ENSG00000272772	-2.06891	0.227591	7.52701e-05	0.00625971
cg18514949	ENSG00000113575	-2.06891	0.227591	7.52701e-05	0.00625971
cg00558554	ENSG00000173826	-1.99793	0.206955	5.2676e-07	0.000954183
cg23736897	ENSG00000173826	-1.73397	0.198321	0.000548202	0.0181632
cg00560205	ENSG00000236052	-1.59199	0.256414	0.000258613	0.0118383
cg18603700	ENSG00000164949	-2.43161	0.179343	0.000173982	0.00952832
cg27365005	ENSG00000150457	-1.24976	0.161019	0.00110405	0.0273676
cg00567703	ENSG00000260597	-2.36318	0.251371	1.35596e-05	0.00306384
cg15772924	ENSG00000260597	-3.73293	0.232048	4.83208e-05	0.00514624
cg20925954	ENSG00000273143	-1.65723	0.158239	0.00137949	0.0311209
cg20925954	ENSG00000138166	-1.65723	0.158239	0.00137949	0.0311209
cg01762340	ENSG00000100003	-1.52034	0.184832	0.00098578	0.0254423
cg09587487	ENSG00000116199	-1.54309	0.219781	0.000100217	0.00722982
cg10887069	ENSG00000116199	-2.04582	0.275815	5.68931e-06	0.00219782
cg03704061	ENSG00000135773	-1.51915	0.256804	4.15252e-05	0.00485156
cg04226898	ENSG00000255523	-1.66274	0.152188	0.000696091	0.0207968
cg06596877	ENSG00000137404	-2.09607	0.22177	8.69299e-05	0.00675993
cg23612626	ENSG00000137404	-2.07287	0.216705	0.000379055	0.0145857
cg23237554	ENSG00000257756	-1.65608	0.216903	0.000173982	0.00952832
cg00569276	ENSG00000117115	-1.49847	0.19985	0.00153904	0.0332651
cg25960632	ENSG00000117115	-3.23235	0.186352	0.00153904	0.0332651
cg00569747	ENSG00000154175	-1.37449	0.204284	0.000485465	0.0168648
cg20326222	ENSG00000154175	-1.41301	0.189976	0.000485465	0.0168648
cg23634451	ENSG00000154175	-1.51618	0.220967	0.000226967	0.0109844
cg25262042	ENSG00000182376	-1.6346	0.188681	0.000151954	0.00890325
cg09217180	ENSG00000111266	-1.44366	0.234193	2.21914e-05	0.00371972
cg00598009	ENSG00000126216	1.41602	-0.270863	0.000379055	0.0145857
cg00574819	ENSG00000138709	-1.7252	0.218742	0.000618171	0.0194274
cg00903437	ENSG00000007174	1.20509	-0.150917	0.00212127	0.0403689
cg09613911	ENSG00000144559	-1.61676	0.247826	2.23234e-06	0.00151321
cg10468845	ENSG00000144559	-1.94343	0.239366	1.35596e-05	0.00306384
cg24490722	ENSG00000248184	-1.3888	0.177268	0.000618171	0.0194274
cg00581014	ENSG00000185198	-1.31434	0.189445	0.00123491	0.0292137
cg10746622	ENSG00000185198	-1.474	0.171997	0.0026113	0.045626
cg00581812	ENSG00000252252	-1.57768	0.217702	0.000782756	0.0222335
cg14594743	ENSG00000252252	-1.39783	0.210652	0.00087901	0.0238608
cg07168142	ENSG00000108773	-2.0012	0.21284	0.000618171	0.0194274
cg16208084	ENSG00000108773	-1.81216	0.151647	0.0026113	0.045626
cg26916966	ENSG00000108773	-1.55199	0.223662	0.000696091	0.0207968
cg07168142	ENSG00000197723	-2.0012	0.21284	0.000618171	0.0194274
cg16208084	ENSG00000197723	-1.81216	0.151647	0.0026113	0.045626
cg26916966	ENSG00000197723	-1.55199	0.223662	0.000696091	0.0207968
cg04128619	ENSG00000118785	-1.73154	0.156678	0.00153904	0.0332651
cg11383544	ENSG00000081019	-1.55234	0.192543	0.000485465	0.0168648
cg07291114	ENSG00000207046	-1.58126	0.297059	6.54467e-07	0.00101494
cg09729462	ENSG00000207046	-1.65239	0.287757	1.60158e-05	0.00322649
cg20994007	ENSG00000100387	-2.45791	0.27095	8.11334e-06	0.00248071
cg26840717	ENSG00000250064	1.49965	-0.235573	0.00011533	0.00772304
cg13790353	ENSG00000150676	-3.09065	0.189087	0.000334203	0.0136777
cg15992347	ENSG00000150676	-2.09365	0.15272	0.00235497	0.0429545
cg15822411	ENSG00000215504	-1.31296	0.170879	0.00123491	0.0292137
cg20090633	ENSG00000231068	-1.33704	0.190024	0.00123491	0.0292137
cg11257888	ENSG00000117602	-2.17239	0.277996	7.52701e-05	0.00625971
cg00593008	ENSG00000251668	-1.88738	0.223639	0.00123491	0.0292137
cg26924825	ENSG00000213398	-1.7262	0.217367	0.000132495	0.00830247
cg00594228	ENSG00000208004	-1.26081	0.176462	0.000173982	0.00952832
cg01119169	ENSG00000208004	-1.38004	0.21041	0.000429286	0.015647
cg03153765	ENSG00000208004	-1.37915	0.209447	0.0026113	0.045626
cg04761768	ENSG00000208004	-1.40587	0.19524	0.00137949	0.0311209
cg09291131	ENSG00000208004	-1.4697	0.239089	0.00011533	0.00772304
cg18444589	ENSG00000208004	-1.41154	0.19624	8.69299e-05	0.00675993
cg16150381	ENSG00000199017	-1.65698	0.234078	0.000485465	0.0168648
cg27241753	ENSG00000253924	-2.26997	0.205862	0.00123491	0.0292137
cg10068408	ENSG00000149452	-1.95333	0.279112	1.14539e-05	0.00286758
cg22306408	ENSG00000149452	-1.2964	0.157535	0.00190845	0.0378319
cg00600353	ENSG00000211831	-1.68084	0.209565	0.00137949	0.0311209
cg00600584	ENSG00000073282	1.30595	-0.190368	0.0028921	0.0485832
cg16764781	ENSG00000073282	1.41081	-0.230371	0.00137949	0.0311209
cg00600900	ENSG00000258594	-1.9992	0.301188	4.74513e-06	0.00207056
cg24709257	ENSG00000256315	-1.33299	0.214824	1.35596e-05	0.00306384
cg00603435	ENSG00000168702	-2.78638	0.274161	2.23234e-06	0.00151321
cg15015823	ENSG00000168702	-2.36789	0.292719	4.83208e-05	0.00514624
cg17413870	ENSG00000168702	-1.93113	0.245333	0.000485465	0.0168648
cg25429092	ENSG00000168702	-2.30234	0.209267	0.000100217	0.00722982
cg05071330	ENSG00000250343	-2.5529	0.347081	4.74513e-06	0.00207056
cg17710091	ENSG00000227947	1.29238	-0.164498	0.00098578	0.0254423
cg19585442	ENSG00000227959	1.30053	-0.181953	0.000485465	0.0168648
cg03198756	ENSG00000148156	-1.32367	0.16255	0.0028921	0.0485832
cg21861305	ENSG00000116824	-2.00344	0.264276	0.000100217	0.00722982
cg00606952	ENSG00000257588	-1.75421	0.18837	0.00123491	0.0292137
cg12690246	ENSG00000257588	-1.79068	0.27465	4.83208e-05	0.00514624
cg21569045	ENSG00000257588	-1.82907	0.203726	0.000198876	0.0102731
cg14882842	ENSG00000252264	-1.25343	0.151338	0.00235497	0.0429545
cg19192625	ENSG00000196544	-1.42139	0.166257	0.00087901	0.0238608
cg00608334	ENSG00000263510	-1.51163	0.173198	0.000548202	0.0181632
cg04071738	ENSG00000127329	-2.41877	0.262835	0.000429286	0.015647
cg10988187	ENSG00000127329	-1.9518	0.233996	0.00087901	0.0238608
cg00613945	ENSG00000218014	-1.35156	0.190889	0.00212127	0.0403689
cg00613945	ENSG00000211530	-1.35156	0.190889	0.00212127	0.0403689
cg03402432	ENSG00000007402	-2.32591	0.28108	0.000334203	0.0136777
cg06388346	ENSG00000007402	-1.49973	0.284183	1.60158e-05	0.00322649
cg19614227	ENSG00000007402	-1.21409	0.151078	0.000334203	0.0136777
cg00615469	ENSG00000168785	-1.51315	0.228296	0.00171488	0.0355611
cg00616156	ENSG00000239117	-1.68607	0.193982	0.000379055	0.0145857
cg19629144	ENSG00000239117	-1.90769	0.186154	0.00011533	0.00772304
cg05583353	ENSG00000231758	-1.52613	0.237764	0.00110405	0.0273676
cg16530978	ENSG00000231758	-1.5636	0.258115	8.69299e-05	0.00675993
cg24238265	ENSG00000167080	-1.57364	0.217498	0.000429286	0.015647
cg00618042	ENSG00000196431	-1.30624	0.1917	0.000379055	0.0145857
cg04307169	ENSG00000196431	-1.40822	0.194155	0.000334203	0.0136777
cg09735168	ENSG00000196431	-1.23744	0.156472	0.000334203	0.0136777
cg10966137	ENSG00000196431	-1.43485	0.231686	9.65157e-06	0.00266729
cg22847608	ENSG00000196431	-1.56214	0.233662	0.000226967	0.0109844
cg03078295	ENSG00000265977	-1.49864	0.205464	0.0026113	0.045626
cg15862397	ENSG00000265977	-1.35771	0.172574	0.00137949	0.0311209
cg25335080	ENSG00000206552	-1.29077	0.166467	0.00212127	0.0403689
cg08205772	ENSG00000225334	-1.68497	0.256753	6.5054e-05	0.00586981
cg19829787	ENSG00000225334	-2.21381	0.376923	7.87252e-08	0.000800865
cg00620464	ENSG00000144320	-1.5494	0.273726	1.60158e-05	0.00322649
cg14035506	ENSG00000144320	-1.61232	0.258902	0.000258613	0.0118383
cg19187018	ENSG00000108733	-1.41535	0.220153	6.5054e-05	0.00586981
cg00620628	ENSG00000224132	-2.09533	0.327289	1.83506e-06	0.00138309
cg05663417	ENSG00000224132	-1.75269	0.235033	4.83208e-05	0.00514624
cg05781682	ENSG00000224132	-1.40266	0.206453	0.000173982	0.00952832
cg21021911	ENSG00000224132	-1.69729	0.230017	0.00098578	0.0254423
cg22421799	ENSG00000224132	-1.80043	0.285106	0.000618171	0.0194274
cg19594052	ENSG00000214870	-2.19023	0.253875	0.000132495	0.00830247
cg00621646	ENSG00000196248	-1.95892	0.238914	4.15252e-05	0.00485156
cg06688484	ENSG00000233423	-1.40344	0.221123	0.000548202	0.0181632
cg08464137	ENSG00000201036	-1.67335	0.299858	4.83208e-05	0.00514624
cg15967692	ENSG00000201036	-1.65747	0.194111	0.00235497	0.0429545
cg00627718	ENSG00000207343	-1.75678	0.217723	0.00212127	0.0403689
cg13625974	ENSG00000207343	-1.26871	0.160625	0.00110405	0.0273676
cg14525275	ENSG00000259989	-1.62238	0.219444	0.000294215	0.0127351
cg10934299	ENSG00000254584	-1.56494	0.262247	7.52701e-05	0.00625971
cg16784690	ENSG00000254584	-1.34842	0.192713	0.000151954	0.00890325
cg24031155	ENSG00000254584	-1.48446	0.230383	0.000548202	0.0181632
cg02031371	ENSG00000035141	-1.4238	0.175387	0.00153904	0.0332651
cg10715197	ENSG00000227489	-1.44375	0.244375	4.83208e-05	0.00514624
cg09728583	ENSG00000202195	-1.32225	0.163691	0.00137949	0.0311209
cg00633232	ENSG00000260066	-1.59079	0.230629	0.000100217	0.00722982
cg10156587	ENSG00000260066	-1.41286	0.173885	0.000334203	0.0136777
cg01724595	ENSG00000261467	-1.2848	0.169374	3.56136e-05	0.00454519
cg15467927	ENSG00000129667	-1.36112	0.157467	0.00153904	0.0332651
cg00635674	ENSG00000175318	-1.49898	0.231771	0.000548202	0.0181632
cg19687230	ENSG00000175318	-2.61691	0.185352	1.35596e-05	0.00306384
cg27032813	ENSG00000175318	-2.01279	0.305314	0.000132495	0.00830247
cg06241374	ENSG00000055813	-1.44822	0.19306	0.00123491	0.0292137
cg21408251	ENSG00000255119	-1.60508	0.193286	0.000696091	0.0207968
cg21408251	ENSG00000167792	-1.60508	0.193286	0.000696091	0.0207968
cg19346031	ENSG00000168421	-2.27889	0.272126	9.65157e-06	0.00266729
cg01448682	ENSG00000163331	-1.24542	0.171916	1.8873e-05	0.00341869
cg00638202	ENSG00000234008	-1.25247	0.169621	0.00153904	0.0332651
cg09051229	ENSG00000204033	-2.84946	0.24322	3.56136e-05	0.00454519
cg26569316	ENSG00000204033	-1.7228	0.246093	0.000548202	0.0181632
cg20625138	ENSG00000049247	-1.30896	0.165402	0.000782756	0.0222335
cg08015581	ENSG00000101347	-1.73597	0.249918	0.000258613	0.0118383
cg20095656	ENSG00000196570	-1.39105	0.2184	0.00137949	0.0311209
cg24935953	ENSG00000196570	-1.6829	0.220701	0.00087901	0.0238608
cg09461846	ENSG00000248936	-1.45515	0.240401	8.69299e-05	0.00675993
cg21751128	ENSG00000203795	-1.3517	0.177433	0.000548202	0.0181632
cg06409164	ENSG00000200344	-1.86048	0.165739	0.00190845	0.0378319
cg00645473	ENSG00000132321	-1.30574	0.196865	0.000173982	0.00952832
cg09521719	ENSG00000132321	-3.23336	0.154371	0.000429286	0.015647
cg23299153	ENSG00000132321	-1.69761	0.292707	1.6662e-07	0.000800865
cg24192364	ENSG00000132321	-2.20562	0.160487	0.000226967	0.0109844
cg00646683	ENSG00000238620	-1.85945	0.298537	0.000173982	0.00952832
cg03529510	ENSG00000238620	-1.33986	0.191085	0.00212127	0.0403689
cg01366416	ENSG00000233304	-1.48939	0.204898	0.00098578	0.0254423
cg04695516	ENSG00000233304	-1.60844	0.167238	0.00190845	0.0378319
cg00647261	ENSG00000259669	-1.38404	0.176258	0.0028921	0.0485832
cg00647317	ENSG00000132437	-1.67661	0.186342	0.00190845	0.0378319
cg00648018	ENSG00000201642	-1.3382	0.202211	0.00137949	0.0311209
cg13384113	ENSG00000201642	-1.53799	0.195957	0.0028921	0.0485832
cg10768502	ENSG00000181817	-1.37814	0.188272	0.00137949	0.0311209
cg24567724	ENSG00000225626	-1.75699	0.172488	0.00212127	0.0403689
cg02865795	ENSG00000240973	-1.34958	0.190231	0.000379055	0.0145857
cg04467971	ENSG00000235710	-1.76608	0.16483	0.00087901	0.0238608
cg11056161	ENSG00000235710	-1.48462	0.232121	8.69299e-05	0.00675993
cg14536510	ENSG00000235710	-1.32536	0.20205	0.000173982	0.00952832
cg16396272	ENSG00000235710	-1.69842	0.224567	0.000548202	0.0181632
cg17429662	ENSG00000235710	-1.48989	0.162087	0.0028921	0.0485832
cg22699443	ENSG00000235710	-1.34294	0.158736	0.00153904	0.0332651
cg00653987	ENSG00000244706	-1.23084	0.150676	0.000100217	0.00722982
cg20823373	ENSG00000257787	-1.35653	0.162895	0.00171488	0.0355611
cg14258285	ENSG00000044012	-1.57914	0.203379	0.000198876	0.0102731
cg15545316	ENSG00000044012	-1.61922	0.173252	0.00087901	0.0238608
cg15976404	ENSG00000044012	-1.36508	0.173923	0.000198876	0.0102731
cg23238790	ENSG00000117155	-1.62234	0.239705	3.56136e-05	0.00454519
cg00658007	ENSG00000198570	1.23491	-0.165114	4.15252e-05	0.00485156
cg17437125	ENSG00000116679	-1.58224	0.251286	0.00171488	0.0355611
cg09270255	ENSG00000088808	-1.68787	0.257161	0.00087901	0.0238608
cg10541843	ENSG00000088808	-1.60401	0.253846	0.000782756	0.0222335
cg20066488	ENSG00000088808	-2.66244	0.272797	3.04825e-05	0.00424743
cg00664446	ENSG00000223586	-1.23639	0.171236	0.000258613	0.0118383
cg22590704	ENSG00000223586	-1.49031	0.21094	0.00098578	0.0254423
cg02573703	ENSG00000181449	-2.15715	0.155795	0.000294215	0.0127351
cg07027706	ENSG00000214211	-1.30981	0.198484	0.000132495	0.00830247
cg24290756	ENSG00000188011	-1.67744	0.176901	0.000294215	0.0127351
cg21237845	ENSG00000256204	-1.43781	0.23699	5.61206e-05	0.005464
cg00670807	ENSG00000225657	-1.79509	0.163715	0.000485465	0.0168648
cg20555418	ENSG00000225657	-1.74437	0.333312	1.8873e-05	0.00341869
cg08268099	ENSG00000130558	-1.41077	0.181678	0.000294215	0.0127351
cg12994599	ENSG00000249688	-1.3083	0.206612	4.15252e-05	0.00485156
cg21989765	ENSG00000249688	-1.63377	0.309253	2.60358e-05	0.00395787
cg19101417	ENSG00000138100	-1.41199	0.166286	0.000294215	0.0127351
cg11734506	ENSG00000137996	-1.50306	0.259868	9.65157e-06	0.00266729
cg11969755	ENSG00000137996	-1.29346	0.190126	0.000132495	0.00830247
cg25680484	ENSG00000101473	-1.35237	0.197777	0.000334203	0.0136777
cg14396758	ENSG00000181826	-1.81457	0.296138	0.000100217	0.00722982
cg17663186	ENSG00000181826	-1.92879	0.266856	0.000485465	0.0168648
cg00675721	ENSG00000272395	-1.50416	0.215638	3.56136e-05	0.00454519
cg02672759	ENSG00000272395	-1.70815	0.203005	0.00153904	0.0332651
cg05973777	ENSG00000188010	-1.50339	0.232489	0.000379055	0.0145857
cg00677809	ENSG00000238808	-1.80429	0.271844	0.000379055	0.0145857
cg02166437	ENSG00000238808	-1.51359	0.254707	0.000379055	0.0145857
cg16532230	ENSG00000152672	-1.67986	0.281482	0.000100217	0.00722982
cg00681274	ENSG00000222095	-1.47376	0.202852	0.00110405	0.0273676
cg07258838	ENSG00000173626	-1.55275	0.226433	0.00087901	0.0238608
cg00683017	ENSG00000224407	-2.62726	0.182699	0.000618171	0.0194274
cg20442645	ENSG00000224407	-1.67889	0.28104	0.000258613	0.0118383
cg07650271	ENSG00000139220	-1.615	0.231494	0.000226967	0.0109844
cg12687320	ENSG00000207461	-1.47618	0.187994	0.000294215	0.0127351
cg20557469	ENSG00000143546	-1.52667	0.224323	4.15252e-05	0.00485156
cg11492287	ENSG00000188501	-1.80611	0.160848	0.00235497	0.0429545
cg11988928	ENSG00000188501	-1.40562	0.171929	0.00137949	0.0311209
cg00963748	ENSG00000131951	-2.28591	0.174912	0.00098578	0.0254423
cg00689471	ENSG00000263165	-2.1094	0.150437	0.000429286	0.015647
cg00689612	ENSG00000178404	-1.74611	0.23821	0.000151954	0.00890325
cg08749351	ENSG00000178404	-1.84274	0.270892	0.000100217	0.00722982
cg13227833	ENSG00000178404	-2.02108	0.264934	0.000173982	0.00952832
cg07338205	ENSG00000152254	-1.96499	0.245849	0.000429286	0.015647
cg11152513	ENSG00000152254	-1.75617	0.226511	0.000618171	0.0194274
cg20388732	ENSG00000126561	1.42009	-0.208448	0.000334203	0.0136777
cg21616499	ENSG00000271259	-1.7797	0.191085	0.000618171	0.0194274
cg00691625	ENSG00000136931	-1.52227	0.25368	0.000151954	0.00890325
cg00692010	ENSG00000206923	-1.49171	0.235686	0.000258613	0.0118383
cg09911807	ENSG00000206923	-1.37488	0.158883	0.000429286	0.015647
cg00692367	ENSG00000223649	-1.59682	0.188757	0.000782756	0.0222335
cg02382699	ENSG00000223649	-1.48696	0.216546	1.35596e-05	0.00306384
cg02210887	ENSG00000164116	-1.37444	0.209007	4.83208e-05	0.00514624
cg09456838	ENSG00000164116	-1.53701	0.239031	2.60358e-05	0.00395787
cg24780236	ENSG00000221937	-1.68913	0.190255	0.000226967	0.0109844
cg17429139	ENSG00000152049	-2.10906	0.215417	0.00153904	0.0332651
cg04285420	ENSG00000222509	-1.73109	0.294439	1.14539e-05	0.00286758
cg04285420	ENSG00000204334	-1.73109	0.294439	1.14539e-05	0.00286758
cg00697378	ENSG00000251720	-1.41042	0.210953	0.000485465	0.0168648
cg04298045	ENSG00000255456	-1.75823	0.305159	0.000258613	0.0118383
cg17550299	ENSG00000255456	-2.12384	0.281983	0.000173982	0.00952832
cg26153631	ENSG00000273049	-2.43203	0.158359	0.00011533	0.00772304
cg10466858	ENSG00000253377	-1.36874	0.18566	0.00153904	0.0332651
cg05471051	ENSG00000261729	-1.43601	0.220884	0.00153904	0.0332651
cg06822114	ENSG00000182938	1.56026	-0.221102	0.00123491	0.0292137
cg08818632	ENSG00000182938	1.3513	-0.187269	0.0028921	0.0485832
cg02678306	ENSG00000171587	-1.7857	0.317003	5.2676e-07	0.000954183
cg00703422	ENSG00000199520	-1.67355	0.222695	0.00190845	0.0378319
cg05883149	ENSG00000199520	-1.77677	0.281793	0.000198876	0.0102731
cg24360978	ENSG00000199520	-1.55943	0.250383	0.000618171	0.0194274
cg15632673	ENSG00000229404	-1.3619	0.189047	0.0026113	0.045626
cg00704448	ENSG00000223136	-1.52153	0.216281	0.000618171	0.0194274
cg08004208	ENSG00000223136	-1.44189	0.208624	0.00087901	0.0238608
cg00705653	ENSG00000146378	-1.66077	0.301537	9.65157e-06	0.00266729
cg02658366	ENSG00000146378	-1.41176	0.243442	2.60358e-05	0.00395787
cg03317131	ENSG00000146378	-1.27793	0.189417	4.15252e-05	0.00485156
cg07303330	ENSG00000146378	-1.2812	0.183981	3.56136e-05	0.00454519
cg04912297	ENSG00000104763	-1.66024	0.171003	0.00137949	0.0311209
cg18929511	ENSG00000104763	-2.63732	0.178294	0.000782756	0.0222335
cg24421827	ENSG00000172324	-1.5433	0.176255	0.00123491	0.0292137
cg00707427	ENSG00000207587	-1.55801	0.22741	0.000100217	0.00722982
cg18096939	ENSG00000207587	-1.497	0.232366	0.000379055	0.0145857
cg21124040	ENSG00000207587	-1.91401	0.316381	3.27373e-06	0.00175107
cg21346855	ENSG00000207587	-1.59991	0.283318	6.80264e-06	0.00230561
cg00707427	ENSG00000207646	-1.55801	0.22741	0.000100217	0.00722982
cg04223832	ENSG00000207646	-1.34808	0.202468	0.000548202	0.0181632
cg21124040	ENSG00000207646	-1.91401	0.316381	3.27373e-06	0.00175107
cg21346855	ENSG00000207646	-1.59991	0.283318	6.80264e-06	0.00230561
cg05990891	ENSG00000172530	-1.61164	0.172659	0.00171488	0.0355611
cg07910396	ENSG00000222076	-1.35799	0.195491	0.000548202	0.0181632
cg26752601	ENSG00000222076	-1.38245	0.197916	0.00110405	0.0273676
cg24965908	ENSG00000255130	-1.51712	0.207605	0.0026113	0.045626
cg21867576	ENSG00000158158	-1.23621	0.160333	1.8873e-05	0.00341869
cg00712779	ENSG00000115993	-1.65574	0.292362	1.60158e-05	0.00322649
cg11182421	ENSG00000115993	-2.17563	0.239212	0.000334203	0.0136777
cg12938694	ENSG00000250266	-2.00017	0.22731	0.000258613	0.0118383
cg18173821	ENSG00000250266	-1.78247	0.243499	0.000132495	0.00830247
cg27413442	ENSG00000250266	-1.41817	0.186555	0.000151954	0.00890325
cg25293068	ENSG00000165066	1.47167	-0.228969	0.0028921	0.0485832
cg00713825	ENSG00000177675	-1.32674	0.17548	0.000782756	0.0222335
cg05202888	ENSG00000175946	-2.4581	0.253604	0.00123491	0.0292137
cg22342100	ENSG00000175946	-3.56398	0.206272	8.69299e-05	0.00675993
cg00714637	ENSG00000239395	-1.55203	0.241775	0.000429286	0.015647
cg00714637	ENSG00000241128	-1.55203	0.241775	0.000429286	0.015647
cg18580169	ENSG00000241128	-1.65517	0.258564	0.000294215	0.0127351
cg00717494	ENSG00000238379	-1.46005	0.202807	6.5054e-05	0.00586981
cg21572463	ENSG00000238379	-1.34033	0.176085	0.000696091	0.0207968
cg23821889	ENSG00000258740	-1.66523	0.200845	0.0028921	0.0485832
cg11177693	ENSG00000163795	-1.98099	0.165925	0.00110405	0.0273676
cg24538401	ENSG00000005249	-2.04525	0.188622	0.00235497	0.0429545
cg00723842	ENSG00000237223	-1.2473	0.155269	0.00110405	0.0273676
cg07569020	ENSG00000162630	-1.78336	0.200541	0.000782756	0.0222335
cg10945539	ENSG00000118004	-1.53785	0.260033	0.000100217	0.00722982
cg12135269	ENSG00000118004	-1.39122	0.179907	0.0026113	0.045626
cg18105675	ENSG00000118004	-1.38056	0.206819	0.000334203	0.0136777
cg03284061	ENSG00000250603	1.21137	-0.154712	0.00137949	0.0311209
cg02274728	ENSG00000087460	-2.09234	0.20757	1.14539e-05	0.00286758
cg04132853	ENSG00000087460	-1.6815	0.218081	0.000226967	0.0109844
cg10459054	ENSG00000087460	-1.29631	0.185759	9.65157e-06	0.00266729
cg17071192	ENSG00000087460	-1.28448	0.188211	3.56136e-05	0.00454519
cg17696847	ENSG00000087460	-1.53379	0.175497	0.0028921	0.0485832
cg23732978	ENSG00000087460	-1.79232	0.20046	0.000548202	0.0181632
cg25090051	ENSG00000087460	-1.52405	0.256775	1.14539e-05	0.00286758
cg27642181	ENSG00000087460	-1.28716	0.196575	6.80264e-06	0.00230561
cg00733180	ENSG00000234891	-1.89025	0.229475	0.000485465	0.0168648
cg14508326	ENSG00000234891	-2.08775	0.206749	0.00098578	0.0254423
cg13879871	ENSG00000114395	-1.3016	0.167231	0.00235497	0.0429545
cg13879871	ENSG00000272104	-1.3016	0.167231	0.00235497	0.0429545
cg19337857	ENSG00000221351	-1.37231	0.177738	0.00087901	0.0238608
cg27581091	ENSG00000197177	-1.36031	0.176722	0.00212127	0.0403689
cg02815785	ENSG00000201395	-1.65336	0.247502	7.52701e-05	0.00625971
cg12130931	ENSG00000201395	-1.89518	0.219571	0.00153904	0.0332651
cg00743170	ENSG00000260878	-1.51897	0.243007	0.00087901	0.0238608
cg09402466	ENSG00000260878	-1.69453	0.208353	0.00212127	0.0403689
cg26441340	ENSG00000260878	-1.85216	0.251292	3.56136e-05	0.00454519
cg00743323	ENSG00000228650	-1.32782	0.179026	0.000294215	0.0127351
cg26461200	ENSG00000228650	-1.28419	0.178687	0.000151954	0.00890325
cg09741917	ENSG00000168658	-1.51593	0.226432	0.000226967	0.0109844
cg21092449	ENSG00000168658	-1.67714	0.201926	0.000173982	0.00952832
cg20362634	ENSG00000182256	-1.46717	0.207569	0.00235497	0.0429545
cg21711132	ENSG00000182256	-2.80439	0.173012	0.000173982	0.00952832
cg18084554	ENSG00000267159	-1.87291	0.198971	0.000618171	0.0194274
cg04460557	ENSG00000182902	-1.64703	0.19785	7.52701e-05	0.00625971
cg24702360	ENSG00000226507	-1.87429	0.182158	0.00098578	0.0254423
cg00749291	ENSG00000255400	-2.4416	0.193515	0.0028921	0.0485832
cg19623226	ENSG00000255400	-3.81172	0.253142	1.8873e-05	0.00341869
cg00749969	ENSG00000207732	-1.23741	0.158407	0.000334203	0.0136777
cg21129041	ENSG00000207732	-1.60172	0.261071	0.00110405	0.0273676
cg13348197	ENSG00000130511	-2.03905	0.185826	0.00153904	0.0332651
cg15465615	ENSG00000159267	-1.30585	0.178453	0.00087901	0.0238608
cg22190114	ENSG00000179709	-1.42828	0.212112	0.000696091	0.0207968
cg00752143	ENSG00000198982	-1.57851	0.248331	0.000379055	0.0145857
cg01587049	ENSG00000198982	-1.45016	0.236825	0.000226967	0.0109844
cg12820006	ENSG00000198982	-1.39954	0.241369	2.60358e-05	0.00395787
cg16575409	ENSG00000198982	-1.53234	0.26612	5.61206e-05	0.005464
cg21501241	ENSG00000198982	-1.28468	0.184332	0.000618171	0.0194274
cg26015115	ENSG00000198982	-1.57708	0.279087	3.04825e-05	0.00424743
cg00752143	ENSG00000207761	-1.57851	0.248331	0.000379055	0.0145857
cg01587049	ENSG00000207761	-1.45016	0.236825	0.000226967	0.0109844
cg12044862	ENSG00000207761	-1.41986	0.23516	0.000226967	0.0109844
cg13435266	ENSG00000207761	-1.2879	0.200115	0.000100217	0.00722982
cg16575409	ENSG00000207761	-1.53234	0.26612	5.61206e-05	0.005464
cg21501241	ENSG00000207761	-1.28468	0.184332	0.000618171	0.0194274
cg26015115	ENSG00000207761	-1.57708	0.279087	3.04825e-05	0.00424743
cg00752143	ENSG00000207762	-1.57851	0.248331	0.000379055	0.0145857
cg01587049	ENSG00000207762	-1.45016	0.236825	0.000226967	0.0109844
cg12044862	ENSG00000207762	-1.41986	0.23516	0.000226967	0.0109844
cg13435266	ENSG00000207762	-1.2879	0.200115	0.000100217	0.00722982
cg00753353	ENSG00000168530	-1.47185	0.228861	0.000198876	0.0102731
cg17573510	ENSG00000168530	-1.48146	0.20121	0.00011533	0.00772304
cg22904096	ENSG00000168530	-2.0709	0.200186	0.00087901	0.0238608
cg14648020	ENSG00000177202	-2.03193	0.232498	0.000100217	0.00722982
cg04995717	ENSG00000120156	1.44061	-0.20769	0.0026113	0.045626
cg00756887	ENSG00000143217	-1.33515	0.184278	0.00137949	0.0311209
cg00758374	ENSG00000114529	-1.74164	0.267654	0.000132495	0.00830247
cg10748867	ENSG00000053372	-1.42054	0.207001	0.000548202	0.0181632
cg00760992	ENSG00000167566	1.51138	-0.178672	0.000548202	0.0181632
cg25813109	ENSG00000101444	-1.93992	0.198438	0.00153904	0.0332651
cg10829621	ENSG00000173673	-2.6583	0.156787	8.69299e-05	0.00675993
cg07755203	ENSG00000224337	-1.31416	0.204103	0.00123491	0.0292137
cg01723420	ENSG00000261267	-1.53333	0.158627	0.000258613	0.0118383
cg04172953	ENSG00000171291	-1.75183	0.301312	5.68931e-06	0.00219782
cg27169020	ENSG00000169594	-1.41491	0.197308	0.000173982	0.00952832
cg02046532	ENSG00000125903	-1.35999	0.21781	2.70759e-06	0.00163945
cg26281051	ENSG00000125903	-1.32293	0.202397	0.00011533	0.00772304
cg00770599	ENSG00000112053	-1.55193	0.189928	0.00171488	0.0355611
cg03409668	ENSG00000112053	-1.82843	0.283043	0.000100217	0.00722982
cg19271626	ENSG00000112053	-1.71991	0.223482	0.000334203	0.0136777
cg19374743	ENSG00000112053	-1.69005	0.304527	6.80264e-06	0.00230561
cg23807646	ENSG00000112053	-1.82414	0.258803	0.000132495	0.00830247
cg00771722	ENSG00000164399	-1.30508	0.166666	2.23234e-06	0.00151321
cg11212312	ENSG00000164399	-1.35042	0.218456	6.80264e-06	0.00230561
cg06565604	ENSG00000176108	-1.3784	0.167802	0.00153904	0.0332651
cg04217218	ENSG00000175893	-1.30642	0.167332	0.00235497	0.0429545
cg13548452	ENSG00000211805	1.44322	-0.196629	0.000198876	0.0102731
cg14718695	ENSG00000211805	1.62005	-0.233456	0.000429286	0.015647
cg23444713	ENSG00000211805	1.62046	-0.19208	0.000173982	0.00952832
cg05256043	ENSG00000080166	-1.87551	0.268622	5.61206e-05	0.005464
cg05807291	ENSG00000080166	-1.93664	0.27515	2.11772e-07	0.000800865
cg09189889	ENSG00000080166	-1.86917	0.249234	6.80264e-06	0.00230561
cg18293281	ENSG00000080166	-2.04523	0.190971	0.000198876	0.0102731
cg18910635	ENSG00000080166	-1.41374	0.21938	6.80264e-06	0.00230561
cg00781343	ENSG00000256321	1.47917	-0.270438	3.04825e-05	0.00424743
cg25749107	ENSG00000256321	1.52999	-0.252409	0.000100217	0.00722982
cg00781473	ENSG00000260125	-2.33823	0.24443	0.000429286	0.015647
cg09224847	ENSG00000260125	-2.77899	0.284866	7.52701e-05	0.00625971
cg10838389	ENSG00000260125	-3.18811	0.257909	0.00011533	0.00772304
cg12914014	ENSG00000187555	1.57097	-0.168623	7.52701e-05	0.00625971
cg00850538	ENSG00000150938	-2.79135	0.280215	3.56136e-05	0.00454519
cg26134453	ENSG00000214772	-1.58899	0.212726	0.00137949	0.0311209
cg00786335	ENSG00000235503	-1.36411	0.171864	0.00190845	0.0378319
cg23595529	ENSG00000235503	-1.33972	0.174866	0.00098578	0.0254423
cg13297148	ENSG00000272474	-1.31002	0.187432	0.000696091	0.0207968
cg13297148	ENSG00000252144	-1.31002	0.187432	0.000696091	0.0207968
cg25945753	ENSG00000252144	-1.29247	0.180474	0.000334203	0.0136777
cg27306568	ENSG00000252144	-1.42837	0.200763	0.0026113	0.045626
cg07141504	ENSG00000214145	-4.22865	0.235948	0.000258613	0.0118383
cg13335054	ENSG00000214145	-3.69178	0.183115	3.56136e-05	0.00454519
cg27309198	ENSG00000270108	-1.36159	0.206347	0.000151954	0.00890325
cg00793072	ENSG00000241220	-1.3762	0.23491	6.5054e-05	0.00586981
cg20411788	ENSG00000241220	-1.61935	0.229181	0.000198876	0.0102731
cg11405852	ENSG00000170486	-1.26147	0.171829	0.000151954	0.00890325
cg25357194	ENSG00000170486	-1.21749	0.153035	0.000258613	0.0118383
cg18817088	ENSG00000197891	-1.32997	0.183681	0.00123491	0.0292137
cg13320728	ENSG00000221077	-1.5317	0.224477	0.00110405	0.0273676
cg16333587	ENSG00000221077	-1.5699	0.254392	0.000226967	0.0109844
cg04998702	ENSG00000259460	2.27615	-0.260125	0.00087901	0.0238608
cg23186959	ENSG00000259460	3.45604	-0.322758	0.000334203	0.0136777
cg24504442	ENSG00000259460	2.29412	-0.218348	0.000696091	0.0207968
cg00797620	ENSG00000225427	-1.79678	0.17147	0.00123491	0.0292137
cg07252680	ENSG00000197249	-1.73679	0.28052	0.000198876	0.0102731
cg10070185	ENSG00000197249	-1.37763	0.154867	0.00087901	0.0238608
cg05726450	ENSG00000174083	-1.35527	0.184847	0.000173982	0.00952832
cg00804916	ENSG00000215811	-1.30369	0.155307	0.000696091	0.0207968
cg05865011	ENSG00000167861	-1.92304	0.195108	0.0028921	0.0485832
cg05131266	ENSG00000221102	-1.98335	0.282321	0.00011533	0.00772304
cg06368617	ENSG00000221102	-2.18501	0.286769	0.000696091	0.0207968
cg00808132	ENSG00000222028	-1.4123	0.208254	0.000379055	0.0145857
cg14291751	ENSG00000222028	-1.36339	0.17447	0.000696091	0.0207968
cg22292345	ENSG00000236409	-2.41081	0.223334	7.52701e-05	0.00625971
cg00808492	ENSG00000134193	-1.88635	0.264309	0.000294215	0.0127351
cg01231611	ENSG00000134193	-1.82882	0.25371	0.000485465	0.0168648
cg07193534	ENSG00000134193	-1.86419	0.248159	5.61206e-05	0.005464
cg02139485	ENSG00000100600	-1.98972	0.177552	6.5054e-05	0.00586981
cg23279496	ENSG00000229719	-1.29656	0.162247	0.000485465	0.0168648
cg00809399	ENSG00000171163	-1.41196	0.157403	0.0026113	0.045626
cg00809908	ENSG00000231953	-1.94763	0.310702	1.8873e-05	0.00341869
cg09221951	ENSG00000143771	-1.38786	0.209753	6.5054e-05	0.00586981
cg00811275	ENSG00000229699	-1.43172	0.162817	0.0026113	0.045626
cg19617611	ENSG00000229699	-1.29109	0.153337	0.00098578	0.0254423
cg21184439	ENSG00000172367	-2.07827	0.316513	0.000294215	0.0127351
cg13829089	ENSG00000161955	-1.60863	0.172556	2.60358e-05	0.00395787
cg01116161	ENSG00000250453	-1.26482	0.166902	0.00123491	0.0292137
cg24973864	ENSG00000250453	-1.69187	0.278381	0.00011533	0.00772304
cg00817765	ENSG00000238063	-1.83796	0.286154	0.000782756	0.0222335
cg00818383	ENSG00000249102	-2.28129	0.27225	0.000173982	0.00952832
cg06552609	ENSG00000249102	-1.24498	0.173279	5.61206e-05	0.005464
cg14103446	ENSG00000249102	-1.99383	0.290832	0.00123491	0.0292137
cg15529432	ENSG00000246214	-2.05528	0.282468	4.83208e-05	0.00514624
cg02381428	ENSG00000111602	-2.0664	0.375384	4.74513e-06	0.00207056
cg16897800	ENSG00000111602	-2.05558	0.388699	9.65157e-06	0.00266729
cg23338977	ENSG00000205544	-2.45723	0.210475	0.00110405	0.0273676
cg09529310	ENSG00000139926	-1.82538	0.268238	1.83506e-06	0.00138309
cg22800400	ENSG00000139926	-1.28575	0.185018	0.000379055	0.0145857
cg00821186	ENSG00000183130	-1.2538	0.157422	0.00235497	0.0429545
cg23719774	ENSG00000199282	-1.31666	0.173784	7.52701e-05	0.00625971
cg24328474	ENSG00000252973	-1.52327	0.196715	0.0028921	0.0485832
cg11536788	ENSG00000122741	-1.69942	0.199441	0.00212127	0.0403689
cg18407008	ENSG00000104371	-1.38351	0.193641	0.00190845	0.0378319
cg00830170	ENSG00000148384	-1.32753	0.180654	0.00011533	0.00772304
cg00830313	ENSG00000254242	-1.58679	0.164015	0.000334203	0.0136777
cg13503720	ENSG00000254242	-1.34121	0.18634	0.000379055	0.0145857
cg08995655	ENSG00000213965	-1.59737	0.220092	0.000429286	0.015647
cg10001186	ENSG00000245552	-1.87052	0.181717	0.000151954	0.00890325
cg11689925	ENSG00000229676	-1.29885	0.188068	0.000226967	0.0109844
cg03106056	ENSG00000144583	-3.95488	0.219519	0.000429286	0.015647
cg07173845	ENSG00000207003	-1.52836	0.233568	0.00087901	0.0238608
cg04132013	ENSG00000200745	-1.48498	0.151047	0.00137949	0.0311209
cg12011909	ENSG00000200745	-1.46242	0.181878	0.000294215	0.0127351
cg18739074	ENSG00000200745	-1.53476	0.152156	0.0028921	0.0485832
cg00834712	ENSG00000204887	-1.57388	0.223462	0.00153904	0.0332651
cg06164364	ENSG00000204887	-2.05638	0.225517	0.000618171	0.0194274
cg12613107	ENSG00000240449	1.23283	-0.168579	0.00011533	0.00772304
cg21252728	ENSG00000258601	-1.67273	0.219329	0.00137949	0.0311209
cg07425348	ENSG00000106384	-1.97692	0.225528	0.0026113	0.045626
cg24641214	ENSG00000106384	-1.99522	0.231852	0.000618171	0.0194274
cg00837088	ENSG00000238616	-1.26297	0.169459	0.000782756	0.0222335
cg00837537	ENSG00000261710	-1.2289	0.150866	0.0026113	0.045626
cg17343695	ENSG00000261710	-1.28733	0.169962	0.00153904	0.0332651
cg21614816	ENSG00000261710	-1.40736	0.209619	0.00087901	0.0238608
cg07846460	ENSG00000200298	-1.32172	0.177513	0.0028921	0.0485832
cg27358947	ENSG00000270099	-1.87094	0.250791	6.5054e-05	0.00586981
cg00843270	ENSG00000173627	-1.98076	0.328331	4.74513e-06	0.00207056
cg23355472	ENSG00000173627	-1.39047	0.23465	1.60158e-05	0.00322649
cg26494369	ENSG00000173627	-1.83876	0.197793	0.00087901	0.0238608
cg00844378	ENSG00000132703	-1.88819	0.296178	0.000226967	0.0109844
cg02975060	ENSG00000258861	-1.33018	0.207981	0.000379055	0.0145857
cg10177827	ENSG00000258861	-1.43035	0.226249	0.000782756	0.0222335
cg13192714	ENSG00000258861	-1.67828	0.283026	0.000258613	0.0118383
cg13677859	ENSG00000258861	-1.42991	0.215859	5.61206e-05	0.005464
cg26233951	ENSG00000258861	-1.42397	0.218334	0.000132495	0.00830247
cg10177827	ENSG00000199020	-1.43035	0.226249	0.000782756	0.0222335
cg13677859	ENSG00000199020	-1.42991	0.215859	5.61206e-05	0.005464
cg25296532	ENSG00000199020	-1.4206	0.182804	0.00235497	0.0429545
cg26233951	ENSG00000199020	-1.42397	0.218334	0.000132495	0.00830247
cg10177827	ENSG00000207754	-1.43035	0.226249	0.000782756	0.0222335
cg25296532	ENSG00000207754	-1.4206	0.182804	0.00235497	0.0429545
cg26233951	ENSG00000207754	-1.42397	0.218334	0.000132495	0.00830247
cg05033529	ENSG00000242852	-1.58832	0.25626	0.000696091	0.0207968
cg19926444	ENSG00000242852	-2.11359	0.179188	0.000100217	0.00722982
cg00845968	ENSG00000223243	-1.38767	0.202034	0.00190845	0.0378319
cg00846121	ENSG00000105523	-1.73575	0.172649	0.000782756	0.0222335
cg16911487	ENSG00000221560	-1.40782	0.184391	0.000696091	0.0207968
cg03628117	ENSG00000111537	-1.30511	0.188106	0.000132495	0.00830247
cg05224770	ENSG00000111537	-1.47035	0.206469	0.000198876	0.0102731
cg13201279	ENSG00000082482	-1.68108	0.176575	0.000100217	0.00722982
cg10521651	ENSG00000173083	-1.23329	0.150161	0.0026113	0.045626
cg00850972	ENSG00000230746	-1.55886	0.164231	0.000548202	0.0181632
cg27503306	ENSG00000236193	-1.62535	0.246307	0.000548202	0.0181632
cg24964103	ENSG00000112299	-1.81527	0.301744	4.74513e-06	0.00207056
cg00933182	ENSG00000184922	-1.68094	0.240864	0.000379055	0.0145857
cg09977620	ENSG00000196208	-1.47159	0.220291	0.00153904	0.0332651
cg26224923	ENSG00000196208	-1.47428	0.18829	0.00137949	0.0311209
cg10300864	ENSG00000207743	-1.84483	0.284629	4.15252e-05	0.00485156
cg26931307	ENSG00000207743	-1.47094	0.222076	0.000100217	0.00722982
cg27074221	ENSG00000207743	-1.30393	0.155563	0.0026113	0.045626
cg10012711	ENSG00000246350	-1.39043	0.217392	0.000548202	0.0181632
cg26145670	ENSG00000246350	-1.9279	0.170939	0.00011533	0.00772304
cg06843739	ENSG00000229233	-1.40091	0.207002	0.00190845	0.0378319
cg00865299	ENSG00000261489	-2.24248	0.350766	6.80264e-06	0.00230561
cg14698880	ENSG00000261489	-2.21627	0.34224	6.5054e-05	0.00586981
cg23765993	ENSG00000249139	-1.73812	0.203694	1.8873e-05	0.00341869
cg09660693	ENSG00000164045	-2.06543	0.362615	8.10234e-07	0.0010848
cg16806536	ENSG00000169836	-1.52421	0.273979	1.6662e-07	0.000800865
cg00876678	ENSG00000205937	-2.77377	0.213857	1.83506e-06	0.00138309
cg00876678	ENSG00000266643	-2.77377	0.213857	1.83506e-06	0.00138309
cg06007141	ENSG00000215187	-1.86332	0.187848	0.000618171	0.0194274
cg10068883	ENSG00000215187	-2.63184	0.156742	0.00087901	0.0238608
cg19669931	ENSG00000215187	-1.58988	0.214555	6.5054e-05	0.00586981
cg21212076	ENSG00000215187	-2.50277	0.204602	4.83208e-05	0.00514624
cg17125827	ENSG00000229971	-1.53793	0.255879	0.000226967	0.0109844
cg00878905	ENSG00000223053	-1.35163	0.222167	1.35596e-05	0.00306384
cg09449561	ENSG00000223053	-1.87941	0.20843	2.23234e-06	0.00151321
cg11639612	ENSG00000153404	-1.48227	0.212501	0.00190845	0.0378319
cg00881168	ENSG00000115828	-2.0024	0.32932	1.30522e-07	0.000800865
cg09386458	ENSG00000115828	-1.31778	0.158814	0.0026113	0.045626
cg00882098	ENSG00000199839	-1.74375	0.268362	0.000198876	0.0102731
cg00882151	ENSG00000134545	-1.30837	0.189328	8.11334e-06	0.00248071
cg18526779	ENSG00000227734	-1.36614	0.193812	0.000198876	0.0102731
cg19329439	ENSG00000238496	-1.47911	0.177731	0.00123491	0.0292137
cg21309264	ENSG00000238496	-1.25662	0.171529	0.00123491	0.0292137
cg10683527	ENSG00000109674	1.45915	-0.168151	0.0026113	0.045626
cg00883590	ENSG00000252047	-1.39555	0.20211	0.00098578	0.0254423
cg16738687	ENSG00000252047	-1.60046	0.235941	7.52701e-05	0.00625971
cg00885904	ENSG00000160182	-1.9729	0.24394	0.000334203	0.0136777
cg01442565	ENSG00000160182	-1.39562	0.205	3.27373e-06	0.00175107
cg01886855	ENSG00000160182	-1.7639	0.246865	0.0028921	0.0485832
cg05029912	ENSG00000160182	-1.25442	0.168637	3.56136e-05	0.00454519
cg06099014	ENSG00000160182	-2.11282	0.326495	3.94711e-06	0.0019163
cg09893641	ENSG00000160182	-1.83485	0.247719	0.000173982	0.00952832
cg19247032	ENSG00000160182	-1.94376	0.246802	0.00087901	0.0238608
cg27405706	ENSG00000160182	-2.15083	0.257986	0.00123491	0.0292137
cg08446213	ENSG00000252284	-1.41776	0.199187	0.000782756	0.0222335
cg13009867	ENSG00000163885	-1.31798	0.160873	0.00098578	0.0254423
cg09196059	ENSG00000264357	-1.53079	0.245039	4.15252e-05	0.00485156
cg11807318	ENSG00000264357	-1.51671	0.201312	0.00235497	0.0429545
cg22512208	ENSG00000264357	-1.62989	0.269258	5.61206e-05	0.005464
cg27186851	ENSG00000264357	-1.60814	0.218516	0.000782756	0.0222335
cg24347070	ENSG00000124508	-1.56435	0.213848	0.000379055	0.0145857
cg18730933	ENSG00000206758	-1.62438	0.1702	0.00087901	0.0238608
cg10990993	ENSG00000076242	-1.97319	0.199063	0.000782756	0.0222335
cg24607398	ENSG00000076242	-1.98787	0.218857	0.000696091	0.0207968
cg08439244	ENSG00000185518	-1.36983	0.225515	0.000198876	0.0102731
cg00898927	ENSG00000253510	-1.82862	0.175467	0.00171488	0.0355611
cg24218609	ENSG00000253510	-1.60726	0.224754	2.60358e-05	0.00395787
cg00899644	ENSG00000267465	-1.56509	0.209687	8.69299e-05	0.00675993
cg18608964	ENSG00000267465	-1.83948	0.251887	0.000198876	0.0102731
cg25952768	ENSG00000267465	-1.25279	0.169508	0.00110405	0.0273676
cg05547260	ENSG00000172426	-1.60916	0.176202	0.000782756	0.0222335
cg00904576	ENSG00000179452	-1.56778	0.181015	0.000696091	0.0207968
cg00905467	ENSG00000206805	-1.5128	0.21254	0.00087901	0.0238608
cg10675326	ENSG00000226115	-1.47429	0.208012	0.000334203	0.0136777
cg15209262	ENSG00000226115	-1.5643	0.172807	0.00190845	0.0378319
cg00909259	ENSG00000229649	-1.60476	0.248913	6.5054e-05	0.00586981
cg03370475	ENSG00000229649	-1.64513	0.247236	0.000151954	0.00890325
cg03149641	ENSG00000198087	-1.50792	0.250847	4.74513e-06	0.00207056
cg23250715	ENSG00000198087	-1.97826	0.287224	2.60358e-05	0.00395787
cg07666271	ENSG00000124608	-1.61576	0.195084	0.000618171	0.0194274
cg15447628	ENSG00000124608	-1.5876	0.181865	0.00110405	0.0273676
cg00911264	ENSG00000229201	-1.42417	0.228663	6.5054e-05	0.00586981
cg14362105	ENSG00000229201	-1.40603	0.197671	0.000618171	0.0194274
cg16955935	ENSG00000229201	-1.36868	0.197013	0.00098578	0.0254423
cg22038090	ENSG00000229201	-1.26077	0.153271	0.00087901	0.0238608
cg01234543	ENSG00000234281	-1.77507	0.278004	5.68931e-06	0.00219782
cg07742651	ENSG00000234281	-1.80196	0.298221	4.15252e-05	0.00485156
cg10000813	ENSG00000115758	-1.8786	0.27527	0.000258613	0.0118383
cg19965589	ENSG00000128872	-1.68471	0.173222	0.000334203	0.0136777
cg08918576	ENSG00000203757	-1.55506	0.185084	0.0028921	0.0485832
cg13300939	ENSG00000170075	-1.93406	0.163866	0.00235497	0.0429545
cg00922363	ENSG00000157150	-1.76631	0.198896	0.00123491	0.0292137
cg08173811	ENSG00000157150	-2.59878	0.165538	0.000226967	0.0109844
cg23769143	ENSG00000157150	-2.43225	0.202084	0.000226967	0.0109844
cg22058298	ENSG00000169474	-1.50269	0.232114	0.000132495	0.00830247
cg07419939	ENSG00000252121	-1.73377	0.298513	9.65157e-06	0.00266729
cg01117410	ENSG00000251751	-2.31727	0.263451	0.000198876	0.0102731
cg08402850	ENSG00000084110	-1.49086	0.171334	8.11334e-06	0.00248071
cg00927883	ENSG00000234208	-1.66853	0.241565	0.000334203	0.0136777
cg25583241	ENSG00000120885	-1.64975	0.204528	0.00087901	0.0238608
cg27656366	ENSG00000120885	-1.60443	0.216902	8.10234e-07	0.0010848
cg01158072	ENSG00000203734	-1.90278	0.180053	0.000782756	0.0222335
cg22792785	ENSG00000133739	2.82656	-0.172394	0.00190845	0.0378319
cg21063729	ENSG00000108272	-1.49766	0.155146	0.00123491	0.0292137
cg00931644	ENSG00000264908	-2.52665	0.17075	0.000548202	0.0181632
cg00931644	ENSG00000178695	-2.52665	0.17075	0.000548202	0.0181632
cg22213751	ENSG00000239089	-1.41621	0.216578	9.65157e-06	0.00266729
cg00933411	ENSG00000164741	-2.03756	0.155798	0.00153904	0.0332651
cg22732636	ENSG00000164741	-2.18893	0.229162	0.000294215	0.0127351
cg00934848	ENSG00000137824	-1.44483	0.182239	0.00171488	0.0355611
cg17103314	ENSG00000169035	-1.4374	0.215683	0.00212127	0.0403689
cg00938429	ENSG00000173157	-1.40036	0.231298	0.000173982	0.00952832
cg00940806	ENSG00000170348	-1.5999	0.202959	0.00190845	0.0378319
cg00941833	ENSG00000221628	-1.29773	0.205303	2.21914e-05	0.00371972
cg01895124	ENSG00000179855	-1.32263	0.181712	5.61206e-05	0.005464
cg00943985	ENSG00000260721	-1.55797	0.283405	6.5054e-05	0.00586981
cg04769830	ENSG00000260721	-1.61708	0.285653	1.60158e-05	0.00322649
cg09337402	ENSG00000260721	-1.85274	0.306903	2.23234e-06	0.00151321
cg09443520	ENSG00000260721	-2.03016	0.266885	0.000132495	0.00830247
cg22457668	ENSG00000260721	-1.44291	0.155395	0.0026113	0.045626
cg22776862	ENSG00000260721	-1.93086	0.343113	5.61206e-05	0.005464
cg03023256	ENSG00000205359	-1.55372	0.274537	1.8873e-05	0.00341869
cg09508962	ENSG00000205359	-1.63662	0.26316	0.000548202	0.0181632
cg26192556	ENSG00000205359	-1.74138	0.169898	0.00212127	0.0403689
cg13879937	ENSG00000103966	1.2805	-0.175787	0.0028921	0.0485832
cg10897792	ENSG00000137261	-1.41992	0.20053	0.00212127	0.0403689
cg19751245	ENSG00000264647	-1.92556	0.202292	2.21914e-05	0.00371972
cg07682415	ENSG00000109881	-1.66542	0.215884	6.5054e-05	0.00586981
cg19019528	ENSG00000105197	-1.75926	0.191146	0.0028921	0.0485832
cg09269848	ENSG00000197879	-1.82471	0.196799	0.00190845	0.0378319
cg22795769	ENSG00000197879	-1.47754	0.221271	0.000334203	0.0136777
cg03109841	ENSG00000167862	-2.29312	0.256752	0.000379055	0.0145857
cg09386073	ENSG00000167862	-2.23962	0.204635	0.00098578	0.0254423
cg00949930	ENSG00000163492	-1.2568	0.153707	0.000696091	0.0207968
cg26420159	ENSG00000163492	-1.73546	0.224742	0.000334203	0.0136777
cg08799666	ENSG00000225978	-1.47282	0.26716	8.11334e-06	0.00248071
cg25739882	ENSG00000225978	-1.66366	0.303892	1.60158e-05	0.00322649
cg22727758	ENSG00000207505	-1.78235	0.240357	0.00190845	0.0378319
cg22290135	ENSG00000122420	-1.90537	0.153365	0.00190845	0.0378319
cg08696303	ENSG00000215972	-1.3216	0.172383	0.00212127	0.0403689
cg20767212	ENSG00000215972	-1.71299	0.257351	0.000548202	0.0181632
cg00957698	ENSG00000250344	-2.14284	0.326462	8.69299e-05	0.00675993
cg10832655	ENSG00000250344	-1.73911	0.221736	0.0026113	0.045626
cg22758846	ENSG00000100012	1.22744	-0.155105	0.000334203	0.0136777
cg07815522	ENSG00000163840	-2.12996	0.25058	0.000618171	0.0194274
cg08122652	ENSG00000163840	-1.47526	0.202238	0.00137949	0.0311209
cg21196249	ENSG00000221446	-1.75811	0.267158	2.70759e-06	0.00163945
cg21196249	ENSG00000253124	-1.75811	0.267158	2.70759e-06	0.00163945
cg00961640	ENSG00000168679	-1.46412	0.215723	0.00171488	0.0355611
cg14481528	ENSG00000168679	-1.90227	0.288449	4.15252e-05	0.00485156
cg00961687	ENSG00000227352	-1.33974	0.19844	0.00110405	0.0273676
cg02411443	ENSG00000227352	-1.37074	0.21035	5.61206e-05	0.005464
cg09779090	ENSG00000227352	-1.41272	0.208226	1.8873e-05	0.00341869
cg18829020	ENSG00000227352	-1.41309	0.198095	0.0028921	0.0485832
cg20130437	ENSG00000227352	-1.21325	0.155067	0.000100217	0.00722982
cg12751565	ENSG00000162896	1.22695	-0.165067	0.000379055	0.0145857
cg06291107	ENSG00000235044	-1.32612	0.170238	0.00212127	0.0403689
cg20040306	ENSG00000256660	-1.77108	0.185066	0.0026113	0.045626
cg13151889	ENSG00000142168	2.58214	-0.234425	0.00123491	0.0292137
cg13151889	ENSG00000234509	2.58214	-0.234425	0.00123491	0.0292137
cg05677901	ENSG00000106701	-2.17612	0.401742	1.83506e-06	0.00138309
cg14341289	ENSG00000106701	-2.26664	0.255531	0.000198876	0.0102731
cg13302163	ENSG00000188343	-1.45727	0.224626	0.000294215	0.0127351
cg06010350	ENSG00000116133	-1.79692	0.220949	0.000696091	0.0207968
cg00972899	ENSG00000163497	-1.62046	0.24706	0.000173982	0.00952832
cg27560555	ENSG00000186222	-1.66254	0.179877	0.00235497	0.0429545
cg15222659	ENSG00000176040	-1.2522	0.15194	0.00087901	0.0238608
cg03966294	ENSG00000251310	-1.57568	0.225684	0.00011533	0.00772304
cg16556211	ENSG00000251310	-1.63616	0.263273	2.23234e-06	0.00151321
cg01663603	ENSG00000158445	-6.46166	0.168785	0.00110405	0.0273676
cg26643347	ENSG00000116809	1.2411	-0.151987	0.00110405	0.0273676
cg11159090	ENSG00000251543	-1.41439	0.193179	0.00235497	0.0429545
cg05616355	ENSG00000154143	1.22198	-0.155844	0.000379055	0.0145857
cg07412254	ENSG00000268194	-1.89548	0.248938	0.000100217	0.00722982
cg17204557	ENSG00000268194	-2.04621	0.293393	0.000151954	0.00890325
cg18434354	ENSG00000268194	-2.09307	0.248058	0.00137949	0.0311209
cg23689428	ENSG00000268194	-2.41303	0.226202	0.0028921	0.0485832
cg00982519	ENSG00000225383	1.50705	-0.261671	0.00153904	0.0332651
cg20054157	ENSG00000225383	1.36802	-0.208753	0.000696091	0.0207968
cg04425449	ENSG00000133773	-1.64064	0.188808	0.00110405	0.0273676
cg03859929	ENSG00000167791	-1.57591	0.227643	0.000226967	0.0109844
cg25590628	ENSG00000167791	-1.48225	0.22332	0.000696091	0.0207968
cg00985514	ENSG00000236570	-1.34428	0.204366	0.000334203	0.0136777
cg05551587	ENSG00000225588	-1.44054	0.188903	0.00137949	0.0311209
cg12566938	ENSG00000225588	-1.29736	0.174295	0.000198876	0.0102731
cg25521406	ENSG00000256879	-2.26163	0.252452	0.00123491	0.0292137
cg15475586	ENSG00000118292	-1.32585	0.158184	0.00171488	0.0355611
cg07018580	ENSG00000166900	-1.46229	0.169592	0.00235497	0.0429545
cg24860322	ENSG00000104833	-1.99253	0.181785	0.000696091	0.0207968
cg13278105	ENSG00000199109	-1.37674	0.209295	0.000429286	0.015647
cg18384960	ENSG00000199109	-1.63019	0.266759	8.69299e-05	0.00675993
cg20067612	ENSG00000199109	-1.3823	0.202372	0.00087901	0.0238608
cg21876806	ENSG00000199109	-1.25277	0.178266	0.000294215	0.0127351
cg02597696	ENSG00000225417	-1.91099	0.331187	0.000226967	0.0109844
cg08583979	ENSG00000225417	-2.23218	0.295769	3.56136e-05	0.00454519
cg11180750	ENSG00000134538	-2.44352	0.186183	0.000485465	0.0168648
cg00996959	ENSG00000207318	-2.01348	0.324413	3.56136e-05	0.00454519
cg15097617	ENSG00000207318	-1.37446	0.228081	5.61206e-05	0.005464
cg12922129	ENSG00000147655	-2.05431	0.200211	0.000548202	0.0181632
cg17945440	ENSG00000147655	-2.07179	0.206856	0.000173982	0.00952832
cg00998782	ENSG00000235942	-1.39541	0.201246	8.69299e-05	0.00675993
cg08101739	ENSG00000235942	-1.52439	0.211891	0.000226967	0.0109844
cg09417355	ENSG00000235942	-1.34139	0.185908	0.000696091	0.0207968
cg11514575	ENSG00000235942	-1.86142	0.248117	4.83208e-05	0.00514624
cg16265542	ENSG00000235942	-1.85085	0.189754	0.000100217	0.00722982
cg26531371	ENSG00000235942	-1.35818	0.179151	0.00171488	0.0355611
cg11525405	ENSG00000183763	-1.45431	0.17501	0.00212127	0.0403689
cg02997042	ENSG00000257703	-1.67514	0.267111	0.000151954	0.00890325
cg09910881	ENSG00000201442	-1.47266	0.190605	0.00123491	0.0292137
cg01003713	ENSG00000252292	-1.49118	0.242253	0.00011533	0.00772304
cg23448899	ENSG00000252292	-1.62629	0.215305	0.000294215	0.0127351
cg06063452	ENSG00000269425	-1.66633	0.227171	0.000485465	0.0168648
cg15797834	ENSG00000269425	-1.89708	0.152698	0.00098578	0.0254423
cg03343681	ENSG00000231630	-1.67251	0.225839	0.000782756	0.0222335
cg04287755	ENSG00000231630	-1.58747	0.219336	0.00212127	0.0403689
cg10570102	ENSG00000231630	-1.22044	0.167517	1.8873e-05	0.00341869
cg21608943	ENSG00000231630	-1.4287	0.222364	0.000334203	0.0136777
cg22608641	ENSG00000231630	-1.577	0.267936	4.15252e-05	0.00485156
cg27517363	ENSG00000238280	-1.67479	0.228065	0.00190845	0.0378319
cg01010091	ENSG00000211784	-2.02733	0.161183	0.000226967	0.0109844
cg01010304	ENSG00000236027	-1.40285	0.166248	0.0026113	0.045626
cg18867074	ENSG00000240980	-1.45581	0.190557	0.00098578	0.0254423
cg06569050	ENSG00000249852	-1.79694	0.196309	0.00137949	0.0311209
cg01013868	ENSG00000200406	-1.72201	0.21184	0.000782756	0.0222335
cg01013868	ENSG00000201899	-1.72201	0.21184	0.000782756	0.0222335
cg03131054	ENSG00000106012	-1.43371	0.162659	0.000618171	0.0194274
cg01015012	ENSG00000201869	-2.53305	0.325878	0.000258613	0.0118383
cg01015123	ENSG00000182447	-1.62908	0.179723	0.000618171	0.0194274
cg16877847	ENSG00000256814	1.22651	-0.167809	0.00087901	0.0238608
cg01017409	ENSG00000237464	-1.72765	0.224707	4.83208e-05	0.00514624
cg01017535	ENSG00000251518	-1.50141	0.245859	0.000173982	0.00952832
cg01017535	ENSG00000250032	-1.50141	0.245859	0.000173982	0.00952832
cg23021350	ENSG00000227729	-1.39368	0.1981	0.000379055	0.0145857
cg01022869	ENSG00000250891	-2.13102	0.267931	7.52701e-05	0.00625971
cg08004685	ENSG00000250891	-1.28457	0.196391	5.61206e-05	0.005464
cg09351755	ENSG00000250891	-1.6049	0.253998	3.94711e-06	0.0019163
cg15809497	ENSG00000250891	-1.32195	0.20774	0.000100217	0.00722982
cg21070272	ENSG00000169379	-1.86993	0.225913	0.000294215	0.0127351
cg01024580	ENSG00000238402	-1.75766	0.259841	6.54467e-07	0.00101494
cg24439945	ENSG00000238402	-1.77176	0.24827	2.21914e-05	0.00371972
cg01025072	ENSG00000206877	-1.34657	0.162542	0.0026113	0.045626
cg09754842	ENSG00000206877	-1.42694	0.207549	0.000548202	0.0181632
cg01026383	ENSG00000212066	-1.84775	0.293333	4.15252e-05	0.00485156
cg04903089	ENSG00000212066	-1.90263	0.166129	6.54467e-07	0.00101494
cg26964592	ENSG00000212066	-1.87756	0.310433	1.30522e-07	0.000800865
cg01026953	ENSG00000160401	-1.46717	0.21922	0.0028921	0.0485832
cg01027065	ENSG00000212057	-1.90193	0.229088	6.5054e-05	0.00586981
cg12252222	ENSG00000108946	-1.6999	0.295222	4.15252e-05	0.00485156
cg22218241	ENSG00000108946	-1.79487	0.29312	0.000132495	0.00830247
cg09778980	ENSG00000232070	-1.5868	0.181024	0.0028921	0.0485832
cg03829538	ENSG00000115165	-1.77718	0.23795	6.80264e-06	0.00230561
cg14131892	ENSG00000115165	-1.48568	0.198521	0.0028921	0.0485832
cg22949358	ENSG00000081177	-1.84846	0.302732	0.00011533	0.00772304
cg02945587	ENSG00000202019	-1.57338	0.181906	0.00235497	0.0429545
cg13145900	ENSG00000069018	-1.67894	0.205319	0.0028921	0.0485832
cg16409507	ENSG00000069018	-2.11232	0.244895	6.5054e-05	0.00586981
cg20383841	ENSG00000069018	-1.4105	0.206069	0.000782756	0.0222335
cg09263164	ENSG00000269883	-1.40689	0.153675	0.0026113	0.045626
cg07271361	ENSG00000204348	-1.6566	0.22183	0.00110405	0.0273676
cg01032298	ENSG00000232117	-1.40946	0.19119	8.69299e-05	0.00675993
cg10101352	ENSG00000232117	-1.49271	0.218702	6.5054e-05	0.00586981
cg01033938	ENSG00000134917	-2.58284	0.169963	0.00110405	0.0273676
cg01034396	ENSG00000120693	-1.48221	0.236721	0.000258613	0.0118383
cg03940408	ENSG00000120693	-1.61776	0.283544	0.000173982	0.00952832
cg06559111	ENSG00000120693	-1.67731	0.304339	9.99082e-07	0.00112167
cg08643012	ENSG00000120693	-2.03059	0.323797	3.04825e-05	0.00424743
cg25917725	ENSG00000120693	-1.40069	0.222539	0.000226967	0.0109844
cg27598979	ENSG00000120693	-2.14296	0.334527	3.36954e-07	0.000864685
cg01036731	ENSG00000258958	-1.34634	0.191319	0.00137949	0.0311209
cg03096107	ENSG00000162078	-1.87774	0.153837	0.00153904	0.0332651
cg11990180	ENSG00000214706	-1.36392	0.15779	0.00171488	0.0355611
cg16129200	ENSG00000132561	-2.36013	0.298725	2.70759e-06	0.00163945
cg01038597	ENSG00000252809	-1.52762	0.194018	0.00171488	0.0355611
cg19641496	ENSG00000251836	-1.35723	0.172797	0.00123491	0.0292137
cg07593817	ENSG00000172000	-1.64385	0.206654	0.000334203	0.0136777
cg14234063	ENSG00000207327	-1.51543	0.187615	0.00087901	0.0238608
cg02116585	ENSG00000155849	-1.64725	0.215819	0.0026113	0.045626
cg11644608	ENSG00000155849	-1.48245	0.246893	0.000696091	0.0207968
cg01042368	ENSG00000188888	-1.97463	0.308034	2.70759e-06	0.00163945
cg10479629	ENSG00000188888	-1.89282	0.189315	0.000198876	0.0102731
cg23186467	ENSG00000188888	-1.7669	0.225473	0.00153904	0.0332651
cg13769320	ENSG00000250673	-1.23768	0.175269	1.8873e-05	0.00341869
cg01045635	ENSG00000160856	-1.56129	0.21829	0.000485465	0.0168648
cg05384663	ENSG00000160856	-1.47947	0.196812	0.00235497	0.0429545
cg08786003	ENSG00000160856	-1.57035	0.243772	0.000226967	0.0109844
cg19602479	ENSG00000160856	-1.51328	0.207667	0.000548202	0.0181632
cg24881910	ENSG00000160856	-1.49832	0.225328	0.000226967	0.0109844
cg01045946	ENSG00000143363	-1.24344	0.152712	0.0026113	0.045626
cg09028383	ENSG00000143363	-2.08038	0.220713	7.52701e-05	0.00625971
cg16310388	ENSG00000170537	-1.42848	0.20041	7.52701e-05	0.00625971
cg01046613	ENSG00000234113	-1.2718	0.176342	0.000429286	0.015647
cg02169538	ENSG00000186354	-1.32649	0.171215	0.00087901	0.0238608
cg10914859	ENSG00000186354	-1.3266	0.199911	0.000429286	0.015647
cg10914859	ENSG00000213694	-1.3266	0.199911	0.000429286	0.015647
cg21624359	ENSG00000185897	-2.07359	0.285764	3.04825e-05	0.00424743
cg01048287	ENSG00000253604	1.4252	-0.223529	0.00087901	0.0238608
cg21833159	ENSG00000260264	-1.64679	0.240607	0.00098578	0.0254423
cg25883146	ENSG00000260264	-1.73446	0.185542	0.00235497	0.0429545
cg01052079	ENSG00000238999	-1.62724	0.230985	0.00235497	0.0429545
cg01054027	ENSG00000224792	-1.29704	0.172538	0.000151954	0.00890325
cg04788875	ENSG00000224792	-1.54341	0.267719	1.8873e-05	0.00341869
cg01054027	ENSG00000229972	-1.29704	0.172538	0.000151954	0.00890325
cg04788875	ENSG00000229972	-1.54341	0.267719	1.8873e-05	0.00341869
cg01055103	ENSG00000254680	-3.81036	0.405747	4.22122e-07	0.000900912
cg27401880	ENSG00000254680	-1.35312	0.198755	0.000429286	0.015647
cg01055208	ENSG00000201296	-1.54356	0.188969	0.00110405	0.0273676
cg03833760	ENSG00000122133	-1.23697	0.155391	0.000618171	0.0194274
cg01057532	ENSG00000239169	-2.43758	0.225952	5.61206e-05	0.005464
cg09946147	ENSG00000239169	-1.74922	0.230342	0.000485465	0.0168648
cg18499731	ENSG00000239169	-1.88872	0.302664	3.04825e-05	0.00424743
cg02600411	ENSG00000205884	-1.57121	0.199077	0.0026113	0.045626
cg05852732	ENSG00000205884	-1.50488	0.272174	6.80264e-06	0.00230561
cg07526473	ENSG00000205884	-2.0423	0.297122	5.68931e-06	0.00219782
cg01058070	ENSG00000183578	-1.4462	0.182156	0.0026113	0.045626
cg12193158	ENSG00000226032	-1.28379	0.164982	0.00137949	0.0311209
cg20776772	ENSG00000248668	-1.99552	0.161035	0.00123491	0.0292137
cg26333165	ENSG00000196646	-1.42748	0.212034	0.000334203	0.0136777
cg03437540	ENSG00000241484	-1.26531	0.163357	0.000782756	0.0222335
cg26379475	ENSG00000198574	-1.4481	0.184885	0.000334203	0.0136777
cg03176964	ENSG00000232190	-1.22617	0.155318	0.000226967	0.0109844
cg27115227	ENSG00000177042	-1.36876	0.174873	0.0028921	0.0485832
cg07598424	ENSG00000186009	-1.26017	0.182303	3.04825e-05	0.00424743
cg11586089	ENSG00000200860	-1.9678	0.233128	0.000226967	0.0109844
cg07296747	ENSG00000132591	-1.85835	0.301722	0.000429286	0.015647
cg01068016	ENSG00000249742	-1.25878	0.164449	0.000485465	0.0168648
cg15981958	ENSG00000155714	-1.83392	0.238455	4.15252e-05	0.00485156
cg01070168	ENSG00000232010	-1.28641	0.196329	0.000198876	0.0102731
cg08630045	ENSG00000232010	-1.63649	0.250643	7.52701e-05	0.00625971
cg01070987	ENSG00000206199	-2.28892	0.160708	0.00137949	0.0311209
cg01074613	ENSG00000091947	-1.78125	0.187689	0.000696091	0.0207968
cg18096939	ENSG00000202560	-1.497	0.232366	0.000379055	0.0145857
cg25296532	ENSG00000202560	-1.4206	0.182804	0.00235497	0.0429545
cg01078983	ENSG00000227683	-1.23674	0.15563	0.000618171	0.0194274
cg01080907	ENSG00000252064	-1.30893	0.180347	0.000485465	0.0168648
cg08159502	ENSG00000252064	-1.51776	0.22983	0.00153904	0.0332651
cg20717908	ENSG00000252064	-1.64046	0.282547	0.000173982	0.00952832
cg24938236	ENSG00000252064	-1.36195	0.180921	0.00098578	0.0254423
cg22856114	ENSG00000115718	-1.66172	0.226538	0.00190845	0.0378319
cg01081058	ENSG00000172819	-1.68295	0.192805	0.000258613	0.0118383
cg12748351	ENSG00000172819	-1.80251	0.15541	0.00235497	0.0429545
cg04453628	ENSG00000253174	1.33451	-0.18911	0.000151954	0.00890325
cg01082342	ENSG00000256031	-2.40095	0.305438	6.54467e-07	0.00101494
cg05911814	ENSG00000256031	-2.26981	0.263735	0.000151954	0.00890325
cg18043827	ENSG00000256031	-1.43418	0.18885	0.00087901	0.0238608
cg08235798	ENSG00000128340	-1.44046	0.180602	0.00137949	0.0311209
cg03361379	ENSG00000207960	-2.08579	0.356489	3.27373e-06	0.00175107
cg10310310	ENSG00000207960	-1.79266	0.2904	1.60158e-05	0.00322649
cg16477744	ENSG00000207960	-1.72293	0.286553	1.35596e-05	0.00306384
cg01089416	ENSG00000240083	-1.78416	0.258242	1.60158e-05	0.00322649
cg01089416	ENSG00000206958	-1.78416	0.258242	1.60158e-05	0.00322649
cg01089416	ENSG00000250306	-1.78416	0.258242	1.60158e-05	0.00322649
cg20329620	ENSG00000057593	-1.70362	0.154537	0.000782756	0.0222335
cg01091660	ENSG00000234855	-1.49366	0.214764	0.000100217	0.00722982
cg01093878	ENSG00000178171	-3.19794	0.289499	1.50341e-06	0.00133364
cg16147202	ENSG00000178171	-2.25348	0.3161	3.56136e-05	0.00454519
cg01095395	ENSG00000081148	-1.39441	0.230918	0.000429286	0.015647
cg20763520	ENSG00000081148	-1.96253	0.291824	0.00011533	0.00772304
cg19026254	ENSG00000140859	-1.85995	0.232705	0.00212127	0.0403689
cg04919810	ENSG00000101363	-1.31427	0.182424	0.00137949	0.0311209
cg06842856	ENSG00000200191	-1.4609	0.182436	0.00011533	0.00772304
cg01101782	ENSG00000228288	-1.61017	0.273157	0.000379055	0.0145857
cg10734950	ENSG00000228288	-1.29483	0.174882	0.0026113	0.045626
cg01102232	ENSG00000138246	-1.69132	0.212589	7.52701e-05	0.00625971
cg17731952	ENSG00000033327	1.60164	-0.170756	0.000548202	0.0181632
cg01103730	ENSG00000162891	-1.58532	0.309733	2.67689e-07	0.000864685
cg01103817	ENSG00000223316	-1.51465	0.228942	6.5054e-05	0.00586981
cg01104724	ENSG00000227491	-2.4492	0.19298	0.000379055	0.0145857
cg01104960	ENSG00000250280	-2.65472	0.165885	0.000485465	0.0168648
cg01575173	ENSG00000139531	-2.47983	0.422397	6.54467e-07	0.00101494
cg05024612	ENSG00000139531	-2.21408	0.272794	8.11334e-06	0.00248071
cg01105418	ENSG00000179456	-2.68353	0.272135	3.56136e-05	0.00454519
cg23829949	ENSG00000179456	-2.46564	0.252701	0.000334203	0.0136777
cg01105703	ENSG00000253050	-1.70951	0.207211	0.00235497	0.0429545
cg01108637	ENSG00000231980	-1.82933	0.165415	0.00153904	0.0332651
cg01109219	ENSG00000152689	-1.8168	0.179312	0.00123491	0.0292137
cg01115264	ENSG00000239164	-1.46382	0.242483	0.000258613	0.0118383
cg26058722	ENSG00000239164	-1.52264	0.265393	4.83208e-05	0.00514624
cg11391509	ENSG00000258419	1.21196	-0.154838	0.00110405	0.0273676
cg16042546	ENSG00000215034	-1.36141	0.178077	0.000782756	0.0222335
cg01119169	ENSG00000208027	-1.38004	0.21041	0.000429286	0.015647
cg04761768	ENSG00000208027	-1.40587	0.19524	0.00137949	0.0311209
cg09291131	ENSG00000208027	-1.4697	0.239089	0.00011533	0.00772304
cg12573499	ENSG00000208027	-1.34493	0.189979	0.0026113	0.045626
cg13753460	ENSG00000208027	-1.63701	0.253356	3.56136e-05	0.00454519
cg18444589	ENSG00000208027	-1.41154	0.19624	8.69299e-05	0.00675993
cg26238975	ENSG00000208027	-1.70372	0.202122	0.00190845	0.0378319
cg01119169	ENSG00000207742	-1.38004	0.21041	0.000429286	0.015647
cg03153765	ENSG00000207742	-1.37915	0.209447	0.0026113	0.045626
cg04761768	ENSG00000207742	-1.40587	0.19524	0.00137949	0.0311209
cg09291131	ENSG00000207742	-1.4697	0.239089	0.00011533	0.00772304
cg13753460	ENSG00000207742	-1.63701	0.253356	3.56136e-05	0.00454519
cg18444589	ENSG00000207742	-1.41154	0.19624	8.69299e-05	0.00675993
cg26238975	ENSG00000207742	-1.70372	0.202122	0.00190845	0.0378319
cg14643121	ENSG00000196083	-2.24682	0.304169	4.15252e-05	0.00485156
cg13888748	ENSG00000165028	-1.79876	0.26139	0.000100217	0.00722982
cg01128850	ENSG00000172425	1.45466	-0.268243	0.000151954	0.00890325
cg02885907	ENSG00000256694	-2.09305	0.296514	0.000485465	0.0168648
cg01131100	ENSG00000194717	-1.48861	0.241407	3.04825e-05	0.00424743
cg07429629	ENSG00000194717	-1.48102	0.244314	5.61206e-05	0.005464
cg01131100	ENSG00000221036	-1.48861	0.241407	3.04825e-05	0.00424743
cg07429629	ENSG00000221036	-1.48102	0.244314	5.61206e-05	0.005464
cg09866283	ENSG00000221036	-1.22838	0.165204	3.56136e-05	0.00454519
cg16406323	ENSG00000199407	-1.32091	0.193305	0.000379055	0.0145857
cg12425591	ENSG00000249008	-1.25474	0.178037	0.00087901	0.0238608
cg03271520	ENSG00000172150	-1.57513	0.208257	0.000294215	0.0127351
cg20298115	ENSG00000172150	-1.80269	0.159184	0.0028921	0.0485832
cg05143923	ENSG00000205883	-1.30826	0.176137	0.00137949	0.0311209
cg04654375	ENSG00000230539	-1.25897	0.171166	0.00087901	0.0238608
cg21592454	ENSG00000230539	-1.75035	0.233038	0.000258613	0.0118383
cg01135781	ENSG00000249129	-1.68551	0.278301	1.60158e-05	0.00322649
cg01136169	ENSG00000115310	-4.50367	0.38559	9.65157e-06	0.00266729
cg05403316	ENSG00000115310	-6.14008	0.324148	3.56136e-05	0.00454519
cg06759518	ENSG00000163602	-1.4109	0.156438	0.00110405	0.0273676
cg16990174	ENSG00000163602	-1.83001	0.260874	0.000258613	0.0118383
cg22685502	ENSG00000163602	-2.2378	0.318898	1.35596e-05	0.00306384
cg24408347	ENSG00000116863	-1.26062	0.150581	0.000132495	0.00830247
cg25363085	ENSG00000154856	-1.85157	0.180652	0.00110405	0.0273676
cg20331102	ENSG00000198326	-1.38146	0.211111	4.83208e-05	0.00514624
cg20331102	ENSG00000241690	-1.38146	0.211111	4.83208e-05	0.00514624
cg20331102	ENSG00000258713	-1.38146	0.211111	4.83208e-05	0.00514624
cg02822963	ENSG00000114744	-1.60075	0.213917	0.0028921	0.0485832
cg22405774	ENSG00000235779	-1.73644	0.264722	2.21914e-05	0.00371972
cg24428372	ENSG00000235779	-1.37908	0.217455	5.61206e-05	0.005464
cg01468562	ENSG00000186231	-1.57125	0.266622	0.000226967	0.0109844
cg06337363	ENSG00000233271	-1.71643	0.261417	0.000548202	0.0181632
cg20180938	ENSG00000233271	-1.87975	0.228633	2.60358e-05	0.00395787
cg26897025	ENSG00000233271	-1.3105	0.177012	0.000294215	0.0127351
cg03937439	ENSG00000228329	-1.3275	0.172055	0.0026113	0.045626
cg13594900	ENSG00000261845	-2.2821	0.402606	4.74513e-06	0.00207056
cg26873892	ENSG00000261845	-2.16434	0.33245	4.83208e-05	0.00514624
cg02718674	ENSG00000213213	-2.17685	0.258232	0.000226967	0.0109844
cg04332672	ENSG00000213213	-1.71475	0.232001	6.5054e-05	0.00586981
cg04689985	ENSG00000213213	-1.40125	0.210337	0.000294215	0.0127351
cg08584130	ENSG00000213213	-1.30404	0.187844	0.000618171	0.0194274
cg12509248	ENSG00000213213	-1.52686	0.166873	0.000100217	0.00722982
cg01152800	ENSG00000234715	-1.35085	0.167344	0.00190845	0.0378319
cg03844622	ENSG00000203908	-1.51923	0.241179	0.00110405	0.0273676
cg01155092	ENSG00000166292	-1.86388	0.219107	0.00098578	0.0254423
cg10820158	ENSG00000166292	-1.66652	0.159508	0.00087901	0.0238608
cg15945287	ENSG00000166292	-3.92257	0.158438	0.000429286	0.015647
cg25683268	ENSG00000166292	-2.24444	0.24325	0.000618171	0.0194274
cg08099626	ENSG00000272546	-1.27722	0.183068	0.000226967	0.0109844
cg06605984	ENSG00000146006	-2.57579	0.212131	0.000782756	0.0222335
cg06606949	ENSG00000146006	-2.46557	0.286734	0.000782756	0.0222335
cg08771171	ENSG00000146006	-2.74912	0.176269	0.000696091	0.0207968
cg11677683	ENSG00000146006	-2.64902	0.294617	0.00171488	0.0355611
cg16777413	ENSG00000146006	-2.82589	0.268445	0.00153904	0.0332651
cg17315014	ENSG00000146006	-2.28881	0.23155	0.000782756	0.0222335
cg23184518	ENSG00000146006	-2.54728	0.258602	0.000294215	0.0127351
cg17660211	ENSG00000258352	1.39058	-0.228732	7.52701e-05	0.00625971
cg21403313	ENSG00000197265	-1.71394	0.155621	0.00235497	0.0429545
cg01156990	ENSG00000167230	-2.17609	0.340199	2.21914e-05	0.00371972
cg03287370	ENSG00000167230	-1.77099	0.294621	6.5054e-05	0.00586981
cg06397845	ENSG00000167230	-1.88476	0.280647	1.60158e-05	0.00322649
cg09192645	ENSG00000167230	-1.94711	0.333846	8.11334e-06	0.00248071
cg16080697	ENSG00000167230	-2.01856	0.320559	1.14539e-05	0.00286758
cg21216220	ENSG00000167230	-1.87519	0.279754	6.5054e-05	0.00586981
cg07642170	ENSG00000124449	-1.44022	0.226004	4.15252e-05	0.00485156
cg27512716	ENSG00000124449	-1.51263	0.165901	0.00235497	0.0429545
cg20537629	ENSG00000187391	-2.69741	0.179042	0.000782756	0.0222335
cg08411924	ENSG00000186795	-1.38708	0.233895	6.80264e-06	0.00230561
cg22504696	ENSG00000186795	-1.52175	0.204609	5.61206e-05	0.005464
cg08411924	ENSG00000236171	-1.38708	0.233895	6.80264e-06	0.00230561
cg22504696	ENSG00000236171	-1.52175	0.204609	5.61206e-05	0.005464
cg16598411	ENSG00000172809	-1.7842	0.256387	0.000151954	0.00890325
cg01160882	ENSG00000236671	-1.7905	0.157122	0.0028921	0.0485832
cg01160915	ENSG00000143107	-1.52631	0.240795	0.000618171	0.0194274
cg06203251	ENSG00000113812	-1.28901	0.152965	0.0026113	0.045626
cg06203251	ENSG00000222888	-1.28901	0.152965	0.0026113	0.045626
cg03241901	ENSG00000158023	-1.33611	0.18895	0.000548202	0.0181632
cg01166697	ENSG00000136146	-2.21966	0.379815	1.14539e-05	0.00286758
cg08643852	ENSG00000136146	-1.95923	0.291562	0.000294215	0.0127351
cg15451965	ENSG00000136146	-1.33867	0.180525	0.00212127	0.0403689
cg25714208	ENSG00000225649	-2.12729	0.170538	0.00171488	0.0355611
cg04303335	ENSG00000071537	-1.75202	0.275186	5.61206e-05	0.005464
cg01170387	ENSG00000261124	-1.85911	0.22999	0.000429286	0.015647
cg14413925	ENSG00000261124	-1.84551	0.165824	0.00137949	0.0311209
cg01171161	ENSG00000212082	-1.42422	0.170232	0.00123491	0.0292137
cg01171579	ENSG00000109061	-1.2957	0.177376	0.00110405	0.0273676
cg14833286	ENSG00000109061	-1.68418	0.252759	0.000258613	0.0118383
cg16842280	ENSG00000109061	-1.7421	0.184608	0.00153904	0.0332651
cg02146705	ENSG00000252770	-1.50052	0.207267	6.5054e-05	0.00586981
cg16288767	ENSG00000252770	-1.36091	0.21587	5.61206e-05	0.005464
cg02947434	ENSG00000212475	-2.36332	0.260912	0.000548202	0.0181632
cg21578847	ENSG00000212475	-2.22608	0.174518	0.00171488	0.0355611
cg01173733	ENSG00000224356	-2.08262	0.341132	1.83506e-06	0.00138309
cg07308929	ENSG00000224356	-1.37114	0.175355	0.00098578	0.0254423
cg01174831	ENSG00000229609	-1.81889	0.289216	0.000485465	0.0168648
cg01177476	ENSG00000260763	-1.80299	0.217001	0.00110405	0.0273676
cg19258882	ENSG00000065361	-2.36752	0.200244	0.00137949	0.0311209
cg27191852	ENSG00000164651	1.98369	-0.287157	1.14539e-05	0.00286758
cg13038952	ENSG00000242349	-1.29001	0.157254	0.00212127	0.0403689
cg01179482	ENSG00000235904	-1.55741	0.225864	6.5054e-05	0.00586981
cg08012513	ENSG00000235904	-2.06711	0.261838	8.69299e-05	0.00675993
cg17305837	ENSG00000235904	-1.47742	0.218799	0.00087901	0.0238608
cg01180684	ENSG00000168079	-1.96188	0.212997	4.15252e-05	0.00485156
cg02068166	ENSG00000205502	-1.77608	0.23804	0.000548202	0.0181632
cg03461851	ENSG00000205502	1.27188	-0.195259	8.10234e-07	0.0010848
cg13335869	ENSG00000205502	1.25048	-0.168996	0.00212127	0.0403689
cg01184539	ENSG00000164451	-1.48961	0.191065	0.000379055	0.0145857
cg03299329	ENSG00000164451	-1.57986	0.226219	3.94711e-06	0.0019163
cg01185223	ENSG00000228799	-1.66475	0.169779	0.00190845	0.0378319
cg04075793	ENSG00000228799	-1.45638	0.245067	4.15252e-05	0.00485156
cg07397939	ENSG00000228799	-1.3548	0.194546	0.000618171	0.0194274
cg19455724	ENSG00000228799	-1.4214	0.20736	0.000226967	0.0109844
cg01185295	ENSG00000268758	1.22285	-0.160447	0.000782756	0.0222335
cg01188191	ENSG00000252512	-1.76668	0.178014	0.000151954	0.00890325
cg25618944	ENSG00000252512	-1.28998	0.179129	0.000151954	0.00890325
cg01191566	ENSG00000213465	-1.25996	0.172542	6.5054e-05	0.00586981
cg09581791	ENSG00000213465	-1.47609	0.217594	0.000226967	0.0109844
cg25998666	ENSG00000213465	-1.48113	0.188775	0.00098578	0.0254423
cg01191566	ENSG00000273003	-1.25996	0.172542	6.5054e-05	0.00586981
cg09581791	ENSG00000273003	-1.47609	0.217594	0.000226967	0.0109844
cg25998666	ENSG00000273003	-1.48113	0.188775	0.00098578	0.0254423
cg10422709	ENSG00000169856	-2.12315	0.362334	1.60158e-05	0.00322649
[truncated: 6,927 more rows]

## Sheet: Singular CpGs_18LOH vs MultiCNV
Differential methylation of G-protein coupled receptor signaling genes in gastrointestinal neuroendocrine tumors
Seyoun Byun, Kajsa E. Affolter, Angela K. Snow, Karen Curtin, Austin R. Cannon, Lisa A. Cannon-Albright, Ramya Thota, Deborah W. Neklason
Suppletmentary Table 2 List of significantly differential singular CpGs in the comparsion of 18LOH and MultiCNV (FDR < 0.05 and Dβ > 0.15)
MethylID	GeneID	Fold_change	Beta1	p-value2	FDR3
cg00002186	ENSG00000228403	-1.54594	0.296941	0.00189003	0.0486695			1 Differential metylation Dβ value
cg15718811	ENSG00000136999	-1.35103	0.241649	4.05392e-05	0.0056744			2 Unpaired wilcoxon test p-value
cg27641104	ENSG00000180871	-2.89214	0.336602	3.60348e-06	0.00165621			3 p-value adjusted FDR
cg26768703	ENSG00000207588	-1.26718	0.18062	0.000923392	0.032593
cg19978041	ENSG00000256025	-1.43949	0.268455	0.000923392	0.032593
cg00457165	ENSG00000204539	-1.38136	0.190363	0.000923392	0.032593
cg06321045	ENSG00000204539	-1.45619	0.226668	0.000716192	0.0283165
cg24735489	ENSG00000204539	-1.63012	0.298265	0.00054863	0.0241499
cg14759866	ENSG00000028839	-2.89025	0.209023	0.000417103	0.0207214
cg20580985	ENSG00000003987	-1.96482	0.333406	0.00054863	0.0241499
cg17271493	ENSG00000227723	-1.2708	0.19136	3.60348e-06	0.00165621
cg20344372	ENSG00000006451	-1.62543	0.234625	0.000716192	0.0283165
cg00007675	ENSG00000233170	-1.44944	0.238219	0.00149995	0.042876
cg05329135	ENSG00000250878	-1.40978	0.24608	2.70261e-05	0.00452308
cg18528472	ENSG00000248844	-1.52239	0.268769	0.000923392	0.032593
cg16459276	ENSG00000229068	-1.74686	0.310163	0.000923392	0.032593
cg01814935	ENSG00000264624	-1.68454	0.285413	0.000122518	0.0102364
cg01814935	ENSG00000109062	-1.68454	0.285413	0.000122518	0.0102364
cg22200118	ENSG00000221996	-1.20864	0.156942	0.000716192	0.0283165
cg12861107	ENSG00000130783	-1.52659	0.30738	1.80174e-06	0.00119502
cg04974775	ENSG00000152503	-1.29274	0.204394	0.000232425	0.0148889
cg04843067	ENSG00000170166	1.81235	-0.170294	0.00189003	0.0486695
cg12893409	ENSG00000107443	-1.50763	0.286616	1.71165e-05	0.00362795
cg12479651	ENSG00000155366	-1.92727	0.274286	1.08104e-05	0.00289837
cg15276594	ENSG00000239396	-1.90728	0.394719	2.70261e-05	0.00452308
cg02597698	ENSG00000099985	-1.26139	0.164671	0.00189003	0.0486695
cg00020172	ENSG00000222895	-1.97892	0.34992	3.60348e-06	0.00165621
cg08256922	ENSG00000222895	-1.44933	0.275175	9.0087e-07	0.00106115
cg08399831	ENSG00000091140	-1.81492	0.22142	0.00118284	0.0375346
cg19758384	ENSG00000091140	-1.40445	0.254989	4.05392e-05	0.0056744
cg05600851	ENSG00000065491	-4.1964	0.498875	0.000417103	0.0207214
cg00023024	ENSG00000179546	-1.65471	0.315459	4.05392e-05	0.0056744
cg08872493	ENSG00000179546	-2.91379	0.460745	3.60348e-06	0.00165621
cg11953164	ENSG00000179546	-2.09319	0.398185	9.0087e-07	0.00106115
cg20678835	ENSG00000179546	-2.0105	0.411158	9.0087e-07	0.00106115
cg21947136	ENSG00000179546	-1.95958	0.383032	0.000417103	0.0207214
cg18936216	ENSG00000144746	-1.74515	0.193299	0.00189003	0.0486695
cg14090201	ENSG00000250893	-1.42012	0.223319	0.000716192	0.0283165
cg19118660	ENSG00000136936	-1.54906	0.223227	0.00149995	0.042876
cg19118660	ENSG00000214417	-1.54906	0.223227	0.00149995	0.042876
cg13891009	ENSG00000119185	-2.29294	0.247977	0.00189003	0.0486695
cg26306976	ENSG00000119185	-1.94781	0.384548	6.03583e-05	0.00696509
cg03662697	ENSG00000151240	-1.63954	0.234493	1.71165e-05	0.00362795
cg00026919	ENSG00000216014	-1.29586	0.19816	0.000716192	0.0283165
cg00026920	ENSG00000200367	-1.26211	0.1858	0.000417103	0.0207214
cg09812790	ENSG00000200367	-1.55559	0.293053	0.000312602	0.0177094
cg21263710	ENSG00000187323	2.19769	-0.260689	0.000312602	0.0177094
cg21263710	ENSG00000266335	2.19769	-0.260689	0.000312602	0.0177094
cg03783628	ENSG00000217746	-1.35895	0.237907	1.08104e-05	0.00289837
cg24264043	ENSG00000169410	-2.07306	0.214457	0.000232425	0.0148889
cg07910680	ENSG00000198796	-1.55312	0.271594	0.000923392	0.032593
cg25407077	ENSG00000198796	-1.71766	0.317416	0.000122518	0.0102364
cg27555092	ENSG00000198796	-1.79141	0.336852	0.00118284	0.0375346
cg21340621	ENSG00000089094	-1.73768	0.340939	9.0087e-07	0.00106115
cg08634797	ENSG00000172409	-3.21098	0.220952	0.000169364	0.0124134
cg17086626	ENSG00000172409	-2.75627	0.180227	0.00189003	0.0486695
cg02735557	ENSG00000249870	-1.46914	0.272294	6.30609e-06	0.00217146
cg00036588	ENSG00000101082	-1.41838	0.266102	0.000232425	0.0148889
cg00037026	ENSG00000239134	-1.2681	0.170782	0.000169364	0.0124134
cg19827260	ENSG00000234634	-1.38832	0.24583	0.000122518	0.0102364
cg00038376	ENSG00000171530	1.58542	-0.341299	0.000923392	0.032593
cg00231717	ENSG00000171530	-1.59967	0.314459	6.03583e-05	0.00696509
cg00038584	ENSG00000248099	-1.23652	0.166355	0.00118284	0.0375346
cg09209000	ENSG00000248099	-1.62189	0.282221	6.03583e-05	0.00696509
cg05134796	ENSG00000152795	-1.6278	0.268525	0.00118284	0.0375346
cg19170660	ENSG00000204599	-1.34789	0.229389	0.00149995	0.042876
cg00041401	ENSG00000134242	-1.47785	0.250385	2.70261e-05	0.00452308
cg09904907	ENSG00000174996	-1.46614	0.180881	0.00149995	0.042876
cg17361163	ENSG00000160963	-3.46395	0.29981	0.00149995	0.042876
cg25916759	ENSG00000160963	-2.46967	0.41096	8.64836e-05	0.0084469
cg00044729	ENSG00000176177	-1.46256	0.267706	2.70261e-05	0.00452308
cg13419691	ENSG00000176177	-1.38864	0.226609	0.000923392	0.032593
cg00045515	ENSG00000269846	-1.22096	0.162251	2.70261e-05	0.00452308
cg01774645	ENSG00000186517	-1.40016	0.199838	0.00189003	0.0486695
cg03118376	ENSG00000145990	-1.3109	0.196212	0.00189003	0.0486695
cg21091841	ENSG00000230490	-2.83709	0.188143	0.00054863	0.0241499
cg11479653	ENSG00000232474	1.48336	-0.199758	0.00054863	0.0241499
cg12333737	ENSG00000221900	1.56921	-0.300355	0.000169364	0.0124134
cg00053916	ENSG00000254290	-5.14076	0.507404	0.000417103	0.0207214
cg08504765	ENSG00000254290	-3.91693	0.543053	0.000169364	0.0124134
cg22671331	ENSG00000254290	-2.30571	0.464938	2.70261e-05	0.00452308
cg23064873	ENSG00000254290	-6.82831	0.471851	0.000169364	0.0124134
cg25483348	ENSG00000254290	-1.35969	0.245984	0.00054863	0.0241499
cg00054173	ENSG00000229086	-1.21363	0.167347	3.60348e-06	0.00165621
cg00147371	ENSG00000229086	-1.20566	0.161293	0.000716192	0.0283165
cg11056129	ENSG00000229086	-1.77328	0.36394	9.0087e-07	0.00106115
cg22109464	ENSG00000229086	-1.62591	0.290698	6.03583e-05	0.00696509
cg26186738	ENSG00000229086	-1.39398	0.24817	0.000312602	0.0177094
cg00057593	ENSG00000253728	-1.56844	0.269188	0.000923392	0.032593
cg19368756	ENSG00000253728	-1.41451	0.238595	0.00054863	0.0241499
cg24124493	ENSG00000253728	-1.96848	0.316474	0.00189003	0.0486695
cg09686497	ENSG00000239149	-1.39345	0.190182	0.00189003	0.0486695
cg00300298	ENSG00000268457	-3.2429	0.321246	0.00054863	0.0241499
cg05164634	ENSG00000169884	-2.54832	0.279083	0.00189003	0.0486695
cg10280636	ENSG00000169884	-2.27333	0.307843	0.00189003	0.0486695
cg23236406	ENSG00000261303	-1.359	0.211807	0.00118284	0.0375346
cg00061868	ENSG00000152207	-2.03193	0.34675	0.000417103	0.0207214
cg21881798	ENSG00000166452	-3.95906	0.297379	0.00149995	0.042876
cg19553402	ENSG00000196576	-1.52681	0.211389	0.00118284	0.0375346
cg12715235	ENSG00000076641	-1.44458	0.252475	0.000923392	0.032593
cg00064261	ENSG00000143632	-5.00699	0.292833	0.000122518	0.0102364
cg02767613	ENSG00000143632	-7.97911	0.469114	0.000312602	0.0177094
cg05347845	ENSG00000143632	-9.94971	0.479209	8.64836e-05	0.0084469
cg08652487	ENSG00000143632	-5.63206	0.321719	0.00118284	0.0375346
cg12908399	ENSG00000143632	-5.07981	0.280157	0.00189003	0.0486695
cg26163852	ENSG00000143632	-3.85644	0.285862	2.70261e-05	0.00452308
cg21115433	ENSG00000000938	-1.62201	0.249975	0.00149995	0.042876
cg03059073	ENSG00000242258	-1.61268	0.293472	0.000312602	0.0177094
cg07754935	ENSG00000151611	-1.26489	0.175639	1.08104e-05	0.00289837
cg17857781	ENSG00000258466	-1.30357	0.210256	0.000312602	0.0177094
cg00068433	ENSG00000142632	-1.46646	0.253553	0.000232425	0.0148889
cg22860750	ENSG00000169116	-1.75845	0.227676	0.000417103	0.0207214
cg23279152	ENSG00000169116	-1.64473	0.306697	0.000923392	0.032593
cg00326300	ENSG00000225313	-1.23792	0.177341	0.000122518	0.0102364
cg18964375	ENSG00000225313	-1.67174	0.317453	8.64836e-05	0.0084469
cg14163245	ENSG00000124228	-1.70946	0.281243	0.000169364	0.0124134
cg00072454	ENSG00000267913	-1.64434	0.244816	0.00118284	0.0375346
cg00072454	ENSG00000237604	-1.64434	0.244816	0.00118284	0.0375346
cg00074369	ENSG00000226238	-1.43403	0.269815	0.00149995	0.042876
cg14236989	ENSG00000164318	-1.57864	0.275454	0.000417103	0.0207214
cg03437912	ENSG00000132963	-3.12066	0.342616	0.00149995	0.042876
cg00077302	ENSG00000255311	-2.22829	0.422603	0.000312602	0.0177094
cg09184659	ENSG00000255311	-2.46732	0.379635	0.000232425	0.0148889
cg26724798	ENSG00000166736	-1.25151	0.187199	8.64836e-05	0.0084469
cg05147525	ENSG00000111642	-2.00447	0.154824	0.00118284	0.0375346
cg21863888	ENSG00000204536	-2.00605	0.290456	0.000923392	0.032593
cg07124153	ENSG00000238488	-1.543	0.27274	0.000923392	0.032593
cg06770677	ENSG00000128602	-1.43909	0.198232	0.000923392	0.032593
cg08502159	ENSG00000204435	-1.53696	0.249669	0.000716192	0.0283165
cg08566449	ENSG00000204435	-2.01593	0.339615	0.000923392	0.032593
cg11569933	ENSG00000204435	-1.44035	0.231098	0.000232425	0.0148889
cg06675984	ENSG00000207387	-2.02681	0.357574	0.00149995	0.042876
cg13796110	ENSG00000186198	-1.73514	0.299929	0.000312602	0.0177094
cg17312501	ENSG00000186198	-3.15756	0.508787	0.00054863	0.0241499
cg00083659	ENSG00000185264	-2.26497	0.356881	2.70261e-05	0.00452308
cg03320087	ENSG00000185264	-1.88181	0.326855	0.000923392	0.032593
cg11104252	ENSG00000185264	-1.49505	0.256765	6.30609e-06	0.00217146
cg17699374	ENSG00000185264	-3.58396	0.378139	3.60348e-06	0.00165621
cg22088368	ENSG00000185264	-1.78574	0.27238	8.64836e-05	0.0084469
cg24136754	ENSG00000185264	-3.07218	0.31291	2.70261e-05	0.00452308
cg00084608	ENSG00000257859	-1.68631	0.36495	2.70261e-05	0.00452308
cg00086577	ENSG00000204314	-1.56302	0.181116	0.000169364	0.0124134
cg04536704	ENSG00000204314	-1.4476	0.22651	0.000923392	0.032593
cg04856022	ENSG00000204314	-1.74066	0.201489	0.00149995	0.042876
cg06902929	ENSG00000204314	-1.47848	0.225346	0.000923392	0.032593
cg19217788	ENSG00000243244	-1.77348	0.273066	0.000716192	0.0283165
cg19217788	ENSG00000068781	-1.77348	0.273066	0.000716192	0.0283165
cg13003786	ENSG00000141551	-1.49888	0.280692	2.70261e-05	0.00452308
cg00088445	ENSG00000217702	-1.2085	0.150878	8.64836e-05	0.0084469
cg17161718	ENSG00000204248	-2.19565	0.217897	0.000169364	0.0124134
cg01753131	ENSG00000260198	-1.22795	0.167866	0.00149995	0.042876
cg21121742	ENSG00000260198	-1.61268	0.232036	0.00118284	0.0375346
cg16845003	ENSG00000171431	-2.16817	0.318114	2.70261e-05	0.00452308
cg00092151	ENSG00000206749	-1.4576	0.219189	0.000417103	0.0207214
cg00092383	ENSG00000229660	-2.47415	0.475771	3.60348e-06	0.00165621
cg04815645	ENSG00000229660	-1.27886	0.201402	1.80174e-06	0.00119502
cg17628540	ENSG00000207500	-1.84158	0.266476	0.000923392	0.032593
cg06059109	ENSG00000199331	-1.70198	0.365777	0.000232425	0.0148889
cg02719956	ENSG00000185201	-1.46892	0.220094	0.00118284	0.0375346
cg00095214	ENSG00000197982	-1.99368	0.37539	8.64836e-05	0.0084469
cg04420889	ENSG00000101049	-1.78319	0.300606	0.000716192	0.0283165
cg08678949	ENSG00000271845	-2.2089	0.331219	0.000923392	0.032593
cg12317021	ENSG00000271845	-2.02868	0.272378	0.000417103	0.0207214
cg08451458	ENSG00000106178	-1.54684	0.264246	0.00118284	0.0375346
cg03006878	ENSG00000211832	-1.33122	0.190725	0.00189003	0.0486695
cg03006878	ENSG00000211833	-1.33122	0.190725	0.00189003	0.0486695
cg24524760	ENSG00000255206	-1.74596	0.290007	0.00118284	0.0375346
cg00856187	ENSG00000252089	-2.96692	0.324965	0.00189003	0.0486695
cg00105761	ENSG00000197745	-1.36584	0.196885	0.00054863	0.0241499
cg15362155	ENSG00000197745	-1.4302	0.21427	0.00054863	0.0241499
cg16007742	ENSG00000197745	-1.40909	0.24567	6.03583e-05	0.00696509
cg16943635	ENSG00000197745	-2.32326	0.387561	6.03583e-05	0.00696509
cg00108027	ENSG00000187908	2.72977	-0.260148	0.00149995	0.042876
cg11976790	ENSG00000187908	2.77292	-0.377431	0.000716192	0.0283165
cg13153721	ENSG00000187908	2.70095	-0.397229	0.000417103	0.0207214
cg10448880	ENSG00000239186	-1.29425	0.200396	9.0087e-07	0.00106115
cg02789485	ENSG00000180481	-6.36248	0.286321	0.00149995	0.042876
cg02429905	ENSG00000221988	-2.5555	0.291786	0.000417103	0.0207214
cg04749507	ENSG00000221988	-3.34783	0.330053	6.03583e-05	0.00696509
cg06108383	ENSG00000221988	-4.37632	0.366259	0.000716192	0.0283165
cg11386011	ENSG00000221988	-3.2209	0.373683	0.000417103	0.0207214
cg17113856	ENSG00000221988	-4.03754	0.330364	0.00118284	0.0375346
cg17161421	ENSG00000221988	-4.69925	0.222346	0.000122518	0.0102364
cg19048176	ENSG00000221988	-1.85073	0.308027	0.000122518	0.0102364
cg20328456	ENSG00000221988	-4.82193	0.32825	0.000716192	0.0283165
cg23359665	ENSG00000221988	-6.56072	0.291699	0.00118284	0.0375346
cg04749507	ENSG00000258388	-3.34783	0.330053	6.03583e-05	0.00696509
cg06108383	ENSG00000258388	-4.37632	0.366259	0.000716192	0.0283165
cg11386011	ENSG00000258388	-3.2209	0.373683	0.000417103	0.0207214
cg17113856	ENSG00000258388	-4.03754	0.330364	0.00118284	0.0375346
cg19048176	ENSG00000258388	-1.85073	0.308027	0.000122518	0.0102364
cg20328456	ENSG00000258388	-4.82193	0.32825	0.000716192	0.0283165
cg23359665	ENSG00000258388	-6.56072	0.291699	0.00118284	0.0375346
cg03386267	ENSG00000111144	-1.29684	0.209205	3.60348e-06	0.00165621
cg19783502	ENSG00000111144	-1.32442	0.210112	0.000417103	0.0207214
cg12660093	ENSG00000157782	-4.50338	0.233086	1.80174e-06	0.00119502
cg06325701	ENSG00000016490	-1.32658	0.19876	0.000169364	0.0124134
cg14428100	ENSG00000164611	-1.48945	0.2801	0.00054863	0.0241499
cg26775866	ENSG00000164609	-3.29018	0.192204	0.00118284	0.0375346
cg00116838	ENSG00000125744	-6.86679	0.214245	6.03583e-05	0.00696509
cg09444186	ENSG00000125744	-3.42736	0.325106	4.05392e-05	0.0056744
cg01030624	ENSG00000120262	-1.76898	0.289112	0.00054863	0.0241499
cg00119314	ENSG00000136444	-2.37729	0.381791	1.71165e-05	0.00362795
cg11860192	ENSG00000136444	-1.33755	0.218599	1.71165e-05	0.00362795
cg00474080	ENSG00000233529	-4.58031	0.165236	6.30609e-06	0.00217146
cg02872545	ENSG00000233529	-4.13026	0.374619	0.000232425	0.0148889
cg03059420	ENSG00000233529	-2.89539	0.170918	0.00189003	0.0486695
cg15878568	ENSG00000233529	-2.4537	0.210003	0.00054863	0.0241499
cg16470319	ENSG00000233529	-2.45539	0.253175	0.00189003	0.0486695
cg11555074	ENSG00000198286	-1.34104	0.227769	4.05392e-05	0.0056744
cg18321354	ENSG00000198286	-1.53288	0.294927	8.64836e-05	0.0084469
cg02687322	ENSG00000214546	-1.81652	0.208473	0.000312602	0.0177094
cg00120198	ENSG00000239739	-1.90461	0.292641	0.000232425	0.0148889
cg00120534	ENSG00000167994	-1.63785	0.336642	1.71165e-05	0.00362795
cg01638529	ENSG00000167994	-1.44862	0.265381	0.000417103	0.0207214
cg06569331	ENSG00000167994	-1.56007	0.26583	0.000122518	0.0102364
cg07874367	ENSG00000167994	-1.8071	0.359128	0.000312602	0.0177094
cg19043798	ENSG00000167994	-1.79357	0.274189	0.00149995	0.042876
cg02769705	ENSG00000163444	-1.56641	0.319951	0.000122518	0.0102364
cg09142399	ENSG00000116791	-1.6958	0.347514	1.08104e-05	0.00289837
cg00123072	ENSG00000249778	-1.31755	0.213654	0.00118284	0.0375346
cg05131862	ENSG00000198812	-1.34348	0.210952	0.000169364	0.0124134
cg18402034	ENSG00000213722	-1.27284	0.184366	2.70261e-05	0.00452308
cg18797653	ENSG00000270123	-2.65435	0.362462	0.000923392	0.032593
cg21049361	ENSG00000146112	-1.61793	0.214146	8.64836e-05	0.0084469
cg24120597	ENSG00000207574	-1.38389	0.163586	0.00189003	0.0486695
cg00130766	ENSG00000232401	-2.14284	0.316003	0.000169364	0.0124134
cg10198932	ENSG00000232401	-1.84516	0.341267	0.00149995	0.042876
cg10865444	ENSG00000232401	-1.25707	0.177388	0.000122518	0.0102364
cg00130766	ENSG00000236384	-2.14284	0.316003	0.000169364	0.0124134
cg10198932	ENSG00000236384	-1.84516	0.341267	0.00149995	0.042876
cg10865444	ENSG00000236384	-1.25707	0.177388	0.000122518	0.0102364
cg22343048	ENSG00000239045	-1.55591	0.28468	8.64836e-05	0.0084469
cg21608463	ENSG00000201811	-1.22209	0.155205	0.000169364	0.0124134
cg07261621	ENSG00000180448	-1.38604	0.229075	0.000312602	0.0177094
cg15367642	ENSG00000180448	-1.24667	0.176679	0.000312602	0.0177094
cg19548313	ENSG00000180448	-1.32208	0.155642	0.00149995	0.042876
cg00135888	ENSG00000208009	-2.99018	0.371265	3.60348e-06	0.00165621
cg05082527	ENSG00000208009	-1.96308	0.41798	9.0087e-07	0.00106115
cg23371208	ENSG00000208009	-1.71187	0.286795	6.03583e-05	0.00696509
cg02467735	ENSG00000179142	-1.53399	0.257371	0.000169364	0.0124134
cg10500909	ENSG00000179142	-1.26527	0.176298	0.00189003	0.0486695
cg24155084	ENSG00000179142	-2.13448	0.406014	4.05392e-05	0.0056744
cg08672999	ENSG00000267827	2.31733	-0.232554	0.000923392	0.032593
cg08672999	ENSG00000196267	2.31733	-0.232554	0.000923392	0.032593
cg17393572	ENSG00000160883	-2.63278	0.199547	0.00189003	0.0486695
cg00139726	ENSG00000168582	-2.26648	0.435691	3.60348e-06	0.00165621
cg06977942	ENSG00000168582	-2.01885	0.374899	1.80174e-06	0.00119502
cg22386774	ENSG00000168582	-2.24821	0.462776	9.0087e-07	0.00106115
cg25777865	ENSG00000168582	-2.1707	0.371875	6.30609e-06	0.00217146
cg22191015	ENSG00000103502	-2.00808	0.303888	0.000923392	0.032593
cg22581518	ENSG00000103502	-1.55233	0.300648	0.000169364	0.0124134
cg10587741	ENSG00000100097	-5.07907	0.182797	0.000232425	0.0148889
cg25287257	ENSG00000235029	-8.19884	0.417612	0.000122518	0.0102364
cg10972598	ENSG00000250238	-1.34646	0.211973	0.00189003	0.0486695
cg20892496	ENSG00000243613	-1.20298	0.153816	8.64836e-05	0.0084469
cg22630896	ENSG00000243613	-1.24502	0.162185	0.000417103	0.0207214
cg20892496	ENSG00000233222	-1.20298	0.153816	8.64836e-05	0.0084469
cg23528164	ENSG00000233222	-1.47249	0.263299	6.03583e-05	0.00696509
cg05243240	ENSG00000113889	-1.53234	0.239831	0.000232425	0.0148889
cg08225009	ENSG00000257359	-1.25855	0.160397	0.000312602	0.0177094
cg24157638	ENSG00000257359	-1.24889	0.168391	0.000417103	0.0207214
cg00725459	ENSG00000226900	-1.20829	0.150036	0.00189003	0.0486695
cg05565668	ENSG00000102743	-1.3128	0.202609	0.000122518	0.0102364
cg00757952	ENSG00000100122	-1.4313	0.242172	0.000232425	0.0148889
cg02455383	ENSG00000100122	-1.38045	0.249658	0.000923392	0.032593
cg17182184	ENSG00000100122	-2.30918	0.289543	1.71165e-05	0.00362795
cg00153311	ENSG00000228951	-1.3199	0.212452	6.30609e-06	0.00217146
cg11892080	ENSG00000228951	-1.2684	0.195359	0.000716192	0.0283165
cg19873297	ENSG00000072786	-1.66789	0.331445	0.000122518	0.0102364
cg13756824	ENSG00000179241	-1.4836	0.246282	0.000312602	0.0177094
cg25877847	ENSG00000114270	-1.5396	0.207153	0.000122518	0.0102364
cg01412886	ENSG00000185567	-2.30896	0.343026	0.000312602	0.0177094
cg10236324	ENSG00000168515	-1.69562	0.284293	0.000169364	0.0124134
cg00160301	ENSG00000183091	-1.35366	0.221755	6.03583e-05	0.00696509
cg04435534	ENSG00000221748	-1.82243	0.352347	0.000169364	0.0124134
cg00163674	ENSG00000189169	-1.77178	0.315039	0.000232425	0.0148889
cg11116798	ENSG00000189169	-1.41546	0.240623	0.000923392	0.032593
cg16733400	ENSG00000189169	-1.25165	0.180365	6.03583e-05	0.00696509
cg04857257	ENSG00000164823	-1.6451	0.213925	0.00118284	0.0375346
cg04857257	ENSG00000207359	-1.6451	0.213925	0.00118284	0.0375346
cg04913766	ENSG00000111913	-1.5167	0.277112	2.70261e-05	0.00452308
cg04913766	ENSG00000272053	-1.5167	0.277112	2.70261e-05	0.00452308
cg18621852	ENSG00000163705	-1.35591	0.216164	0.000923392	0.032593
cg00167836	ENSG00000188771	-1.20784	0.154488	0.000417103	0.0207214
cg24146269	ENSG00000197548	-1.47626	0.282154	0.00054863	0.0241499
cg19847930	ENSG00000255193	-1.25179	0.185987	0.00149995	0.042876
cg22417925	ENSG00000184428	-1.52176	0.229626	0.00118284	0.0375346
cg00173546	ENSG00000169371	-2.34193	0.409342	0.00189003	0.0486695
cg23097139	ENSG00000169371	-2.67037	0.485451	3.60348e-06	0.00165621
cg04657715	ENSG00000235156	-1.21742	0.157861	0.000232425	0.0148889
cg15766024	ENSG00000235156	-1.21637	0.165056	0.000169364	0.0124134
cg16596496	ENSG00000235156	-2.27753	0.371702	1.71165e-05	0.00362795
cg03305967	ENSG00000222031	1.85733	-0.333579	6.03583e-05	0.00696509
cg00176638	ENSG00000117139	-1.50715	0.275807	0.00189003	0.0486695
cg21105875	ENSG00000117139	-1.48676	0.263162	0.000122518	0.0102364
cg02134818	ENSG00000143368	3.12937	-0.167363	0.000312602	0.0177094
cg03745114	ENSG00000108439	-1.29914	0.201252	0.000122518	0.0102364
cg10519437	ENSG00000165410	-3.39802	0.400744	0.000417103	0.0207214
cg00179699	ENSG00000231703	-1.69598	0.296865	0.000716192	0.0283165
cg13292251	ENSG00000231703	-1.41553	0.215877	0.00189003	0.0486695
cg15258121	ENSG00000231703	-1.27562	0.177222	0.00189003	0.0486695
cg08569322	ENSG00000197081	-1.31855	0.214926	0.000169364	0.0124134
cg14270073	ENSG00000197081	-1.46	0.296106	6.30609e-06	0.00217146
cg21485303	ENSG00000069431	-3.46295	0.240406	0.000716192	0.0283165
cg00181753	ENSG00000226808	-1.46769	0.255481	0.00189003	0.0486695
cg22900206	ENSG00000144369	-1.57251	0.282509	1.71165e-05	0.00362795
cg15791438	ENSG00000184708	-2.31287	0.309241	0.000122518	0.0102364
cg10287023	ENSG00000144395	-2.36601	0.329158	0.000716192	0.0283165
cg23829193	ENSG00000166220	-1.26815	0.196079	1.08104e-05	0.00289837
cg05982757	ENSG00000207571	-8.81211	0.254324	1.71165e-05	0.00362795
cg21703606	ENSG00000207571	-2.005	0.276493	0.00054863	0.0241499
cg04710179	ENSG00000065882	-1.33152	0.211794	0.000716192	0.0283165
cg23752260	ENSG00000240036	-1.611	0.257383	6.03583e-05	0.00696509
cg25072920	ENSG00000134827	-1.30913	0.204394	0.00149995	0.042876
cg10669597	ENSG00000176055	-1.72221	0.367349	2.70261e-05	0.00452308
cg26354439	ENSG00000197102	-1.73487	0.370266	1.80174e-06	0.00119502
cg07727884	ENSG00000166482	-2.07524	0.18395	0.00149995	0.042876
cg15119221	ENSG00000166482	-2.88115	0.256972	0.00054863	0.0241499
cg20431135	ENSG00000166482	-2.88367	0.205632	0.00189003	0.0486695
cg22780344	ENSG00000205745	-1.54323	0.304858	1.71165e-05	0.00362795
cg11417259	ENSG00000226567	-1.51953	0.232418	0.00118284	0.0375346
cg19764594	ENSG00000226567	-1.89044	0.333809	0.000716192	0.0283165
cg22843684	ENSG00000226567	-1.49301	0.242783	0.000417103	0.0207214
cg15815930	ENSG00000104856	-1.60219	0.283774	8.64836e-05	0.0084469
cg00345314	ENSG00000104205	-1.95417	0.301595	6.03583e-05	0.00696509
cg00528502	ENSG00000104205	-4.62575	0.359299	0.000169364	0.0124134
cg26982651	ENSG00000255322	-1.55344	0.303873	4.05392e-05	0.0056744
cg08732919	ENSG00000182613	-1.235	0.17934	0.00118284	0.0375346
cg11360149	ENSG00000182613	-1.33037	0.224563	8.64836e-05	0.0084469
cg17451404	ENSG00000182613	-1.28328	0.201517	8.64836e-05	0.0084469
cg02186756	ENSG00000108849	-1.5437	0.252948	0.000923392	0.032593
cg00199059	ENSG00000271784	-2.80824	0.378209	1.08104e-05	0.00289837
cg00200230	ENSG00000136560	-1.5066	0.205719	0.000312602	0.0177094
cg15787438	ENSG00000136560	-1.34449	0.206749	0.000716192	0.0283165
cg19914919	ENSG00000136560	-1.51104	0.240442	0.000312602	0.0177094
cg11936523	ENSG00000244541	-1.2062	0.15681	0.000232425	0.0148889
cg22442730	ENSG00000125508	-2.11284	0.299811	4.05392e-05	0.0056744
cg20186907	ENSG00000128536	-2.30833	0.463078	1.08104e-05	0.00289837
cg18336671	ENSG00000164209	-1.57613	0.295907	0.00118284	0.0375346
cg00208728	ENSG00000253930	-1.55008	0.305969	1.71165e-05	0.00362795
cg10696311	ENSG00000253930	-1.20688	0.15363	0.000923392	0.032593
cg05366923	ENSG00000058085	-1.43639	0.18872	0.00054863	0.0241499
cg12552165	ENSG00000058085	-1.57077	0.305627	4.05392e-05	0.0056744
cg00209355	ENSG00000263793	-1.66684	0.333964	8.64836e-05	0.0084469
cg06271655	ENSG00000263793	-1.84161	0.39429	1.71165e-05	0.00362795
cg14506141	ENSG00000144191	-1.29734	0.197145	0.00054863	0.0241499
cg16184827	ENSG00000144191	-2.18441	0.321044	0.000716192	0.0283165
cg14506141	ENSG00000227987	-1.29734	0.197145	0.00054863	0.0241499
cg14478475	ENSG00000122696	-1.19854	0.154587	0.00118284	0.0375346
cg04217427	ENSG00000137210	-1.95517	0.426582	0.000169364	0.0124134
cg04217427	ENSG00000153157	-1.95517	0.426582	0.000169364	0.0124134
cg04217427	ENSG00000272162	-1.95517	0.426582	0.000169364	0.0124134
cg00210470	ENSG00000204472	-1.29781	0.179165	0.000923392	0.032593
cg05427901	ENSG00000231563	-1.59371	0.261613	8.64836e-05	0.0084469
cg00214548	ENSG00000157330	-1.40888	0.263638	0.000169364	0.0124134
cg00766918	ENSG00000157330	-1.70867	0.3102	0.00118284	0.0375346
cg17878878	ENSG00000157330	-2.13352	0.403122	2.70261e-05	0.00452308
cg21116342	ENSG00000241525	-2.33638	0.384877	0.000417103	0.0207214
cg18262682	ENSG00000233851	-1.2442	0.171388	0.000312602	0.0177094
cg00928088	ENSG00000199361	-1.5547	0.245241	0.00118284	0.0375346
cg05374463	ENSG00000167196	-1.43323	0.238439	0.000417103	0.0207214
cg24027058	ENSG00000065548	-1.59837	0.245235	0.000923392	0.032593
cg21846790	ENSG00000153443	-1.50456	0.176863	0.00189003	0.0486695
cg21846790	ENSG00000102858	-1.50456	0.176863	0.00189003	0.0486695
cg00965133	ENSG00000166619	-1.31515	0.218352	8.64836e-05	0.0084469
cg00217971	ENSG00000200087	-3.60054	0.153882	0.00189003	0.0486695
cg08513617	ENSG00000200087	-4.77532	0.300202	0.00054863	0.0241499
cg00219216	ENSG00000212382	-1.85196	0.352688	0.000716192	0.0283165
cg07993518	ENSG00000212382	-1.50575	0.297178	1.80174e-06	0.00119502
cg18282517	ENSG00000151065	-1.41299	0.260114	0.000122518	0.0102364
cg21666867	ENSG00000151065	-1.38525	0.235198	0.00054863	0.0241499
cg05614059	ENSG00000125384	-1.83145	0.314585	0.00149995	0.042876
cg07384001	ENSG00000125384	-1.44093	0.235158	6.03583e-05	0.00696509
cg21502048	ENSG00000125384	-2.36801	0.375042	8.64836e-05	0.0084469
cg09552063	ENSG00000253979	-1.34009	0.229627	0.000923392	0.032593
cg18282883	ENSG00000253979	-1.64153	0.318263	8.64836e-05	0.0084469
cg26809516	ENSG00000253979	-1.56085	0.310728	2.70261e-05	0.00452308
cg04197634	ENSG00000250234	-1.52791	0.290447	0.000169364	0.0124134
cg11585500	ENSG00000250234	-3.71296	0.525052	0.000312602	0.0177094
cg20417424	ENSG00000117069	-2.63222	0.450493	3.60348e-06	0.00165621
cg21235088	ENSG00000117069	-1.73961	0.35973	2.70261e-05	0.00452308
cg02336568	ENSG00000261671	-2.01775	0.316007	0.00118284	0.0375346
cg17541408	ENSG00000100372	-3.34546	0.2724	0.000169364	0.0124134
cg00229457	ENSG00000172782	-1.29658	0.180874	0.000169364	0.0124134
cg06521718	ENSG00000167123	-2.39053	0.253372	0.00054863	0.0241499
cg24478478	ENSG00000140939	-1.31565	0.152124	0.00118284	0.0375346
cg02549474	ENSG00000258580	-9.60735	0.165248	0.000169364	0.0124134
cg00231966	ENSG00000181396	-1.75907	0.225946	0.000417103	0.0207214
cg10214492	ENSG00000181396	-1.639	0.24015	0.00149995	0.042876
cg24998110	ENSG00000181396	-1.63438	0.261409	0.000169364	0.0124134
cg00232772	ENSG00000237914	-1.54142	0.246183	0.000417103	0.0207214
cg01724702	ENSG00000237914	-1.76921	0.240788	0.000923392	0.032593
cg23373142	ENSG00000241409	1.27165	-0.189099	0.00054863	0.0241499
cg00236991	ENSG00000120341	2.01336	-0.369158	0.000923392	0.032593
cg05534515	ENSG00000171840	-1.76459	0.299254	8.64836e-05	0.0084469
cg06331446	ENSG00000231297	-1.74453	0.336133	0.000169364	0.0124134
cg27192854	ENSG00000231297	-1.58315	0.242392	0.00189003	0.0486695
cg04058498	ENSG00000183389	-1.43753	0.181317	0.000417103	0.0207214
cg12656312	ENSG00000183389	-1.65135	0.218336	0.00189003	0.0486695
cg24949579	ENSG00000183389	-1.43891	0.187346	0.000923392	0.032593
cg20766837	ENSG00000201867	-1.76073	0.350298	2.70261e-05	0.00452308
cg24501073	ENSG00000201867	-1.68274	0.357341	1.71165e-05	0.00362795
cg00781373	ENSG00000241878	1.45993	-0.269735	0.00118284	0.0375346
cg09229493	ENSG00000241878	2.95121	-0.243398	8.64836e-05	0.0084469
cg22720029	ENSG00000241878	3.56609	-0.233391	0.000417103	0.0207214
cg24636281	ENSG00000241878	7.01036	-0.194954	0.000169364	0.0124134
cg23545906	ENSG00000169154	-1.2679	0.183992	0.000122518	0.0102364
cg02407372	ENSG00000203871	-1.73407	0.291557	1.71165e-05	0.00362795
cg04704531	ENSG00000198353	3.22964	-0.515695	0.00118284	0.0375346
cg04704531	ENSG00000273046	3.22964	-0.515695	0.00118284	0.0375346
cg00244328	ENSG00000124406	-1.92258	0.338278	6.03583e-05	0.00696509
cg27527043	ENSG00000257138	-1.48489	0.259859	0.000122518	0.0102364
cg00246301	ENSG00000204640	-1.39328	0.22192	0.000923392	0.032593
cg27073113	ENSG00000261439	-1.7814	0.246916	0.000232425	0.0148889
cg00247587	ENSG00000100427	-4.7144	0.34596	9.0087e-07	0.00106115
cg07310406	ENSG00000100427	-2.34295	0.317974	0.000312602	0.0177094
cg10854441	ENSG00000100427	-1.57727	0.286458	1.08104e-05	0.00289837
cg11422921	ENSG00000100427	-2.53342	0.306238	9.0087e-07	0.00106115
cg15522171	ENSG00000004455	-5.17896	0.233766	0.00118284	0.0375346
cg08310466	ENSG00000163673	-1.63929	0.301141	0.000169364	0.0124134
cg21113478	ENSG00000163673	-2.60174	0.408388	8.64836e-05	0.0084469
cg26656987	ENSG00000261803	-2.08447	0.241811	0.000232425	0.0148889
cg00253680	ENSG00000226935	-1.55504	0.305202	0.00189003	0.0486695
cg26614815	ENSG00000111339	-1.24712	0.173912	0.00149995	0.042876
cg00255275	ENSG00000253656	-1.46396	0.261182	9.0087e-07	0.00106115
cg07015886	ENSG00000236846	-2.35007	0.383175	0.000232425	0.0148889
cg18201671	ENSG00000236846	-2.30971	0.293403	0.00054863	0.0241499
cg07015886	ENSG00000187554	-2.35007	0.383175	0.000232425	0.0148889
cg18201671	ENSG00000187554	-2.30971	0.293403	0.00054863	0.0241499
cg06523752	ENSG00000164113	-1.30527	0.166723	0.00118284	0.0375346
cg00258692	ENSG00000164985	-2.0154	0.295789	0.00118284	0.0375346
cg08802497	ENSG00000252424	-1.71759	0.28884	8.64836e-05	0.0084469
cg05938715	ENSG00000147654	-1.60561	0.254919	0.00189003	0.0486695
cg00261416	ENSG00000113600	-9.85232	0.233771	0.00189003	0.0486695
cg25770096	ENSG00000113600	-6.05342	0.150436	0.00118284	0.0375346
cg20219035	ENSG00000256751	-3.77022	0.175546	0.00149995	0.042876
cg20734421	ENSG00000256751	-4.4145	0.273373	0.000122518	0.0102364
cg00263736	ENSG00000200528	-1.21361	0.162788	6.03583e-05	0.00696509
cg11409019	ENSG00000200528	-1.33692	0.213255	8.64836e-05	0.0084469
cg12369512	ENSG00000200528	-1.51601	0.273761	6.30609e-06	0.00217146
cg12720297	ENSG00000200528	-1.68799	0.347014	2.70261e-05	0.00452308
cg27174085	ENSG00000200528	-1.22222	0.167979	0.000716192	0.0283165
cg00264994	ENSG00000254039	-1.26655	0.15689	0.000923392	0.032593
cg14393256	ENSG00000254039	-1.40502	0.256057	1.08104e-05	0.00289837
cg24040292	ENSG00000254039	-1.92804	0.312441	8.64836e-05	0.0084469
cg03141756	ENSG00000204428	-1.87536	0.246931	0.000417103	0.0207214
cg00265739	ENSG00000248475	-1.25945	0.189968	4.05392e-05	0.0056744
cg04782571	ENSG00000248475	-2.64085	0.327131	0.00189003	0.0486695
cg12284971	ENSG00000115468	-1.58366	0.284868	2.70261e-05	0.00452308
cg01866359	ENSG00000165985	-1.65139	0.350681	8.64836e-05	0.0084469
cg08926571	ENSG00000165985	-2.08646	0.435794	0.000716192	0.0283165
cg12875950	ENSG00000165985	-2.33021	0.451983	0.000923392	0.032593
cg24002513	ENSG00000251652	-1.38347	0.23026	3.60348e-06	0.00165621
cg01243513	ENSG00000240771	-1.71864	0.181419	0.000232425	0.0148889
cg19208051	ENSG00000221232	-1.29227	0.197594	0.000923392	0.032593
cg05099952	ENSG00000169217	-1.53272	0.185334	2.70261e-05	0.00452308
cg13566336	ENSG00000169217	-1.66977	0.203792	0.00189003	0.0486695
cg05921232	ENSG00000242689	-1.35208	0.242211	1.71165e-05	0.00362795
cg08326660	ENSG00000242689	-1.85357	0.34894	1.71165e-05	0.00362795
cg10672108	ENSG00000242689	-2.8595	0.343415	0.000923392	0.032593
cg00274527	ENSG00000267175	-1.65598	0.339456	0.000169364	0.0124134
cg08592502	ENSG00000267175	-1.89411	0.321569	0.00118284	0.0375346
cg23478169	ENSG00000250623	-1.34448	0.184326	0.000122518	0.0102364
cg03347163	ENSG00000152137	-1.65241	0.34999	1.71165e-05	0.00362795
cg22189286	ENSG00000152137	-1.68207	0.31794	6.03583e-05	0.00696509
cg23526518	ENSG00000212499	-1.21528	0.164218	0.000417103	0.0207214
cg09173666	ENSG00000251218	-1.72717	0.322338	1.71165e-05	0.00362795
cg01689470	ENSG00000234210	-1.30701	0.205531	8.64836e-05	0.0084469
cg07514654	ENSG00000234210	-1.23609	0.162367	0.000716192	0.0283165
cg24407133	ENSG00000234210	1.39469	-0.252628	0.00149995	0.042876
cg05241828	ENSG00000167701	-1.8166	0.282399	0.00149995	0.042876
cg07658280	ENSG00000167701	-1.75203	0.312855	0.000169364	0.0124134
cg09957864	ENSG00000167701	-1.98557	0.264803	0.000716192	0.0283165
cg18869485	ENSG00000240184	-1.34198	0.207962	0.00054863	0.0241499
cg00282178	ENSG00000231574	-2.10692	0.320548	8.64836e-05	0.0084469
cg00282195	ENSG00000172318	-1.69941	0.357282	6.03583e-05	0.00696509
cg06621431	ENSG00000172318	-1.44579	0.283914	0.000169364	0.0124134
cg11726911	ENSG00000116254	-2.8599	0.356583	8.64836e-05	0.0084469
cg17175208	ENSG00000116254	-5.09615	0.399427	0.000169364	0.0124134
cg00431050	ENSG00000119915	-2.48708	0.180738	0.000417103	0.0207214
cg03443669	ENSG00000011638	-3.08547	0.248386	1.08104e-05	0.00289837
cg01412469	ENSG00000224116	-1.35525	0.196821	0.000312602	0.0177094
cg03234870	ENSG00000224116	-1.22356	0.159616	0.000122518	0.0102364
cg00888605	ENSG00000261611	-1.35954	0.208234	0.000923392	0.032593
cg09410045	ENSG00000174944	-1.74872	0.34029	0.000417103	0.0207214
cg14818776	ENSG00000235091	-1.36482	0.229573	0.000716192	0.0283165
cg02291828	ENSG00000260123	-1.50254	0.270139	4.05392e-05	0.0056744
cg00293796	ENSG00000265657	-1.28773	0.192794	0.000169364	0.0124134
cg14486463	ENSG00000187747	-1.42737	0.254974	0.00189003	0.0486695
cg21297772	ENSG00000117834	-2.15135	0.336825	0.000122518	0.0102364
cg00439378	ENSG00000180316	-2.96737	0.460285	4.05392e-05	0.0056744
cg03726060	ENSG00000180316	-1.32712	0.217259	2.70261e-05	0.00452308
cg00297521	ENSG00000259504	-1.60434	0.268249	6.03583e-05	0.00696509
cg06499166	ENSG00000156471	-1.24924	0.182175	0.00149995	0.042876
cg12336009	ENSG00000256049	-1.4509	0.260076	0.00054863	0.0241499
cg12643633	ENSG00000256049	-1.54942	0.295793	6.03583e-05	0.00696509
cg21755339	ENSG00000256049	-1.65991	0.170124	0.000716192	0.0283165
cg05986505	ENSG00000104375	1.51156	-0.288868	0.000122518	0.0102364
cg05986505	ENSG00000164920	1.51156	-0.288868	0.000122518	0.0102364
cg16748816	ENSG00000236981	-1.7082	0.303208	0.00189003	0.0486695
cg06329587	ENSG00000172273	-1.61224	0.286223	0.000716192	0.0283165
cg27002569	ENSG00000172273	-1.60891	0.283812	0.00054863	0.0241499
cg00301576	ENSG00000224875	-2.40623	0.414093	0.000417103	0.0207214
cg12509933	ENSG00000224875	-1.22163	0.16354	0.000232425	0.0148889
cg09531355	ENSG00000253449	-1.40177	0.236668	0.000232425	0.0148889
cg00304134	ENSG00000259067	-1.82843	0.388925	0.000923392	0.032593
cg00305193	ENSG00000272478	-1.52411	0.243465	0.000716192	0.0283165
cg24061914	ENSG00000117525	-3.91631	0.340185	0.000417103	0.0207214
cg00305453	ENSG00000261534	-2.65409	0.445955	0.000122518	0.0102364
cg03692937	ENSG00000261534	-5.15977	0.601874	1.80174e-06	0.00119502
cg08189638	ENSG00000261534	-5.9871	0.657292	1.08104e-05	0.00289837
cg23205454	ENSG00000259518	-1.71756	0.257584	0.000312602	0.0177094
cg05427901	ENSG00000154370	-1.59371	0.261613	8.64836e-05	0.0084469
cg12426172	ENSG00000149571	-1.63908	0.334692	2.70261e-05	0.00452308
cg06242719	ENSG00000199158	-1.28147	0.160446	0.00054863	0.0241499
cg06242719	ENSG00000207691	-1.28147	0.160446	0.00054863	0.0241499
cg04379126	ENSG00000255484	-1.38914	0.250391	1.71165e-05	0.00362795
cg07096247	ENSG00000255484	-1.32416	0.232828	0.000716192	0.0283165
cg01437998	ENSG00000254466	-1.28133	0.199803	0.00118284	0.0375346
cg18337363	ENSG00000168268	-1.39378	0.219248	0.00149995	0.042876
cg23637907	ENSG00000168268	-1.21868	0.158294	3.60348e-06	0.00165621
cg25934064	ENSG00000168268	-1.44517	0.228737	0.000417103	0.0207214
cg00317925	ENSG00000250615	-1.26332	0.157739	0.00149995	0.042876
cg04790487	ENSG00000127564	-1.70732	0.311136	0.000232425	0.0148889
cg02003117	ENSG00000197818	-1.56597	0.24709	8.64836e-05	0.0084469
cg10928075	ENSG00000185650	-3.05378	0.175831	0.00189003	0.0486695
cg10707565	ENSG00000107611	-1.6591	0.324861	0.000417103	0.0207214
cg00323286	ENSG00000227160	-2.95809	0.47021	0.00149995	0.042876
cg00325113	ENSG00000101443	-1.65832	0.330492	8.64836e-05	0.0084469
cg00500048	ENSG00000101443	-1.47904	0.261683	0.000716192	0.0283165
cg26086948	ENSG00000101443	-1.75249	0.282512	0.00189003	0.0486695
cg10769722	ENSG00000146143	-1.99635	0.197979	0.00189003	0.0486695
cg12201064	ENSG00000146143	-1.59962	0.333624	3.60348e-06	0.00165621
cg23727336	ENSG00000146143	-2.28088	0.208833	0.000923392	0.032593
cg13375705	ENSG00000100749	-1.23593	0.183663	6.30609e-06	0.00217146
cg04623955	ENSG00000197406	-4.22572	0.168758	0.00189003	0.0486695
cg11398517	ENSG00000124196	-1.27091	0.175027	6.03583e-05	0.00696509
cg16886625	ENSG00000183032	-3.7914	0.198082	0.00189003	0.0486695
cg00329803	ENSG00000176840	2.3337	-0.196202	0.000716192	0.0283165
cg08401837	ENSG00000189350	-1.48944	0.25086	0.00118284	0.0375346
cg05239811	ENSG00000235663	-1.87907	0.260683	0.00118284	0.0375346
cg25264948	ENSG00000235663	-1.5905	0.254841	0.00189003	0.0486695
cg00332855	ENSG00000162614	-2.65029	0.450261	6.30609e-06	0.00217146
cg18487946	ENSG00000162614	-2.1402	0.323131	1.08104e-05	0.00289837
cg18668325	ENSG00000162614	-2.06588	0.286006	2.70261e-05	0.00452308
cg19397176	ENSG00000074842	-2.7043	0.401353	0.00189003	0.0486695
cg26450387	ENSG00000101337	1.96747	-0.323459	1.08104e-05	0.00289837
cg12747469	ENSG00000181378	-1.49233	0.285083	0.000417103	0.0207214
cg24169765	ENSG00000181378	-2.1479	0.414195	0.00054863	0.0241499
cg21222420	ENSG00000151651	-1.34517	0.203659	0.00118284	0.0375346
cg10525372	ENSG00000112761	-1.44144	0.283123	9.0087e-07	0.00106115
cg17694848	ENSG00000112761	-1.54924	0.252687	0.00189003	0.0486695
cg21773633	ENSG00000112761	-1.24113	0.179792	4.05392e-05	0.0056744
cg24299174	ENSG00000112761	-1.76173	0.294047	6.03583e-05	0.00696509
cg03753191	ENSG00000133106	-2.84888	0.231505	0.00149995	0.042876
cg09860053	ENSG00000069712	-2.21957	0.458977	0.000122518	0.0102364
cg11729062	ENSG00000069712	-2.14877	0.361816	8.64836e-05	0.0084469
cg05232230	ENSG00000118507	-1.88557	0.343028	0.000232425	0.0148889
cg09098195	ENSG00000188848	-2.4598	0.320376	0.00118284	0.0375346
cg00708598	ENSG00000136110	-4.87299	0.347546	0.000169364	0.0124134
cg18398245	ENSG00000136110	-1.34348	0.217424	0.000122518	0.0102364
cg12875209	ENSG00000238078	-1.62393	0.231117	0.000923392	0.032593
cg22211173	ENSG00000262133	-1.86808	0.365516	0.00149995	0.042876
cg00351152	ENSG00000144712	-1.47972	0.239957	0.00149995	0.042876
cg18385447	ENSG00000065621	-1.31305	0.193459	0.00149995	0.042876
cg00352031	ENSG00000157613	-2.97682	0.422266	0.000417103	0.0207214
cg17397004	ENSG00000100196	-1.79035	0.240709	0.000716192	0.0283165
cg00352505	ENSG00000259763	-3.48837	0.588385	1.80174e-06	0.00119502
cg15637573	ENSG00000259763	-1.58458	0.274331	0.00054863	0.0241499
cg07111846	ENSG00000160181	-1.45234	0.262087	0.000312602	0.0177094
cg11158374	ENSG00000160181	-1.61659	0.314183	6.03583e-05	0.00696509
cg12456510	ENSG00000160181	-1.90257	0.328707	0.000417103	0.0207214
cg26403416	ENSG00000160181	-1.60949	0.305607	0.000232425	0.0148889
cg27583171	ENSG00000160181	-1.75361	0.298246	0.00189003	0.0486695
cg12985581	ENSG00000149050	-1.38623	0.235588	0.00054863	0.0241499
cg01315447	ENSG00000255843	-1.56733	0.295164	0.000232425	0.0148889
cg11109845	ENSG00000055130	-1.87665	0.348058	0.000169364	0.0124134
cg04496203	ENSG00000221165	-1.38295	0.222506	0.00189003	0.0486695
cg09925467	ENSG00000119913	-1.51423	0.271326	0.000417103	0.0207214
cg08514558	ENSG00000108179	-1.52718	0.230348	0.000312602	0.0177094
cg25694349	ENSG00000112787	-4.70307	0.264252	0.00149995	0.042876
cg00360879	ENSG00000249403	-1.48951	0.244633	0.00149995	0.042876
cg00361360	ENSG00000237179	-1.26977	0.188696	0.00118284	0.0375346
cg05321929	ENSG00000237179	-1.68456	0.310443	0.000923392	0.032593
cg12352124	ENSG00000259203	-3.94717	0.197049	0.000923392	0.032593
cg02103875	ENSG00000175662	-1.68205	0.29694	0.00118284	0.0375346
cg15519351	ENSG00000164897	-1.46061	0.254939	6.03583e-05	0.00696509
cg17253087	ENSG00000110422	-1.85684	0.398398	0.000312602	0.0177094
cg05775154	ENSG00000136694	-1.35604	0.234623	6.03583e-05	0.00696509
cg07177115	ENSG00000136694	-1.46454	0.243993	0.000923392	0.032593
cg19376281	ENSG00000180210	-1.88744	0.273712	0.00149995	0.042876
cg20199333	ENSG00000180210	-1.44386	0.242646	0.00189003	0.0486695
cg00372003	ENSG00000248677	-1.38856	0.223047	0.000122518	0.0102364
cg14167688	ENSG00000213780	-1.87123	0.276542	0.00054863	0.0241499
cg14167688	ENSG00000137411	-1.87123	0.276542	0.00054863	0.0241499
cg14527983	ENSG00000100982	-1.87289	0.343816	1.08104e-05	0.00289837
cg26504275	ENSG00000100982	-1.72259	0.265182	0.000232425	0.0148889
cg21406967	ENSG00000087077	-1.64402	0.208498	0.00189003	0.0486695
cg05559445	ENSG00000129757	-2.31157	0.27737	0.00149995	0.042876
cg08746496	ENSG00000140522	-1.25228	0.163341	0.00189003	0.0486695
cg14388864	ENSG00000251276	-1.56059	0.281379	0.000716192	0.0283165
cg06834035	ENSG00000205403	-1.63109	0.246467	0.000923392	0.032593
cg00383244	ENSG00000262003	-2.22924	0.379089	0.000417103	0.0207214
cg00387012	ENSG00000237359	-1.35771	0.240632	0.000312602	0.0177094
cg21619705	ENSG00000237359	-1.27197	0.201198	0.000169364	0.0124134
cg08587504	ENSG00000260032	-2.20783	0.400811	0.000312602	0.0177094
cg00559850	ENSG00000129007	-1.61891	0.282253	6.03583e-05	0.00696509
cg08642285	ENSG00000129007	-2.10782	0.340731	1.80174e-06	0.00119502
cg19842809	ENSG00000198807	-4.6562	0.181277	0.000122518	0.0102364
cg00388673	ENSG00000117600	-1.78295	0.342478	4.05392e-05	0.0056744
cg13163124	ENSG00000106772	-1.48406	0.25911	6.03583e-05	0.00696509
cg00391990	ENSG00000197006	-1.3724	0.224674	0.000716192	0.0283165
cg00392540	ENSG00000199678	-1.62723	0.269319	0.000232425	0.0148889
cg00394028	ENSG00000228075	-1.47968	0.251282	0.00118284	0.0375346
cg00394150	ENSG00000255599	-2.17669	0.367673	1.80174e-06	0.00119502
cg03943519	ENSG00000255599	-1.8549	0.377761	6.03583e-05	0.00696509
cg25943804	ENSG00000255599	-1.75732	0.418024	9.0087e-07	0.00106115
cg12124543	ENSG00000149177	-2.71623	0.234024	0.000923392	0.032593
cg00395657	ENSG00000207558	-1.84232	0.296464	0.000417103	0.0207214
cg14292522	ENSG00000257696	-2.69043	0.185219	0.000232425	0.0148889
cg08479476	ENSG00000169564	-7.23643	0.428858	0.000122518	0.0102364
cg26487157	ENSG00000169564	-6.82443	0.398126	0.000312602	0.0177094
cg23253752	ENSG00000140264	-1.65526	0.294155	0.000417103	0.0207214
cg00397422	ENSG00000236320	-1.44174	0.249379	6.30609e-06	0.00217146
cg11658652	ENSG00000140463	-2.20808	0.284565	0.00189003	0.0486695
cg01502364	ENSG00000202317	-1.40474	0.211754	0.00189003	0.0486695
cg00401503	ENSG00000214324	-1.51385	0.298112	8.64836e-05	0.0084469
cg01302385	ENSG00000214324	-1.77162	0.393111	1.71165e-05	0.00362795
cg20476053	ENSG00000214324	-1.54941	0.327098	9.0087e-07	0.00106115
cg23832334	ENSG00000214324	-1.62249	0.349332	1.08104e-05	0.00289837
cg24341311	ENSG00000214324	-1.28383	0.208741	0.000312602	0.0177094
cg00401753	ENSG00000214278	-1.54881	0.270322	0.000417103	0.0207214
cg16501378	ENSG00000214278	-1.33006	0.224574	0.000923392	0.032593
cg15224666	ENSG00000183273	-2.09911	0.327803	0.00149995	0.042876
cg10018117	ENSG00000136895	-1.5857	0.258889	0.000122518	0.0102364
cg11456838	ENSG00000243775	-1.21642	0.153532	0.00118284	0.0375346
cg15083318	ENSG00000243775	-1.22004	0.157398	0.00054863	0.0241499
cg26315514	ENSG00000251768	-1.48211	0.267676	0.00118284	0.0375346
cg00951770	ENSG00000100949	-1.34321	0.225405	0.000312602	0.0177094
cg23721082	ENSG00000119522	-1.26803	0.171284	0.00149995	0.042876
cg19057001	ENSG00000197043	-2.49773	0.304996	0.000312602	0.0177094
cg19057001	ENSG00000254298	-2.49773	0.304996	0.000312602	0.0177094
cg13474370	ENSG00000166831	-1.581	0.254562	0.00118284	0.0375346
cg19241322	ENSG00000167528	-1.23713	0.163653	0.00149995	0.042876
cg16152657	ENSG00000242136	-1.32727	0.187183	0.000232425	0.0148889
cg00409245	ENSG00000161904	-1.30609	0.187748	0.00149995	0.042876
cg23846208	ENSG00000249295	-1.63046	0.327443	8.64836e-05	0.0084469
cg14300636	ENSG00000225439	-2.00683	0.302506	0.00189003	0.0486695
cg00411896	ENSG00000199471	-1.29695	0.189861	0.00054863	0.0241499
cg00412644	ENSG00000252115	-1.19644	0.150462	0.000312602	0.0177094
cg00412772	ENSG00000167644	-1.95133	0.320883	1.80174e-06	0.00119502
cg03049863	ENSG00000167644	-2.23672	0.245599	6.03583e-05	0.00696509
cg03085797	ENSG00000167644	-1.33134	0.203241	0.00054863	0.0241499
cg07665060	ENSG00000167644	-2.23404	0.202164	0.000312602	0.0177094
cg27174108	ENSG00000167644	-2.20462	0.319918	1.08104e-05	0.00289837
cg13151789	ENSG00000183504	1.53724	-0.290697	0.00054863	0.0241499
cg08043536	ENSG00000235493	-2.54002	0.339082	0.00149995	0.042876
cg24194233	ENSG00000235493	-1.38149	0.224664	0.00149995	0.042876
cg27378025	ENSG00000235319	-1.27478	0.17252	0.000923392	0.032593
cg20129796	ENSG00000260810	-1.55515	0.229319	4.05392e-05	0.0056744
cg24375627	ENSG00000197956	-1.83516	0.316713	2.70261e-05	0.00452308
cg14480831	ENSG00000212330	-1.36849	0.174537	0.00149995	0.042876
cg26904702	ENSG00000143554	-1.63759	0.267225	0.000122518	0.0102364
cg00422932	ENSG00000223756	-1.22085	0.171072	1.80174e-06	0.00119502
cg16494747	ENSG00000140945	1.61283	-0.315937	8.64836e-05	0.0084469
cg00424169	ENSG00000175664	-1.59983	0.29198	0.00189003	0.0486695
cg10923408	ENSG00000175664	-2.02704	0.362253	0.000417103	0.0207214
cg21919556	ENSG00000173890	-1.88657	0.322348	0.00149995	0.042876
cg09459982	ENSG00000112514	-1.31834	0.188486	0.000417103	0.0207214
cg20142309	ENSG00000196535	-1.21302	0.15529	0.00189003	0.0486695
cg00429044	ENSG00000238900	-1.20811	0.158084	0.000122518	0.0102364
cg00429622	ENSG00000105325	-1.28208	0.193588	0.000417103	0.0207214
cg13389669	ENSG00000256448	-1.42784	0.222889	0.00118284	0.0375346
cg02586450	ENSG00000239921	-1.88379	0.34044	0.00189003	0.0486695
cg23085925	ENSG00000251379	-1.43325	0.233621	1.71165e-05	0.00362795
cg15383879	ENSG00000188778	-1.2277	0.164652	0.000716192	0.0283165
cg00436420	ENSG00000239559	-1.29866	0.210807	0.000232425	0.0148889
cg26181316	ENSG00000239559	-1.5429	0.324159	3.60348e-06	0.00165621
cg09450367	ENSG00000162976	-3.96023	0.317196	1.71165e-05	0.00362795
cg27382666	ENSG00000172399	-1.37399	0.216577	0.00054863	0.0241499
cg25853940	ENSG00000115504	-1.70758	0.34384	2.70261e-05	0.00452308
cg12325286	ENSG00000153944	-1.50554	0.217399	0.00189003	0.0486695
cg00440032	ENSG00000256128	-1.27724	0.170039	0.000923392	0.032593
cg00898480	ENSG00000070526	-1.99052	0.283964	0.00118284	0.0375346
cg01686178	ENSG00000070526	-2.12354	0.384477	0.000169364	0.0124134
cg03096803	ENSG00000070526	-1.9842	0.338219	0.000169364	0.0124134
cg15503752	ENSG00000070526	-1.58428	0.267257	0.000232425	0.0148889
cg26550194	ENSG00000070526	-1.65057	0.299707	0.000122518	0.0102364
cg14022090	ENSG00000135373	2.00966	-0.355896	6.03583e-05	0.00696509
cg18732047	ENSG00000253679	-3.00504	0.484676	0.000169364	0.0124134
cg04134015	ENSG00000198836	-2.2225	0.286592	0.000232425	0.0148889
cg00444642	ENSG00000227509	-1.84931	0.22129	0.000232425	0.0148889
cg20728490	ENSG00000107447	-1.98964	0.237088	1.08104e-05	0.00289837
cg23722274	ENSG00000107447	-1.58611	0.264309	0.00118284	0.0375346
cg27157038	ENSG00000107447	-1.4251	0.264963	4.05392e-05	0.0056744
cg00447947	ENSG00000204518	-1.3423	0.174274	0.000716192	0.0283165
cg07875832	ENSG00000204518	-1.56868	0.264033	0.00054863	0.0241499
cg14909341	ENSG00000236687	-5.33486	0.155172	0.000232425	0.0148889
cg18338460	ENSG00000135973	-1.54377	0.281239	0.00054863	0.0241499
cg21399079	ENSG00000135973	-1.5897	0.302621	0.00149995	0.042876
cg17904205	ENSG00000258302	-1.39081	0.226869	0.000923392	0.032593
cg11828741	ENSG00000072952	-1.37131	0.203675	0.000716192	0.0283165
cg24365867	ENSG00000072952	-1.35132	0.209466	0.00118284	0.0375346
cg26442911	ENSG00000072952	-1.32652	0.194905	0.000312602	0.0177094
cg23025012	ENSG00000235852	-7.57991	0.219285	8.64836e-05	0.0084469
cg00450651	ENSG00000185129	-3.65599	0.393276	0.00054863	0.0241499
cg05205432	ENSG00000164751	-2.55866	0.461416	0.000122518	0.0102364
cg21856807	ENSG00000164751	-1.72302	0.30426	0.00189003	0.0486695
cg11857526	ENSG00000221740	-1.58644	0.243245	0.00189003	0.0486695
cg00451702	ENSG00000250781	-1.26129	0.191481	0.000232425	0.0148889
cg26955383	ENSG00000185933	-1.45324	0.233504	0.00054863	0.0241499
cg17866732	ENSG00000186522	-2.32416	0.263755	0.000716192	0.0283165
cg11409900	ENSG00000257839	-4.45472	0.409675	8.64836e-05	0.0084469
cg10754528	ENSG00000135318	-22.4885	0.351249	0.00189003	0.0486695
cg21730993	ENSG00000135318	-18.1349	0.420119	0.000923392	0.032593
cg27039625	ENSG00000135318	-2.70244	0.391319	0.00118284	0.0375346
cg18844120	ENSG00000186104	-1.37129	0.252542	0.000169364	0.0124134
cg04883722	ENSG00000136002	-1.47914	0.282002	0.000716192	0.0283165
cg00458754	ENSG00000122367	-1.70586	0.29582	0.000232425	0.0148889
cg15075537	ENSG00000233827	-1.24116	0.175684	0.00189003	0.0486695
cg17956775	ENSG00000233827	-1.42038	0.27071	4.05392e-05	0.0056744
cg00461022	ENSG00000154153	-1.87912	0.393653	0.000312602	0.0177094
cg07840532	ENSG00000154153	-1.89089	0.361572	2.70261e-05	0.00452308
cg01144635	ENSG00000185246	-1.87984	0.316418	0.000232425	0.0148889
cg08231167	ENSG00000185246	-1.57069	0.289975	0.000716192	0.0283165
cg00463011	ENSG00000260494	-1.36338	0.238301	2.70261e-05	0.00452308
cg14372532	ENSG00000196861	-1.2814	0.204143	0.000122518	0.0102364
cg17894008	ENSG00000196861	-1.25566	0.189187	1.71165e-05	0.00362795
cg14372532	ENSG00000253506	-1.2814	0.204143	0.000122518	0.0102364
cg17894008	ENSG00000253506	-1.25566	0.189187	1.71165e-05	0.00362795
cg15865685	ENSG00000255465	-1.37223	0.229525	0.000232425	0.0148889
cg06468347	ENSG00000083457	-1.30511	0.188099	0.000923392	0.032593
cg11239575	ENSG00000083457	-1.29121	0.189631	0.00118284	0.0375346
cg24667510	ENSG00000083457	-1.32445	0.205907	6.03583e-05	0.00696509
cg04588380	ENSG00000172867	-1.95807	0.29057	6.03583e-05	0.00696509
cg07909518	ENSG00000228162	-1.48133	0.24444	0.00118284	0.0375346
cg19897698	ENSG00000228162	-2.01703	0.349571	0.00054863	0.0241499
cg15478597	ENSG00000162951	-2.30225	0.200495	0.00118284	0.0375346
cg21248007	ENSG00000162951	-2.21226	0.366914	6.30609e-06	0.00217146
cg22192554	ENSG00000266463	-1.47538	0.244727	0.00054863	0.0241499
cg26075664	ENSG00000266463	-1.52079	0.215091	8.64836e-05	0.0084469
cg10398905	ENSG00000114988	-2.02128	0.28593	1.08104e-05	0.00289837
cg05131488	ENSG00000006468	-2.14898	0.372743	0.000312602	0.0177094
cg15256387	ENSG00000006468	-1.23909	0.175141	0.000923392	0.032593
cg19168482	ENSG00000187189	-2.87474	0.299377	0.000417103	0.0207214
cg02951552	ENSG00000160789	-4.01632	0.245217	0.00189003	0.0486695
cg00472783	ENSG00000131558	-1.41481	0.24318	0.000417103	0.0207214
cg06314805	ENSG00000205922	-8.0306	0.158313	0.000716192	0.0283165
cg00473413	ENSG00000140015	-1.25374	0.184945	0.000417103	0.0207214
cg00473929	ENSG00000168661	2.05411	-0.416994	0.000122518	0.0102364
cg00973622	ENSG00000254060	-4.40044	0.470259	0.00189003	0.0486695
cg01235518	ENSG00000254060	-1.96136	0.388419	0.000923392	0.032593
cg00478840	ENSG00000235795	-1.28504	0.201509	0.000417103	0.0207214
cg03390618	ENSG00000166387	-8.68589	0.293836	9.0087e-07	0.00106115
cg04723364	ENSG00000166387	-4.34725	0.327178	0.00118284	0.0375346
cg23039189	ENSG00000166387	-5.80365	0.243252	0.000122518	0.0102364
cg03390618	ENSG00000251364	-8.68589	0.293836	9.0087e-07	0.00106115
cg04723364	ENSG00000251364	-4.34725	0.327178	0.00118284	0.0375346
cg23039189	ENSG00000251364	-5.80365	0.243252	0.000122518	0.0102364
cg25076949	ENSG00000143801	-1.48851	0.262596	6.03583e-05	0.00696509
cg02394812	ENSG00000262560	-1.87085	0.225838	0.00118284	0.0375346
cg02394812	ENSG00000184716	-1.87085	0.225838	0.00118284	0.0375346
cg00480856	ENSG00000106299	-1.65876	0.302456	0.00118284	0.0375346
cg00481216	ENSG00000238171	-1.24018	0.162869	0.000232425	0.0148889
cg22228627	ENSG00000132792	-1.24494	0.184003	2.70261e-05	0.00452308
cg27093637	ENSG00000184698	-1.69595	0.325611	0.00118284	0.0375346
cg23775168	ENSG00000173611	-1.90882	0.241785	0.000716192	0.0283165
cg09509592	ENSG00000188385	-1.37576	0.246124	0.00054863	0.0241499
cg25871029	ENSG00000188385	-1.57896	0.298226	0.00118284	0.0375346
cg00485704	ENSG00000235419	-1.80801	0.230282	0.000232425	0.0148889
cg19945937	ENSG00000272291	-1.46167	0.254286	0.00149995	0.042876
cg00489438	ENSG00000165204	-1.27913	0.17745	0.000417103	0.0207214
cg00489486	ENSG00000226380	-7.97575	0.464014	1.80174e-06	0.00119502
cg03072329	ENSG00000226380	-14.822	0.268896	1.71165e-05	0.00362795
cg04497368	ENSG00000226380	-15.8627	0.390542	1.08104e-05	0.00289837
cg27284424	ENSG00000226380	-7.87326	0.486359	1.08104e-05	0.00289837
cg00490583	ENSG00000162032	-1.90361	0.254462	0.00189003	0.0486695
cg01478330	ENSG00000170260	-1.47238	0.24938	0.00118284	0.0375346
cg02193015	ENSG00000171476	-2.08262	0.251635	0.00189003	0.0486695
cg08163934	ENSG00000171476	-1.40106	0.250418	0.00054863	0.0241499
cg19673329	ENSG00000171476	-1.84787	0.376797	8.64836e-05	0.0084469
cg13321164	ENSG00000128802	-1.43732	0.255791	0.000417103	0.0207214
cg15247509	ENSG00000128802	-1.6472	0.348585	1.80174e-06	0.00119502
cg17200137	ENSG00000128802	-1.33936	0.221723	0.000312602	0.0177094
cg25943845	ENSG00000128802	-1.42679	0.215209	0.00189003	0.0486695
cg03457673	ENSG00000149418	-1.38013	0.189029	0.00054863	0.0241499
cg12981387	ENSG00000184601	-1.6576	0.284878	0.000923392	0.032593
cg16063716	ENSG00000184601	-2.01384	0.286011	3.60348e-06	0.00165621
cg05028010	ENSG00000117289	-4.43816	0.398579	0.000232425	0.0148889
cg17419323	ENSG00000117289	-5.90015	0.186847	0.000923392	0.032593
cg02360002	ENSG00000271820	-2.05186	0.383771	0.00054863	0.0241499
cg25474910	ENSG00000271820	-1.58546	0.29929	0.000122518	0.0102364
cg00498772	ENSG00000175604	-1.67695	0.279869	0.00149995	0.042876
cg17398538	ENSG00000160886	-2.15885	0.312807	0.00189003	0.0486695
cg21443905	ENSG00000229743	-5.90089	0.390158	1.80174e-06	0.00119502
cg26317376	ENSG00000144036	-1.5101	0.284193	0.000232425	0.0148889
cg00502017	ENSG00000259218	-2.26111	0.255385	0.00189003	0.0486695
cg23701432	ENSG00000259218	-2.28467	0.368713	3.60348e-06	0.00165621
cg20362821	ENSG00000259755	-1.24194	0.18256	0.000169364	0.0124134
cg00502618	ENSG00000221760	-1.20573	0.161072	8.64836e-05	0.0084469
cg22504528	ENSG00000221760	-1.2324	0.175021	0.000923392	0.032593
cg11617938	ENSG00000225864	-1.71024	0.326615	4.05392e-05	0.0056744
cg18055765	ENSG00000149634	-1.2757	0.174978	0.000417103	0.0207214
cg00506158	ENSG00000240291	2.28364	-0.461382	0.000122518	0.0102364
cg12214003	ENSG00000130147	-1.26287	0.178892	0.000417103	0.0207214
cg22471400	ENSG00000259235	-2.10608	0.249861	0.000923392	0.032593
cg00508856	ENSG00000272020	-1.37867	0.235513	0.00149995	0.042876
cg00511265	ENSG00000251448	-1.63184	0.31817	0.000232425	0.0148889
cg17786935	ENSG00000251448	-1.59193	0.314647	0.00054863	0.0241499
cg24860371	ENSG00000217075	-1.63078	0.350854	0.000417103	0.0207214
cg02558162	ENSG00000166426	-1.68047	0.265057	0.00149995	0.042876
cg04818947	ENSG00000166426	-1.29919	0.210836	6.30609e-06	0.00217146
cg11262462	ENSG00000166426	-1.26332	0.171441	0.00118284	0.0375346
cg05261411	ENSG00000099625	-1.87071	0.163669	0.000312602	0.0177094
cg12068124	ENSG00000099625	-2.19578	0.246612	0.00054863	0.0241499
cg20340190	ENSG00000264007	-1.31449	0.195036	0.000923392	0.032593
cg20340190	ENSG00000167549	-1.31449	0.195036	0.000923392	0.032593
cg00516481	ENSG00000160191	-3.07197	0.308342	0.000312602	0.0177094
cg01452371	ENSG00000124098	-1.26701	0.195584	6.03583e-05	0.00696509
cg10989326	ENSG00000067208	-1.38013	0.222419	0.000312602	0.0177094
cg21051963	ENSG00000259737	-2.5307	0.453218	0.00149995	0.042876
cg25061761	ENSG00000259737	-1.67104	0.365681	4.05392e-05	0.0056744
cg04219726	ENSG00000156097	-2.35188	0.398605	1.08104e-05	0.00289837
cg06400096	ENSG00000156097	-1.44314	0.217159	0.00189003	0.0486695
cg23395759	ENSG00000156097	-1.7687	0.29699	0.000716192	0.0283165
cg18823272	ENSG00000124302	-1.38965	0.250958	0.000312602	0.0177094
cg11873026	ENSG00000004399	-1.69199	0.294495	9.0087e-07	0.00106115
cg26086917	ENSG00000015413	-2.95863	0.437916	0.000312602	0.0177094
cg00524064	ENSG00000185662	-1.41369	0.250736	0.00118284	0.0375346
cg05522252	ENSG00000185662	-1.71812	0.312253	0.000417103	0.0207214
cg17783815	ENSG00000262966	-1.5104	0.289973	0.000716192	0.0283165
cg22188933	ENSG00000262966	-1.51261	0.307995	9.0087e-07	0.00106115
cg00524662	ENSG00000226925	-1.53766	0.312364	1.80174e-06	0.00119502
cg11846357	ENSG00000226925	-1.94624	0.433698	9.0087e-07	0.00106115
cg08253748	ENSG00000165471	-2.55277	0.404546	8.64836e-05	0.0084469
cg13882988	ENSG00000165471	-2.66175	0.475191	8.64836e-05	0.0084469
cg25793964	ENSG00000142621	-1.73515	0.370806	0.000169364	0.0124134
cg21863200	ENSG00000233009	-1.43091	0.248928	8.64836e-05	0.0084469
cg00530268	ENSG00000212556	-2.22067	0.39938	4.05392e-05	0.0056744
cg07276634	ENSG00000224192	-1.38982	0.2568	6.03583e-05	0.00696509
cg16860350	ENSG00000224192	-1.53842	0.282304	0.00189003	0.0486695
cg01911514	ENSG00000249658	-1.232	0.170561	0.000417103	0.0207214
cg00531453	ENSG00000234224	-1.3956	0.208443	0.000417103	0.0207214
cg15731053	ENSG00000234224	-1.67851	0.282056	0.000417103	0.0207214
cg01557754	ENSG00000272884	-1.50914	0.214253	0.000417103	0.0207214
cg25021532	ENSG00000174429	-1.67235	0.25382	0.00189003	0.0486695
cg01309328	ENSG00000204261	-1.33738	0.193994	6.03583e-05	0.00696509
cg08099136	ENSG00000204261	-1.33434	0.194533	8.64836e-05	0.0084469
cg11453837	ENSG00000204261	-1.31837	0.194592	0.000122518	0.0102364
cg01309328	ENSG00000240065	-1.33738	0.193994	6.03583e-05	0.00696509
cg08099136	ENSG00000240065	-1.33434	0.194533	8.64836e-05	0.0084469
cg11453837	ENSG00000240065	-1.31837	0.194592	0.000122518	0.0102364
cg01624004	ENSG00000213199	-1.42067	0.215451	0.000716192	0.0283165
cg01737427	ENSG00000224374	-1.75868	0.341537	2.70261e-05	0.00452308
cg06735481	ENSG00000120210	-1.38825	0.254593	0.000122518	0.0102364
cg00536186	ENSG00000212160	1.58458	-0.162693	0.000923392	0.032593
cg19820012	ENSG00000212160	-1.80056	0.266536	0.00189003	0.0486695
cg08038054	ENSG00000127920	-1.47842	0.240246	0.000923392	0.032593
cg08236022	ENSG00000127920	-3.01306	0.313509	0.000232425	0.0148889
cg00537121	ENSG00000172932	-1.51759	0.228422	0.00149995	0.042876
cg20601481	ENSG00000172932	-3.9484	0.18186	1.71165e-05	0.00362795
cg04094641	ENSG00000130561	-1.69498	0.264526	0.00189003	0.0486695
cg24139528	ENSG00000130561	-1.65336	0.291221	0.000417103	0.0207214
cg01381607	ENSG00000110315	-1.47668	0.271794	0.000232425	0.0148889
cg08164005	ENSG00000142192	-2.08846	0.292986	0.00149995	0.042876
cg09264377	ENSG00000162836	-1.43232	0.226097	0.000232425	0.0148889
cg27205487	ENSG00000207863	-1.83175	0.33855	0.000923392	0.032593
cg03020951	ENSG00000137309	-3.76989	0.390693	6.03583e-05	0.00696509
cg01524060	ENSG00000249252	-1.32131	0.205453	0.00149995	0.042876
cg04067612	ENSG00000249252	-1.7113	0.320073	4.05392e-05	0.0056744
cg13151472	ENSG00000186458	-1.45649	0.284053	8.64836e-05	0.0084469
cg26427044	ENSG00000248429	-4.43897	0.315398	0.00054863	0.0241499
cg00547143	ENSG00000069482	-1.61959	0.298161	1.80174e-06	0.00119502
cg09340795	ENSG00000069482	-1.56244	0.224244	0.00149995	0.042876
cg23009355	ENSG00000069482	-1.33866	0.221276	0.00118284	0.0375346
cg00548989	ENSG00000149451	-1.29133	0.189506	0.00149995	0.042876
cg10622586	ENSG00000136011	-1.49794	0.233193	0.000417103	0.0207214
cg00552684	ENSG00000163191	-14.0335	0.196094	0.000417103	0.0207214
cg16817070	ENSG00000163191	-8.9458	0.308844	1.71165e-05	0.00362795
cg27204294	ENSG00000163191	-4.18867	0.364592	4.05392e-05	0.0056744
cg03526920	ENSG00000100565	-1.43338	0.256764	9.0087e-07	0.00106115
cg17240725	ENSG00000225969	-1.88266	0.35063	8.64836e-05	0.0084469
cg05853189	ENSG00000263657	1.44443	-0.263068	0.00189003	0.0486695
cg04348222	ENSG00000175130	-1.68628	0.287933	0.000122518	0.0102364
cg06221946	ENSG00000175130	-1.33512	0.183005	1.08104e-05	0.00289837
cg00557402	ENSG00000137634	-1.63336	0.293328	4.05392e-05	0.0056744
cg10940439	ENSG00000137634	-1.51106	0.271708	0.00149995	0.042876
cg22223402	ENSG00000137634	-1.81776	0.335079	0.00054863	0.0241499
cg18514949	ENSG00000272772	-3.02024	0.430147	1.80174e-06	0.00119502
cg18514949	ENSG00000113575	-3.02024	0.430147	1.80174e-06	0.00119502
cg23736897	ENSG00000173826	-1.79395	0.214528	0.00189003	0.0486695
cg00956473	ENSG00000202360	-1.30192	0.196046	4.05392e-05	0.0056744
cg15996456	ENSG00000202360	-2.57879	0.318786	2.70261e-05	0.00452308
cg19883755	ENSG00000202360	-3.52998	0.293194	0.000312602	0.0177094
cg00560205	ENSG00000236052	-2.03094	0.446544	1.80174e-06	0.00119502
cg22885024	ENSG00000164949	-1.36333	0.22937	0.000923392	0.032593
cg27365005	ENSG00000150457	-1.36395	0.234633	0.000312602	0.0177094
cg00567703	ENSG00000260597	-2.85004	0.34115	0.000716192	0.0283165
cg09587487	ENSG00000116199	-1.7455	0.301694	0.000169364	0.0124134
cg10887069	ENSG00000116199	-2.65069	0.435339	0.000122518	0.0102364
cg03704061	ENSG00000135773	-1.58715	0.29044	0.000923392	0.032593
cg26924223	ENSG00000188868	-1.71229	0.302108	0.000169364	0.0124134
cg09650882	ENSG00000233068	-1.27317	0.183054	0.000122518	0.0102364
cg04226898	ENSG00000255523	-2.11422	0.255862	0.000923392	0.032593
cg06596877	ENSG00000137404	-2.17139	0.237009	0.000923392	0.032593
cg24699588	ENSG00000253256	-2.14806	0.255031	0.000417103	0.0207214
cg10054437	ENSG00000145860	-1.43168	0.241105	0.000923392	0.032593
cg24699588	ENSG00000145860	-2.14806	0.255031	0.000417103	0.0207214
cg27421385	ENSG00000145860	-1.76498	0.302073	6.03583e-05	0.00696509
cg23237554	ENSG00000257756	-1.78821	0.260589	8.64836e-05	0.0084469
cg24781737	ENSG00000174903	-2.14194	0.242504	0.000923392	0.032593
cg00911370	ENSG00000196209	-1.4455	0.215821	0.000232425	0.0148889
cg07571344	ENSG00000196209	-1.34017	0.218162	6.03583e-05	0.00696509
cg11934819	ENSG00000196209	-1.52711	0.255675	0.000169364	0.0124134
cg24311135	ENSG00000196209	-1.90715	0.259094	6.03583e-05	0.00696509
cg11285998	ENSG00000063046	-1.59164	0.204942	0.000312602	0.0177094
cg03103886	ENSG00000238227	-1.56532	0.278786	0.000923392	0.032593
cg09886037	ENSG00000188784	-2.30029	0.270861	0.00189003	0.0486695
cg00598009	ENSG00000126216	1.94942	-0.449011	0.000417103	0.0207214
cg07375022	ENSG00000126216	1.66699	-0.365859	8.64836e-05	0.0084469
cg08602346	ENSG00000126216	2.50118	-0.398456	0.00189003	0.0486695
cg16985770	ENSG00000126216	1.95932	-0.438254	0.00189003	0.0486695
cg19916129	ENSG00000126216	2.3432	-0.433624	0.00149995	0.042876
cg07306426	ENSG00000204070	-1.76465	0.210696	0.00149995	0.042876
cg21464573	ENSG00000006016	-1.8246	0.276251	0.000232425	0.0148889
cg09613911	ENSG00000144559	-1.79783	0.320584	0.000923392	0.032593
cg00626119	ENSG00000198400	-1.30926	0.173923	0.000923392	0.032593
cg05240178	ENSG00000227057	1.46158	-0.18969	0.00189003	0.0486695
cg07372207	ENSG00000115593	-1.47969	0.273547	1.71165e-05	0.00362795
cg13494631	ENSG00000259036	-1.19339	0.153811	6.30609e-06	0.00217146
cg26959510	ENSG00000085433	-1.22699	0.170523	0.000417103	0.0207214
cg10506318	ENSG00000164182	-1.21679	0.151794	0.00149995	0.042876
cg00581844	ENSG00000223946	-1.29458	0.193191	1.71165e-05	0.00362795
cg13947691	ENSG00000253921	-1.42718	0.231819	0.000122518	0.0102364
cg20261167	ENSG00000118785	-1.65601	0.252017	0.000923392	0.032593
cg23384326	ENSG00000228923	-1.51973	0.279623	0.00054863	0.0241499
cg07291114	ENSG00000207046	-1.71849	0.367196	0.000122518	0.0102364
cg09729462	ENSG00000207046	-1.90426	0.398851	0.00054863	0.0241499
cg12145564	ENSG00000175514	-1.299	0.17516	0.00149995	0.042876
cg19833547	ENSG00000175514	-1.22093	0.168423	4.05392e-05	0.0056744
cg20858443	ENSG00000142025	-1.32115	0.212502	0.000417103	0.0207214
cg00589251	ENSG00000014257	-4.82868	0.531579	1.80174e-06	0.00119502
cg15958424	ENSG00000014257	-1.70531	0.30656	0.000232425	0.0148889
cg17342367	ENSG00000014257	-4.46746	0.40966	6.03583e-05	0.00696509
cg13790353	ENSG00000150676	-5.96568	0.449117	2.70261e-05	0.00452308
cg15992347	ENSG00000150676	-3.24006	0.312808	0.000716192	0.0283165
cg23766948	ENSG00000150676	-1.85845	0.276006	0.000122518	0.0102364
cg00591332	ENSG00000238816	-1.21618	0.162415	0.000923392	0.032593
cg05792935	ENSG00000238816	-1.6739	0.260019	0.000923392	0.032593
cg00630636	ENSG00000212114	-1.61497	0.271022	0.000232425	0.0148889
cg26736645	ENSG00000221398	-1.20193	0.154577	0.000716192	0.0283165
cg15787985	ENSG00000180834	-1.289	0.194296	0.000716192	0.0283165
cg26924825	ENSG00000213398	-2.24583	0.372908	0.000169364	0.0124134
cg00594278	ENSG00000100351	-1.57067	0.283306	4.05392e-05	0.0056744
cg27241753	ENSG00000253924	-3.07681	0.336652	0.00149995	0.042876
cg12219140	ENSG00000252654	-1.34439	0.237272	8.64836e-05	0.0084469
cg15237618	ENSG00000227403	-1.3437	0.225467	0.00189003	0.0486695
cg10068408	ENSG00000149452	-2.03603	0.303323	0.00118284	0.0375346
cg21062347	ENSG00000149452	-2.31168	0.256528	0.000716192	0.0283165
cg00600353	ENSG00000211831	-1.97422	0.299869	0.00189003	0.0486695
cg16764781	ENSG00000073282	1.5964	-0.295562	0.00189003	0.0486695
cg00602862	ENSG00000256315	-2.24215	0.495344	9.0087e-07	0.00106115
cg24709257	ENSG00000256315	-1.45608	0.294238	6.30609e-06	0.00217146
cg00603435	ENSG00000168702	-3.09325	0.321255	6.03583e-05	0.00696509
cg17413870	ENSG00000168702	-2.32335	0.348675	0.000923392	0.032593
cg22463596	ENSG00000100350	-1.33993	0.193553	0.000417103	0.0207214
cg12711961	ENSG00000185028	-2.29394	0.318672	0.000923392	0.032593
cg00609473	ENSG00000139890	-4.13112	0.275828	0.00149995	0.042876
cg07089275	ENSG00000261713	1.83062	-0.382373	0.00189003	0.0486695
cg00613216	ENSG00000127329	-1.54205	0.256297	0.00149995	0.042876
cg08540973	ENSG00000215475	-1.43835	0.239827	0.000716192	0.0283165
cg20460771	ENSG00000169403	-1.27135	0.188403	4.05392e-05	0.0056744
cg06623778	ENSG00000241180	-1.34607	0.204245	0.000122518	0.0102364
cg11851804	ENSG00000241180	-3.17604	0.290128	1.80174e-06	0.00119502
cg03402432	ENSG00000007402	-3.53026	0.536391	9.0087e-07	0.00106115
cg06388346	ENSG00000007402	-1.64013	0.364022	1.80174e-06	0.00119502
cg19614227	ENSG00000007402	-1.32614	0.230155	1.08104e-05	0.00289837
cg00615469	ENSG00000168785	-1.92708	0.412451	2.70261e-05	0.00452308
cg16195332	ENSG00000219188	-1.99936	0.25313	0.00118284	0.0375346
cg00616156	ENSG00000239117	-2.08273	0.306134	8.64836e-05	0.0084469
cg19629144	ENSG00000239117	-2.37377	0.281741	0.000716192	0.0283165
cg00618042	ENSG00000196431	-1.40586	0.254058	0.000312602	0.0177094
cg04307169	ENSG00000196431	-1.66962	0.318477	6.30609e-06	0.00217146
cg09735168	ENSG00000196431	-1.34388	0.226615	2.70261e-05	0.00452308
cg10966137	ENSG00000196431	-1.50935	0.271383	6.03583e-05	0.00696509
cg11941420	ENSG00000196431	-1.32187	0.212561	4.05392e-05	0.0056744
cg12033214	ENSG00000196431	-1.29888	0.207843	2.70261e-05	0.00452308
cg19942383	ENSG00000206552	-1.99337	0.263976	0.000716192	0.0283165
cg25335080	ENSG00000206552	-1.48646	0.278506	8.64836e-05	0.0084469
cg00619293	ENSG00000225334	-1.3191	0.213904	0.000232425	0.0148889
cg02432040	ENSG00000225334	-1.68184	0.273578	0.00189003	0.0486695
cg08205772	ENSG00000225334	-1.85255	0.319568	0.00054863	0.0241499
cg19829787	ENSG00000225334	-2.59122	0.49412	1.71165e-05	0.00362795
cg07014349	ENSG00000189280	-1.34987	0.187483	0.000417103	0.0207214
cg00620628	ENSG00000224132	-2.50496	0.44969	0.000417103	0.0207214
cg22421799	ENSG00000224132	-2.20799	0.430276	0.000417103	0.0207214
cg19594052	ENSG00000214870	-2.77341	0.378266	0.00189003	0.0486695
cg00626167	ENSG00000257654	-1.32022	0.228318	6.30609e-06	0.00217146
cg00627298	ENSG00000201036	-2.13632	0.364138	0.00189003	0.0486695
cg00633969	ENSG00000138496	-1.30126	0.210759	0.000417103	0.0207214
cg09701102	ENSG00000255119	-1.44746	0.278417	9.0087e-07	0.00106115
cg09701102	ENSG00000167792	-1.44746	0.278417	9.0087e-07	0.00106115
cg02323007	ENSG00000101152	-1.23023	0.173072	0.000232425	0.0148889
cg01448682	ENSG00000163331	-1.25586	0.17923	0.00118284	0.0375346
cg20625138	ENSG00000049247	-1.55233	0.295687	9.0087e-07	0.00106115
cg00640314	ENSG00000254341	-1.25174	0.18001	0.00149995	0.042876
cg08015581	ENSG00000101347	-1.89209	0.302934	0.00054863	0.0241499
cg20095656	ENSG00000196570	-1.57284	0.319933	0.000312602	0.0177094
cg24935953	ENSG00000196570	-2.22582	0.396167	0.000232425	0.0148889
cg05665581	ENSG00000203795	-1.48559	0.248832	0.00054863	0.0241499
cg18822598	ENSG00000203795	-1.59004	0.298209	2.70261e-05	0.00452308
cg21751128	ENSG00000203795	-1.58811	0.296697	4.05392e-05	0.0056744
cg04568468	ENSG00000132026	-3.03013	0.208732	0.000312602	0.0177094
cg11242907	ENSG00000141295	-1.30675	0.194247	0.000417103	0.0207214
cg09521719	ENSG00000132321	-4.42737	0.236901	0.000716192	0.0283165
cg24192364	ENSG00000132321	-2.84282	0.245309	0.00189003	0.0486695
cg18075299	ENSG00000172717	-1.28584	0.210286	1.71165e-05	0.00362795
cg19566774	ENSG00000172717	-1.71262	0.278664	0.000923392	0.032593
cg10768502	ENSG00000181817	-1.55067	0.274176	0.000417103	0.0207214
cg00650911	ENSG00000235710	-2.20258	0.234065	0.000923392	0.032593
cg11056161	ENSG00000235710	-1.66713	0.319542	8.64836e-05	0.0084469
cg14536510	ENSG00000235710	-1.44325	0.275259	2.70261e-05	0.00452308
cg16396272	ENSG00000235710	-2.18761	0.38186	6.30609e-06	0.00217146
cg22887880	ENSG00000099994	-1.39662	0.216587	6.30609e-06	0.00217146
cg00653987	ENSG00000244706	-1.28005	0.182802	0.000232425	0.0148889
cg00654511	ENSG00000257180	1.27376	-0.200973	0.00054863	0.0241499
cg11340498	ENSG00000110395	-1.20829	0.158235	0.00149995	0.042876
cg23238790	ENSG00000117155	-1.78564	0.302606	8.64836e-05	0.0084469
cg00660817	ENSG00000131437	-2.2545	0.273289	0.000923392	0.032593
cg08843513	ENSG00000170876	-1.36285	0.217627	0.00189003	0.0486695
cg01861509	ENSG00000107742	-1.53229	0.294304	0.00189003	0.0486695
cg09270255	ENSG00000088808	-2.00009	0.373885	0.000312602	0.0177094
cg10541843	ENSG00000088808	-1.86518	0.363608	0.000312602	0.0177094
cg20066488	ENSG00000088808	-3.35072	0.38574	0.000417103	0.0207214
cg05664581	ENSG00000181449	-1.77156	0.34137	0.00189003	0.0486695
cg13899718	ENSG00000143418	-1.64955	0.284324	0.00054863	0.0241499
cg24290756	ENSG00000188011	-2.02727	0.268251	0.000312602	0.0177094
cg20555418	ENSG00000225657	-1.76805	0.343915	0.00149995	0.042876
cg08370077	ENSG00000127588	-1.67504	0.304131	0.00149995	0.042876
cg11734506	ENSG00000137996	-1.66191	0.341922	0.000122518	0.0102364
cg11969755	ENSG00000137996	-1.46233	0.299539	9.0087e-07	0.00106115
cg00674304	ENSG00000115138	-5.71413	0.349771	8.64836e-05	0.0084469
cg01926269	ENSG00000115138	-4.45329	0.322683	0.000923392	0.032593
cg16302441	ENSG00000115138	-1.82496	0.352494	0.000312602	0.0177094
cg20387815	ENSG00000115138	-3.0059	0.313121	0.000716192	0.0283165
cg22900229	ENSG00000115138	-3.23876	0.364523	0.00189003	0.0486695
cg24425171	ENSG00000115138	-3.46289	0.504987	6.03583e-05	0.00696509
cg07803474	ENSG00000174348	-2.58219	0.286539	0.00149995	0.042876
cg00676349	ENSG00000188010	-1.25249	0.180841	0.00118284	0.0375346
cg19737225	ENSG00000160117	-1.54917	0.191951	0.00189003	0.0486695
cg26249852	ENSG00000160117	-1.29474	0.199256	0.000312602	0.0177094
cg00677809	ENSG00000238808	-1.94131	0.318158	0.00118284	0.0375346
cg13048261	ENSG00000207701	-1.29845	0.211624	0.00054863	0.0241499
cg21148892	ENSG00000152672	-1.33654	0.194151	0.00149995	0.042876
cg00681274	ENSG00000222095	-1.67292	0.288124	0.00149995	0.042876
cg06366345	ENSG00000222095	1.62136	-0.238907	0.000716192	0.0283165
cg00681376	ENSG00000173626	-1.84997	0.350301	0.000169364	0.0124134
cg12262781	ENSG00000173626	-2.02409	0.300316	0.00054863	0.0241499
cg05643592	ENSG00000158882	-7.22409	0.178533	9.0087e-07	0.00106115
cg05643592	ENSG00000263548	-7.22409	0.178533	9.0087e-07	0.00106115
cg09729365	ENSG00000149489	-2.53547	0.190529	0.000716192	0.0283165
cg12616487	ENSG00000149489	-1.53821	0.204279	0.00149995	0.042876
cg23197763	ENSG00000167945	-1.27129	0.181747	0.000716192	0.0283165
cg26400597	ENSG00000166183	-1.86048	0.262353	0.000716192	0.0283165
cg07650271	ENSG00000139220	-1.88069	0.331501	0.000232425	0.0148889
cg12687320	ENSG00000207461	-1.73593	0.290541	0.000169364	0.0124134
cg02571534	ENSG00000188501	-1.30684	0.19294	0.000312602	0.0177094
cg02002788	ENSG00000259222	-1.329	0.214499	6.03583e-05	0.00696509
cg24516497	ENSG00000263165	-1.22537	0.163476	0.00054863	0.0241499
cg00690153	ENSG00000201047	-1.97937	0.302974	0.00118284	0.0375346
cg00691625	ENSG00000136931	-1.74497	0.361854	4.05392e-05	0.0056744
cg01441237	ENSG00000136931	-1.3542	0.222307	0.000232425	0.0148889
cg13661129	ENSG00000136931	-1.22633	0.156119	0.000169364	0.0124134
cg02382699	ENSG00000223649	-1.59854	0.266163	6.03583e-05	0.00696509
cg02210887	ENSG00000164116	-1.45208	0.252344	0.00149995	0.042876
cg24780236	ENSG00000221937	-1.72194	0.199313	0.00189003	0.0486695
cg04285420	ENSG00000222509	-1.82096	0.330634	0.00118284	0.0375346
cg04285420	ENSG00000204334	-1.82096	0.330634	0.00118284	0.0375346
cg00697378	ENSG00000251720	-1.46002	0.236447	0.000312602	0.0177094
cg04298045	ENSG00000255456	-2.01917	0.410174	0.000716192	0.0283165
cg17550299	ENSG00000255456	-2.54762	0.388315	0.00189003	0.0486695
cg24385348	ENSG00000124019	-2.04688	0.303818	0.00149995	0.042876
cg25313930	ENSG00000124019	-1.65049	0.245926	0.000312602	0.0177094
cg26153631	ENSG00000273049	-3.50778	0.27732	0.000312602	0.0177094
cg03308494	ENSG00000135502	-1.85355	0.300247	0.000417103	0.0207214
cg03728296	ENSG00000135502	-1.73485	0.312628	0.000122518	0.0102364
cg06631310	ENSG00000135502	-1.90816	0.210933	0.00149995	0.042876
cg22844229	ENSG00000135502	-1.98375	0.267179	0.00189003	0.0486695
cg26785896	ENSG00000135502	-1.4095	0.214505	0.000312602	0.0177094
cg05065888	ENSG00000261729	-1.3656	0.236423	0.00118284	0.0375346
cg01268381	ENSG00000171587	-1.55134	0.316476	4.05392e-05	0.0056744
cg02678306	ENSG00000171587	-1.82246	0.331833	6.03583e-05	0.00696509
cg00704448	ENSG00000223136	-1.72049	0.298795	0.00054863	0.0241499
cg08004208	ENSG00000223136	-1.58658	0.276936	0.00149995	0.042876
cg08998945	ENSG00000223198	-1.42021	0.20657	0.00054863	0.0241499
cg00705653	ENSG00000146378	-1.77326	0.35287	0.000923392	0.032593
cg02658366	ENSG00000146378	-1.48752	0.288233	0.00118284	0.0375346
cg03317131	ENSG00000146378	-1.31545	0.214983	0.00118284	0.0375346
cg07303330	ENSG00000146378	-1.32549	0.212956	0.00189003	0.0486695
cg05059891	ENSG00000229607	-3.77461	0.152038	0.00189003	0.0486695
cg19308769	ENSG00000229607	-2.00336	0.358271	9.0087e-07	0.00106115
cg19161845	ENSG00000138190	-1.47978	0.245249	4.05392e-05	0.0056744
cg20400698	ENSG00000157064	-1.69403	0.31217	4.05392e-05	0.0056744
cg21124040	ENSG00000207587	-1.96069	0.332542	0.00118284	0.0375346
cg21346855	ENSG00000207587	-1.61733	0.291545	0.00149995	0.042876
cg21124040	ENSG00000207646	-1.96069	0.332542	0.00118284	0.0375346
cg21346855	ENSG00000207646	-1.61733	0.291545	0.00149995	0.042876
cg00707445	ENSG00000172530	-1.19844	0.15274	0.000312602	0.0177094
cg21867576	ENSG00000158158	-1.31452	0.213489	8.64836e-05	0.0084469
cg27131500	ENSG00000187522	-1.37775	0.263295	6.30609e-06	0.00217146
cg02550829	ENSG00000165066	2.22488	-0.503275	0.00054863	0.0241499
cg05562034	ENSG00000257500	-1.22507	0.170406	0.000716192	0.0283165
cg25497938	ENSG00000257500	-1.25349	0.184474	0.00149995	0.042876
cg05562034	ENSG00000161850	-1.22507	0.170406	0.000716192	0.0283165
cg25497938	ENSG00000161850	-1.25349	0.184474	0.00149995	0.042876
cg10815316	ENSG00000250850	-1.5279	0.274149	0.00054863	0.0241499
cg13441806	ENSG00000238379	-1.34355	0.213219	1.08104e-05	0.00289837
cg21572463	ENSG00000238379	-1.4934	0.255286	1.71165e-05	0.00362795
cg14895298	ENSG00000101197	-1.51579	0.265451	2.70261e-05	0.00452308
cg22843950	ENSG00000101197	-1.39107	0.224514	0.000923392	0.032593
cg01879420	ENSG00000123505	-1.34694	0.204216	0.00149995	0.042876
cg21250978	ENSG00000005249	-2.57463	0.336917	0.000716192	0.0283165
cg24435439	ENSG00000221890	-1.98834	0.305112	0.00118284	0.0375346
cg12135269	ENSG00000118004	-1.639	0.293851	1.08104e-05	0.00289837
cg08381168	ENSG00000206840	-1.34172	0.227788	2.70261e-05	0.00452308
cg27642181	ENSG00000087460	-1.30175	0.20656	0.000232425	0.0148889
cg23834034	ENSG00000008130	-1.30151	0.170092	0.000923392	0.032593
cg00737979	ENSG00000251045	-2.38529	0.228687	0.00118284	0.0375346
cg15942921	ENSG00000240766	-2.08245	0.238007	0.00189003	0.0486695
cg00740267	ENSG00000251887	-1.52322	0.218778	0.00189003	0.0486695
cg24105407	ENSG00000162408	-1.55942	0.210846	0.000417103	0.0207214
cg00743323	ENSG00000228650	-1.4795	0.26186	0.000232425	0.0148889
cg26461200	ENSG00000228650	-1.39303	0.247123	6.03583e-05	0.00696509
cg09741917	ENSG00000168658	-1.78831	0.345974	0.000122518	0.0102364
cg21092449	ENSG00000168658	-2.2991	0.387397	0.000232425	0.0148889
cg04956306	ENSG00000188130	-1.52109	0.177447	0.000417103	0.0207214
cg03549523	ENSG00000229679	-1.28658	0.203464	0.000169364	0.0124134
cg19970124	ENSG00000181885	-2.1238	0.232159	0.00118284	0.0375346
cg00745568	ENSG00000225680	-1.53636	0.275523	0.00118284	0.0375346
cg25039887	ENSG00000225680	-1.26254	0.184334	0.00118284	0.0375346
cg18084554	ENSG00000267159	-2.02395	0.2334	0.00118284	0.0375346
cg27553955	ENSG00000057935	-3.23428	0.20243	0.00189003	0.0486695
cg02861197	ENSG00000255400	-2.09886	0.295042	0.000923392	0.032593
cg19623226	ENSG00000255400	-6.94578	0.535305	8.64836e-05	0.0084469
cg09516805	ENSG00000136161	-1.80466	0.227398	0.000923392	0.032593
cg00751072	ENSG00000130511	-1.94789	0.212469	1.08104e-05	0.00289837
cg09516349	ENSG00000130511	-1.92994	0.220947	0.00118284	0.0375346
cg15465615	ENSG00000159267	-1.43302	0.252653	0.000169364	0.0124134
cg00752143	ENSG00000198982	-1.66572	0.285765	0.000716192	0.0283165
cg00752143	ENSG00000207761	-1.66572	0.285765	0.000716192	0.0283165
cg00752143	ENSG00000207762	-1.66572	0.285765	0.000716192	0.0283165
cg27006764	ENSG00000106070	-4.57594	0.171369	0.00118284	0.0375346
cg06206187	ENSG00000227214	1.69097	-0.244352	0.00189003	0.0486695
cg20527666	ENSG00000227214	1.80625	-0.332362	0.000312602	0.0177094
cg06206187	ENSG00000244349	1.69097	-0.244352	0.00189003	0.0486695
cg20527666	ENSG00000244349	1.80625	-0.332362	0.000312602	0.0177094
cg22585988	ENSG00000143217	-1.94133	0.299485	0.00054863	0.0241499
cg26035542	ENSG00000143217	-1.3093	0.174349	0.000716192	0.0283165
cg18224761	ENSG00000053372	-1.25383	0.177077	0.00189003	0.0486695
cg11650552	ENSG00000005156	-1.24445	0.16581	0.000232425	0.0148889
cg14004616	ENSG00000077157	-1.21313	0.153921	0.00189003	0.0486695
cg02949186	ENSG00000183486	-5.73518	0.178447	0.000122518	0.0102364
cg06752054	ENSG00000183486	-4.62263	0.252996	0.000232425	0.0148889
cg00765111	ENSG00000253978	-1.25728	0.182886	0.00149995	0.042876
cg13987304	ENSG00000253978	-1.24497	0.176046	0.00149995	0.042876
cg25813109	ENSG00000101444	-2.64497	0.347292	0.000417103	0.0207214
cg10552271	ENSG00000243646	-1.59266	0.20962	0.000417103	0.0207214
cg12723684	ENSG00000173673	-1.87256	0.333522	0.000716192	0.0283165
cg24463605	ENSG00000173673	-1.58355	0.289642	3.60348e-06	0.00165621
cg00766382	ENSG00000261267	-1.36472	0.204715	0.000923392	0.032593
cg03510194	ENSG00000255833	-1.53108	0.262949	0.00054863	0.0241499
cg04172953	ENSG00000171291	-1.96986	0.388695	3.60348e-06	0.00165621
cg20941110	ENSG00000169594	-7.01981	0.269521	0.00149995	0.042876
cg02046532	ENSG00000125903	-1.47284	0.286083	1.71165e-05	0.00362795
cg26281051	ENSG00000125903	-1.42008	0.26329	8.64836e-05	0.0084469
cg00770599	ENSG00000112053	-1.99636	0.342863	8.64836e-05	0.0084469
cg03409668	ENSG00000112053	-2.21906	0.416506	0.000312602	0.0177094
cg19271626	ENSG00000112053	-2.18624	0.368244	4.05392e-05	0.0056744
cg19374743	ENSG00000112053	-1.85594	0.377733	0.000169364	0.0124134
cg20132791	ENSG00000112053	-1.49538	0.272774	0.000417103	0.0207214
cg23807646	ENSG00000112053	-2.11387	0.349785	0.000716192	0.0283165
cg00771722	ENSG00000164399	-1.35864	0.195929	0.000716192	0.0283165
cg04704634	ENSG00000164399	-1.267	0.178335	0.000312602	0.0177094
cg11212312	ENSG00000164399	-1.42351	0.264023	0.000122518	0.0102364
cg13959111	ENSG00000164399	-1.28856	0.180113	0.00054863	0.0241499
cg00774579	ENSG00000176108	-1.45512	0.232794	0.000923392	0.032593
cg06163904	ENSG00000176108	-2.0459	0.24008	0.00189003	0.0486695
cg06565604	ENSG00000176108	-1.51773	0.229587	0.00118284	0.0375346
cg05561670	ENSG00000170454	-1.26246	0.189631	0.000417103	0.0207214
cg19893185	ENSG00000170454	-1.20539	0.152213	0.00149995	0.042876
cg18293281	ENSG00000080166	-2.50543	0.275053	0.00149995	0.042876
cg18910635	ENSG00000080166	-1.4744	0.251547	0.000716192	0.0283165
cg13059495	ENSG00000158109	-3.06852	0.223629	0.00118284	0.0375346
cg08339825	ENSG00000096968	-1.31132	0.210464	0.000923392	0.032593
cg08584037	ENSG00000096968	-2.36665	0.153354	0.00189003	0.0486695
cg00782645	ENSG00000222019	-1.99936	0.324589	9.0087e-07	0.00106115
cg10319943	ENSG00000222019	-1.39902	0.23352	1.71165e-05	0.00362795
cg05505464	ENSG00000232643	-1.20775	0.155784	0.000417103	0.0207214
cg14688299	ENSG00000232643	-1.44308	0.214539	0.000232425	0.0148889
cg00850538	ENSG00000150938	-3.86938	0.448849	0.000122518	0.0102364
cg01249016	ENSG00000231226	-1.22303	0.174255	4.05392e-05	0.0056744
cg27306568	ENSG00000252144	-1.69048	0.323606	0.000169364	0.0124134
cg13893516	ENSG00000214145	-3.13552	0.304555	0.00118284	0.0375346
cg03113542	ENSG00000010379	-1.28079	0.198206	6.03583e-05	0.00696509
cg26837644	ENSG00000010379	-1.92059	0.276576	0.000417103	0.0207214
cg00793181	ENSG00000170486	-1.52055	0.251667	0.00189003	0.0486695
cg11405852	ENSG00000170486	-1.43583	0.286419	1.80174e-06	0.00119502
cg25357194	ENSG00000170486	-1.31774	0.22358	1.71165e-05	0.00362795
cg21895884	ENSG00000197891	-1.44139	0.241226	0.000232425	0.0148889
cg00796445	ENSG00000221077	-1.40648	0.230383	0.000716192	0.0283165
cg23186959	ENSG00000259460	7.58326	-0.39428	0.000417103	0.0207214
cg24504442	ENSG00000259460	3.52284	-0.277196	0.000923392	0.032593
cg01856754	ENSG00000197249	-1.84075	0.207057	0.00189003	0.0486695
cg07252680	ENSG00000197249	-1.90208	0.343453	0.000923392	0.032593
cg17524466	ENSG00000160791	1.53175	-0.265418	0.00189003	0.0486695
cg01320510	ENSG00000174083	-1.81168	0.319879	1.71165e-05	0.00362795
cg02846436	ENSG00000174083	-1.52349	0.268925	0.000312602	0.0177094
cg05726450	ENSG00000174083	-1.66914	0.348149	1.80174e-06	0.00119502
cg10417386	ENSG00000174083	-1.33367	0.214557	1.71165e-05	0.00362795
cg21971206	ENSG00000174083	-1.69113	0.218672	0.00189003	0.0486695
cg05865011	ENSG00000167861	-2.50949	0.319072	6.03583e-05	0.00696509
cg05131266	ENSG00000221102	-2.59437	0.457745	0.000716192	0.0283165
cg06368617	ENSG00000221102	-2.8141	0.439007	0.00149995	0.042876
cg07527324	ENSG00000221102	-1.38536	0.220763	0.00189003	0.0486695
cg00807990	ENSG00000069966	-1.62333	0.326716	0.000312602	0.0177094
cg17573807	ENSG00000069966	-1.69851	0.310035	0.000169364	0.0124134
cg14291751	ENSG00000222028	-1.51445	0.247	4.05392e-05	0.0056744
cg22591302	ENSG00000222028	-1.25829	0.164295	0.000122518	0.0102364
cg00808492	ENSG00000134193	-2.25937	0.375543	0.000716192	0.0283165
cg02139485	ENSG00000100600	-2.29275	0.231915	0.00189003	0.0486695
cg23279496	ENSG00000229719	-1.37908	0.207394	0.00149995	0.042876
cg00809399	ENSG00000171163	-1.81386	0.310967	2.70261e-05	0.00452308
cg10964179	ENSG00000171163	-1.57577	0.278531	6.30609e-06	0.00217146
cg18184129	ENSG00000254838	-3.41968	0.398768	0.000716192	0.0283165
cg00809908	ENSG00000231953	-2.1498	0.37699	6.03583e-05	0.00696509
cg19947364	ENSG00000231953	-1.19734	0.159527	9.0087e-07	0.00106115
cg21184439	ENSG00000172367	-2.56227	0.458586	0.000417103	0.0207214
cg22573590	ENSG00000176349	1.47759	-0.265748	0.00054863	0.0241499
cg24973864	ENSG00000250453	-1.85003	0.342021	0.00149995	0.042876
cg26223836	ENSG00000250453	-1.22351	0.167257	6.03583e-05	0.00696509
cg00817765	ENSG00000238063	-2.29676	0.442827	0.000312602	0.0177094
cg19641672	ENSG00000238063	-2.97029	0.466198	0.000122518	0.0102364
cg25578443	ENSG00000238063	-2.07196	0.392173	6.03583e-05	0.00696509
cg00818383	ENSG00000249102	-3.2604	0.480294	8.64836e-05	0.0084469
cg18288119	ENSG00000160716	-1.49473	0.286323	0.000122518	0.0102364
cg15529432	ENSG00000246214	-2.54028	0.412289	0.00118284	0.0375346
cg09529310	ENSG00000139926	-1.86137	0.279935	0.000716192	0.0283165
cg00822970	ENSG00000255408	-3.22484	0.256954	0.00054863	0.0241499
cg26445322	ENSG00000237184	-2.78951	0.34835	0.000232425	0.0148889
cg18407008	ENSG00000104371	-1.53637	0.270823	0.00189003	0.0486695
cg13397549	ENSG00000251186	-1.26119	0.186255	0.000232425	0.0148889
cg00830170	ENSG00000148384	-1.42569	0.234792	0.000716192	0.0283165
cg08995655	ENSG00000213965	-1.92682	0.341471	0.000122518	0.0102364
cg10001186	ENSG00000245552	-3.29283	0.478616	0.000312602	0.0177094
cg03106056	ENSG00000144583	-6.02994	0.373676	0.000417103	0.0207214
cg07425348	ENSG00000106384	-2.69887	0.392194	0.00118284	0.0375346
cg11007023	ENSG00000106384	-2.24485	0.330285	0.000232425	0.0148889
cg22854836	ENSG00000106384	-4.49063	0.229198	0.00118284	0.0375346
cg24641214	ENSG00000106384	-2.61737	0.376793	4.05392e-05	0.0056744
cg00837088	ENSG00000238616	-1.40629	0.261812	2.70261e-05	0.00452308
cg20557620	ENSG00000238616	-1.70735	0.303106	6.03583e-05	0.00696509
cg00837537	ENSG00000261710	-1.36417	0.240021	0.000312602	0.0177094
cg17343695	ENSG00000261710	-1.38432	0.227335	0.000923392	0.032593
cg01521436	ENSG00000115008	-1.9098	0.285797	6.03583e-05	0.00696509
cg09547880	ENSG00000115008	-1.8026	0.230074	0.000232425	0.0148889
cg27606396	ENSG00000115008	-1.99172	0.312177	0.000312602	0.0177094
cg09111917	ENSG00000163810	-1.2959	0.206265	6.03583e-05	0.00696509
cg26264008	ENSG00000163810	-1.59673	0.250554	0.000716192	0.0283165
cg00841151	ENSG00000225946	-5.27383	0.212884	0.000122518	0.0102364
cg09313831	ENSG00000225946	-1.42156	0.189727	8.64836e-05	0.0084469
cg16641538	ENSG00000225946	-2.32449	0.299579	0.000417103	0.0207214
cg00841151	ENSG00000205277	-5.27383	0.212884	0.000122518	0.0102364
cg09313831	ENSG00000205277	-1.42156	0.189727	8.64836e-05	0.0084469
cg16641538	ENSG00000205277	-2.32449	0.299579	0.000417103	0.0207214
cg18000568	ENSG00000270099	-1.35906	0.22172	0.000716192	0.0283165
cg27358947	ENSG00000270099	-2.14497	0.329698	0.000312602	0.0177094
cg00843270	ENSG00000173627	-2.30659	0.43741	0.000232425	0.0148889
cg23355472	ENSG00000173627	-1.50249	0.301971	2.70261e-05	0.00452308
cg00843973	ENSG00000255958	-1.39079	0.210601	0.000923392	0.032593
cg13192714	ENSG00000258861	-1.83985	0.350446	0.000312602	0.0177094
cg00845968	ENSG00000223243	-1.61728	0.321692	2.70261e-05	0.00452308
cg16911487	ENSG00000221560	-1.599	0.270829	1.71165e-05	0.00362795
cg20470083	ENSG00000221560	-2.71857	0.364081	0.00189003	0.0486695
cg08847918	ENSG00000238482	-1.43195	0.227184	0.00118284	0.0375346
cg13273340	ENSG00000168539	-1.73356	0.298215	0.000312602	0.0177094
cg27503306	ENSG00000236193	-1.76502	0.301318	0.00189003	0.0486695
cg00852964	ENSG00000112299	-2.00362	0.333564	0.00149995	0.042876
cg00933182	ENSG00000184922	-1.98436	0.34819	0.000232425	0.0148889
cg26931307	ENSG00000207743	-1.62983	0.297002	0.000122518	0.0102364
cg27074221	ENSG00000207743	-1.54425	0.27857	0.000716192	0.0283165
cg00857031	ENSG00000197965	-3.71586	0.252434	0.00189003	0.0486695
cg04846203	ENSG00000197965	-5.48319	0.311659	0.000923392	0.032593
cg18596794	ENSG00000197965	-1.21279	0.155988	4.05392e-05	0.0056744
cg02816049	ENSG00000205414	-2.84036	0.412187	0.000716192	0.0283165
cg04412156	ENSG00000205414	-1.45849	0.262656	0.00054863	0.0241499
cg18215677	ENSG00000205414	-2.23455	0.386009	0.000923392	0.032593
cg17047571	ENSG00000047365	-1.29874	0.203537	2.70261e-05	0.00452308
cg09827824	ENSG00000149657	-1.46056	0.233265	0.00054863	0.0241499
cg00863344	ENSG00000266960	-1.32447	0.210154	0.000312602	0.0177094
cg00865299	ENSG00000261489	-2.4855	0.419371	0.000923392	0.032593
cg14698880	ENSG00000261489	-2.62327	0.456763	0.000716192	0.0283165
cg10502130	ENSG00000188763	-1.47478	0.260427	0.00118284	0.0375346
cg17983742	ENSG00000226542	-1.30402	0.191306	0.00189003	0.0486695
cg04764624	ENSG00000131242	-2.1592	0.270365	1.71165e-05	0.00362795
cg00870592	ENSG00000231625	-1.22549	0.159847	0.000923392	0.032593
cg10379687	ENSG00000249139	-1.60348	0.212563	0.00054863	0.0241499
cg01027226	ENSG00000211590	-3.13302	0.335282	2.70261e-05	0.00452308
cg09978395	ENSG00000211590	-1.36529	0.236742	0.000232425	0.0148889
cg12430252	ENSG00000211590	-2.56962	0.337895	8.64836e-05	0.0084469
cg00871787	ENSG00000185269	-1.27656	0.190456	0.000169364	0.0124134
cg12057984	ENSG00000221294	1.80095	-0.395913	4.05392e-05	0.0056744
cg09660693	ENSG00000164045	-2.4285	0.486184	0.000312602	0.0177094
cg00874721	ENSG00000197020	-1.35425	0.22803	0.00149995	0.042876
cg07505515	ENSG00000196155	-1.36369	0.231489	6.30609e-06	0.00217146
cg03233656	ENSG00000115902	-1.71609	0.238857	0.00149995	0.042876
cg03548889	ENSG00000187260	-1.56795	0.281736	0.00118284	0.0375346
cg03693105	ENSG00000187260	-1.45338	0.262482	0.00189003	0.0486695
cg03175771	ENSG00000156858	-2.45189	0.245287	0.00118284	0.0375346
cg06131802	ENSG00000156858	-3.33971	0.282542	1.71165e-05	0.00362795
cg04652943	ENSG00000214866	-1.41785	0.254812	0.00189003	0.0486695
cg12645891	ENSG00000153404	-1.20074	0.150906	0.00149995	0.042876
cg00881168	ENSG00000115828	-2.30617	0.429117	1.80174e-06	0.00119502
cg09386458	ENSG00000115828	-1.67149	0.335589	0.000122518	0.0102364
cg07839457	ENSG00000140853	-3.96305	0.352297	0.000122518	0.0102364
cg16075674	ENSG00000258247	-1.24332	0.167921	0.00118284	0.0375346
cg01442565	ENSG00000160182	-1.57842	0.299721	4.05392e-05	0.0056744
cg05029912	ENSG00000160182	-1.31837	0.211025	0.000417103	0.0207214
cg06099014	ENSG00000160182	-2.43204	0.420152	0.000716192	0.0283165
cg19247032	ENSG00000160182	-2.24931	0.326708	0.00189003	0.0486695
cg27405706	ENSG00000160182	-2.78699	0.400597	0.00054863	0.0241499
cg06862984	ENSG00000234445	1.50567	-0.23487	0.00149995	0.042876
cg12161457	ENSG00000249833	-1.23145	0.171363	0.000923392	0.032593
cg09196059	ENSG00000264357	-1.62883	0.290297	8.64836e-05	0.0084469
cg18730933	ENSG00000206758	-2.2258	0.33414	0.00118284	0.0375346
cg25146575	ENSG00000206758	-1.84696	0.343514	0.000122518	0.0102364
cg03058273	ENSG00000259287	-1.24955	0.158329	0.000232425	0.0148889
cg18118795	ENSG00000176261	1.82192	-0.35399	0.000232425	0.0148889
cg05620953	ENSG00000119326	-1.52472	0.24878	8.64836e-05	0.0084469
cg18608964	ENSG00000267465	-2.09785	0.329412	0.00149995	0.042876
cg14673936	ENSG00000189325	-1.43144	0.248651	6.03583e-05	0.00696509
cg00904576	ENSG00000179452	-2.22341	0.390035	2.70261e-05	0.00452308
cg09121994	ENSG00000179452	-1.75664	0.309353	0.000169364	0.0124134
cg24438217	ENSG00000121892	-2.01532	0.317554	0.000232425	0.0148889
cg12441067	ENSG00000235288	-1.36021	0.193152	0.000232425	0.0148889
cg00906833	ENSG00000207926	-1.25181	0.169623	0.000716192	0.0283165
cg05340519	ENSG00000225527	-1.25787	0.18905	0.000169364	0.0124134
cg05103443	ENSG00000253513	-7.18532	0.188881	0.00189003	0.0486695
cg10675326	ENSG00000226115	-1.68849	0.301954	0.000417103	0.0207214
cg20082595	ENSG00000226115	-1.3078	0.197269	0.000312602	0.0177094
cg00909259	ENSG00000229649	-1.98361	0.404841	9.0087e-07	0.00106115
cg03370475	ENSG00000229649	-1.962	0.368674	1.71165e-05	0.00362795
cg10258957	ENSG00000229649	-1.31002	0.20952	0.000716192	0.0283165
cg14120162	ENSG00000229649	-2.56334	0.416507	1.80174e-06	0.00119502
cg03149641	ENSG00000198087	-1.71663	0.353925	1.71165e-05	0.00362795
cg23250715	ENSG00000198087	-2.16941	0.343347	0.00149995	0.042876
cg17218935	ENSG00000139625	-4.25789	0.154896	0.00149995	0.042876
cg04666274	ENSG00000126934	-2.74953	0.188342	0.00054863	0.0241499
cg06998507	ENSG00000168418	-2.66166	0.270924	0.00054863	0.0241499
cg23487521	ENSG00000100583	-2.25182	0.358211	0.00149995	0.042876
cg14395885	ENSG00000136908	-1.67493	0.275177	0.000923392	0.032593
cg00922363	ENSG00000157150	-2.33747	0.347141	0.000417103	0.0207214
cg07419939	ENSG00000252121	-1.9809	0.399054	2.70261e-05	0.00452308
cg22149402	ENSG00000252121	-1.51143	0.273335	0.00149995	0.042876
cg13767755	ENSG00000163081	-3.36904	0.220793	0.00189003	0.0486695
cg11694223	ENSG00000120885	-1.25072	0.188961	0.000232425	0.0148889
cg23460950	ENSG00000120885	-3.16413	0.208567	0.000169364	0.0124134
cg25583241	ENSG00000120885	-1.95876	0.301796	0.000923392	0.032593
cg04177224	ENSG00000188312	-1.1993	0.150288	0.00189003	0.0486695
cg01158072	ENSG00000203734	-2.77848	0.354706	2.70261e-05	0.00452308
cg21063729	ENSG00000108272	-2.08841	0.339314	6.03583e-05	0.00696509
cg00931710	ENSG00000225457	-1.24767	0.167725	0.000923392	0.032593
cg22213751	ENSG00000239089	-1.44774	0.232985	1.08104e-05	0.00289837
cg19825600	ENSG00000151360	-1.37232	0.225284	0.000716192	0.0283165
cg00934848	ENSG00000137824	-1.94849	0.388582	9.0087e-07	0.00106115
cg23596041	ENSG00000224218	-1.26518	0.181361	0.00149995	0.042876
cg00937742	ENSG00000150551	-3.15444	0.405856	0.000923392	0.032593
cg22621063	ENSG00000163877	1.3399	-0.239438	0.00118284	0.0375346
cg21361856	ENSG00000128656	-1.6677	0.342152	6.30609e-06	0.00217146
cg00940972	ENSG00000211838	-1.5564	0.278101	0.000716192	0.0283165
cg00941833	ENSG00000221628	-1.37533	0.258808	2.70261e-05	0.00452308
cg10580067	ENSG00000221628	-1.21191	0.162303	6.03583e-05	0.00696509
cg06117153	ENSG00000262601	-3.10698	0.362609	0.00149995	0.042876
cg00944015	ENSG00000206905	-2.13557	0.212081	0.000169364	0.0124134
cg09508962	ENSG00000205359	-1.9308	0.384764	0.000417103	0.0207214
cg16713841	ENSG00000205359	-1.40624	0.240231	0.000923392	0.032593
cg10897792	ENSG00000137261	-1.61487	0.293628	0.00054863	0.0241499
cg19751245	ENSG00000264647	-2.25481	0.274253	0.000716192	0.0283165
cg15752292	ENSG00000105197	-2.85563	0.376507	0.000312602	0.0177094
cg09269848	ENSG00000197879	-2.25611	0.299744	0.000169364	0.0124134
cg22795769	ENSG00000197879	-1.69547	0.322251	4.05392e-05	0.0056744
cg09072216	ENSG00000120664	-2.29409	0.350803	0.00118284	0.0375346
cg00948749	ENSG00000254299	-1.20888	0.151915	0.000417103	0.0207214
cg06057298	ENSG00000254299	-1.30487	0.1682	0.00118284	0.0375346
cg25889918	ENSG00000163492	-1.313	0.191082	0.00149995	0.042876
cg21284733	ENSG00000129467	-1.75613	0.288206	0.00189003	0.0486695
cg05940240	ENSG00000167074	-1.31406	0.211574	0.000417103	0.0207214
cg19765630	ENSG00000167074	-1.47873	0.244111	0.00189003	0.0486695
cg20767212	ENSG00000215972	-2.05448	0.38061	0.000122518	0.0102364
cg00957698	ENSG00000250344	-2.2339	0.352475	0.00189003	0.0486695
cg13166875	ENSG00000100012	-1.50073	0.256453	0.000716192	0.0283165
cg00961640	ENSG00000168679	-1.74811	0.347724	0.000312602	0.0177094
cg01276610	ENSG00000168679	-1.85617	0.271487	0.00149995	0.042876
cg14481528	ENSG00000168679	-2.35231	0.432324	0.000716192	0.0283165
cg18829020	ENSG00000227352	-1.39729	0.190518	0.00118284	0.0375346
cg20130437	ENSG00000227352	-1.26437	0.192242	0.000169364	0.0124134
cg17032646	ENSG00000197106	-1.33659	0.184551	0.000923392	0.032593
cg25294177	ENSG00000250543	-1.40428	0.260832	1.71165e-05	0.00362795
cg00965133	ENSG00000235044	-1.31515	0.218352	8.64836e-05	0.0084469
cg06230674	ENSG00000222999	-2.85317	0.29271	0.00149995	0.042876
cg00966662	ENSG00000255606	-2.01026	0.314049	0.000312602	0.0177094
cg05677901	ENSG00000106701	-2.22064	0.416949	0.000923392	0.032593
cg24465721	ENSG00000180667	-1.26859	0.166147	0.000716192	0.0283165
cg12368752	ENSG00000137747	-1.82031	0.299152	0.00149995	0.042876
cg13763876	ENSG00000137747	-2.1719	0.301534	3.60348e-06	0.00165621
cg01994290	ENSG00000126822	-2.08716	0.228678	0.00189003	0.0486695
cg04869436	ENSG00000096717	-1.8273	0.270384	0.00189003	0.0486695
cg00972899	ENSG00000163497	-2.0689	0.425625	1.80174e-06	0.00119502
cg18664514	ENSG00000163497	-2.42047	0.470195	3.60348e-06	0.00165621
cg15222659	ENSG00000176040	-1.38784	0.233657	6.03583e-05	0.00696509
cg20775840	ENSG00000145907	-3.64786	0.211472	0.000923392	0.032593
cg07959747	ENSG00000151224	-2.17829	0.4022	9.0087e-07	0.00106115
cg05716556	ENSG00000108798	-1.51658	0.212138	0.00149995	0.042876
cg00983899	ENSG00000167791	-1.42284	0.221707	2.70261e-05	0.00452308
cg15044322	ENSG00000167791	-1.37877	0.262429	3.60348e-06	0.00165621
cg18138484	ENSG00000167791	-1.22603	0.169284	0.00149995	0.042876
cg15766596	ENSG00000010295	-1.46815	0.214838	6.03583e-05	0.00696509
cg13150866	ENSG00000211836	-1.79988	0.2936	2.70261e-05	0.00452308
cg13150866	ENSG00000211837	-1.79988	0.2936	2.70261e-05	0.00452308
cg06846752	ENSG00000254553	-1.84897	0.300248	0.000716192	0.0283165
cg06846752	ENSG00000273274	-1.84897	0.300248	0.000716192	0.0283165
cg15475586	ENSG00000118292	-1.51074	0.247938	0.000169364	0.0124134
cg00988175	ENSG00000166900	-1.31987	0.209545	0.00189003	0.0486695
cg02725334	ENSG00000183530	-1.27875	0.181974	0.00149995	0.042876
cg02597696	ENSG00000225417	-2.15382	0.419468	0.000417103	0.0207214
cg12229209	ENSG00000225417	-3.06659	0.440474	0.00118284	0.0375346
cg02242681	ENSG00000153094	-1.70531	0.258915	0.000923392	0.032593
cg01001101	ENSG00000106341	-1.61658	0.243566	0.00118284	0.0375346
cg27254259	ENSG00000106341	-1.75672	0.297029	0.00149995	0.042876
cg01003494	ENSG00000223929	-1.80418	0.315174	0.000169364	0.0124134
cg01003713	ENSG00000252292	-1.72236	0.356276	6.30609e-06	0.00217146
cg15603595	ENSG00000252292	-1.30155	0.20128	0.000417103	0.0207214
cg16051505	ENSG00000252292	-1.52584	0.273562	6.03583e-05	0.00696509
cg23448899	ENSG00000252292	-1.86968	0.298976	1.71165e-05	0.00362795
cg12540232	ENSG00000259947	-1.25907	0.175705	0.000122518	0.0102364
cg01007201	ENSG00000111729	-1.21171	0.153621	6.03583e-05	0.00696509
cg17901491	ENSG00000111729	-1.47868	0.231125	0.000169364	0.0124134
cg24251534	ENSG00000111729	-1.3509	0.181924	0.00149995	0.042876
cg19488520	ENSG00000224276	-1.24232	0.16131	0.00054863	0.0241499
cg12897578	ENSG00000217555	-1.26277	0.167565	0.000923392	0.032593
cg12897578	ENSG00000254788	-1.26277	0.167565	0.000923392	0.032593
cg06569050	ENSG00000249852	-2.2565	0.309511	0.000923392	0.032593
cg10415867	ENSG00000249852	-1.37848	0.218914	0.000923392	0.032593
cg03131054	ENSG00000106012	-1.59538	0.223295	0.00118284	0.0375346
cg01015012	ENSG00000201869	-3.46782	0.524583	0.000122518	0.0102364
cg22792988	ENSG00000238961	-1.4175	0.229976	0.00118284	0.0375346
cg25998706	ENSG00000186452	-1.32535	0.205239	0.00149995	0.042876
cg25998706	ENSG00000243075	-1.32535	0.205239	0.00149995	0.042876
cg09414557	ENSG00000113492	-1.57189	0.27518	0.000716192	0.0283165
cg08004685	ENSG00000250891	-1.31123	0.214787	0.000716192	0.0283165
cg21070272	ENSG00000169379	-2.17236	0.304451	0.00054863	0.0241499
cg04856896	ENSG00000160050	1.68088	-0.267755	0.00054863	0.0241499
cg01024580	ENSG00000238402	-2.01511	0.348132	0.000169364	0.0124134
cg14327393	ENSG00000238402	-2.39098	0.348495	0.000716192	0.0283165
cg24439945	ENSG00000238402	-2.28134	0.412197	2.70261e-05	0.00452308
cg09754842	ENSG00000206877	-1.58038	0.282141	0.000312602	0.0177094
cg01025296	ENSG00000162972	-1.26784	0.176298	0.000122518	0.0102364
cg03981074	ENSG00000221120	-1.28741	0.175317	0.00054863	0.0241499
cg12821315	ENSG00000221120	-1.36194	0.199401	4.05392e-05	0.0056744
cg17009978	ENSG00000221120	-1.40164	0.205928	0.000169364	0.0124134
cg26964592	ENSG00000212066	-1.96091	0.339917	0.00149995	0.042876
cg01027750	ENSG00000254887	-8.16789	0.44793	6.03583e-05	0.00696509
cg04647080	ENSG00000254887	-5.01438	0.444419	0.00149995	0.042876
cg07716663	ENSG00000254887	-3.05814	0.363321	2.70261e-05	0.00452308
cg13990355	ENSG00000254887	-2.84651	0.378498	0.000417103	0.0207214
cg20508523	ENSG00000254887	-4.80508	0.428935	0.00054863	0.0241499
cg09778980	ENSG00000232070	-1.97155	0.29972	0.000169364	0.0124134
cg01259220	ENSG00000239857	-1.45813	0.199117	0.00149995	0.042876
cg03829538	ENSG00000115165	-2.08553	0.332357	0.00149995	0.042876
cg14131892	ENSG00000115165	-1.83016	0.339326	0.000122518	0.0102364
cg02945587	ENSG00000202019	-2.0332	0.327788	0.000232425	0.0148889
cg24499223	ENSG00000202019	-1.85096	0.326506	0.00054863	0.0241499
cg11217603	ENSG00000239157	-1.64318	0.282101	6.30609e-06	0.00217146
cg13145900	ENSG00000069018	-2.28654	0.389065	0.00149995	0.042876
cg16409507	ENSG00000069018	-2.71138	0.376786	0.000417103	0.0207214
cg20383841	ENSG00000069018	-1.64088	0.321717	0.00118284	0.0375346
cg14187123	ENSG00000129194	-1.25724	0.188795	1.80174e-06	0.00119502
cg01032298	ENSG00000232117	-1.58402	0.272694	0.000417103	0.0207214
cg10101352	ENSG00000232117	-1.79151	0.351331	9.0087e-07	0.00106115
cg01034396	ENSG00000120693	-1.80627	0.395804	1.08104e-05	0.00289837
cg03940408	ENSG00000120693	-1.94838	0.435291	6.30609e-06	0.00217146
cg06559111	ENSG00000120693	-1.95136	0.427478	9.0087e-07	0.00106115
cg08643012	ENSG00000120693	-2.54323	0.484862	6.03583e-05	0.00696509
cg25917725	ENSG00000120693	-1.62905	0.349371	9.0087e-07	0.00106115
cg27598979	ENSG00000120693	-2.43656	0.42046	0.000716192	0.0283165
cg26814746	ENSG00000158955	-1.2157	0.153567	0.00118284	0.0375346
cg26814746	ENSG00000108379	-1.2157	0.153567	0.00118284	0.0375346
cg01037823	ENSG00000162078	-1.36985	0.191014	0.000923392	0.032593
cg03096107	ENSG00000162078	-2.44249	0.252816	0.000716192	0.0283165
cg06274007	ENSG00000162078	-2.59765	0.317765	8.64836e-05	0.0084469
cg16934444	ENSG00000162078	-2.32381	0.166762	0.000923392	0.032593
cg24342610	ENSG00000214706	-1.19899	0.151194	0.00054863	0.0241499
cg16129200	ENSG00000132561	-3.09022	0.459073	1.08104e-05	0.00289837
cg06646484	ENSG00000150783	-1.64575	0.222038	0.000312602	0.0177094
cg13769320	ENSG00000250673	-1.27261	0.201029	0.000169364	0.0124134
cg02819992	ENSG00000233942	-3.1257	0.319071	0.00189003	0.0486695
cg23818888	ENSG00000233871	-2.16165	0.230734	0.000716192	0.0283165
cg01286434	ENSG00000132510	-1.50519	0.210391	0.000122518	0.0102364
cg26363542	ENSG00000132510	-1.34003	0.212787	0.00054863	0.0241499
cg05855298	ENSG00000250522	1.8278	-0.194205	0.000716192	0.0283165
cg12155963	ENSG00000171115	-1.58378	0.221603	0.00189003	0.0486695
cg12379307	ENSG00000172594	-1.54908	0.253376	0.00054863	0.0241499
cg01054027	ENSG00000224792	-1.40741	0.236646	0.000169364	0.0124134
cg04788875	ENSG00000224792	-1.7754	0.382016	1.71165e-05	0.00362795
cg01054027	ENSG00000229972	-1.40741	0.236646	0.000169364	0.0124134
cg04788875	ENSG00000229972	-1.7754	0.382016	1.71165e-05	0.00362795
cg01055103	ENSG00000254680	-4.31489	0.47859	0.000122518	0.0102364
cg01057532	ENSG00000239169	-3.88296	0.453129	9.0087e-07	0.00106115
cg18499731	ENSG00000239169	-2.41896	0.483242	4.05392e-05	0.0056744
cg14651645	ENSG00000261795	-1.4746	0.224008	0.00189003	0.0486695
cg02600411	ENSG00000205884	-1.98954	0.344874	2.70261e-05	0.00452308
cg07526473	ENSG00000205884	-2.34066	0.382174	3.60348e-06	0.00165621
cg11465442	ENSG00000205884	-1.70304	0.214089	0.000122518	0.0102364
cg01058850	ENSG00000222246	-1.24637	0.17084	0.00189003	0.0486695
cg06046580	ENSG00000222246	-1.4341	0.237916	0.000716192	0.0283165
cg07513814	ENSG00000222246	-1.24579	0.170295	0.000232425	0.0148889
cg12035782	ENSG00000222246	-1.2981	0.199593	0.00054863	0.0241499
cg01059704	ENSG00000113460	-1.62288	0.300638	0.00118284	0.0375346
cg20776772	ENSG00000248668	-3.09134	0.338294	0.000312602	0.0177094
cg18594973	ENSG00000147606	-1.21481	0.159137	6.03583e-05	0.00696509
cg07598424	ENSG00000186009	-1.24606	0.172416	0.00149995	0.042876
cg01070168	ENSG00000232010	-1.36915	0.253044	3.60348e-06	0.00165621
cg08630045	ENSG00000232010	-1.96946	0.381765	2.70261e-05	0.00452308
cg15455641	ENSG00000201610	-1.2735	0.198466	0.00118284	0.0375346
cg01078983	ENSG00000227683	-1.36486	0.239862	0.000312602	0.0177094
cg01081058	ENSG00000172819	-1.93377	0.263616	0.000122518	0.0102364
cg12748351	ENSG00000172819	-2.6518	0.319878	6.03583e-05	0.00696509
cg22913029	ENSG00000259555	-2.61938	0.271859	0.000716192	0.0283165
cg10606461	ENSG00000099899	-2.0016	0.336844	8.64836e-05	0.0084469
cg16516310	ENSG00000134955	-1.21867	0.160956	0.000417103	0.0207214
cg03453618	ENSG00000128340	-1.5861	0.252099	2.70261e-05	0.00452308
cg08235798	ENSG00000128340	-1.82989	0.340279	6.03583e-05	0.00696509
cg03361379	ENSG00000207960	-2.32697	0.435676	3.60348e-06	0.00165621
cg10310310	ENSG00000207960	-1.9762	0.357642	1.71165e-05	0.00362795
cg16477744	ENSG00000207960	-1.79329	0.314441	0.000312602	0.0177094
cg25601885	ENSG00000224164	-1.26503	0.181266	0.000716192	0.0283165
cg17423207	ENSG00000105639	-2.50575	0.203878	0.000923392	0.032593
cg01091660	ENSG00000234855	-1.67755	0.294761	0.000232425	0.0148889
cg04219523	ENSG00000234855	-1.2288	0.160812	8.64836e-05	0.0084469
cg21283680	ENSG00000131370	-1.60147	0.321587	0.00054863	0.0241499
cg26775087	ENSG00000131370	-1.28103	0.163961	8.64836e-05	0.0084469
cg13161013	ENSG00000065615	-1.33238	0.205673	4.05392e-05	0.0056744
cg01095395	ENSG00000081148	-1.54854	0.321161	4.05392e-05	0.0056744
cg20763520	ENSG00000081148	-2.11527	0.338131	0.000232425	0.0148889
cg01096738	ENSG00000131697	-2.05772	0.188788	0.00149995	0.042876
cg19026254	ENSG00000140859	-2.38944	0.375986	8.64836e-05	0.0084469
cg04919810	ENSG00000101363	-1.40805	0.236858	0.00054863	0.0241499
cg08120676	ENSG00000270780	-1.24859	0.167553	0.000417103	0.0207214
cg08934356	ENSG00000200191	-1.44878	0.231718	0.000169364	0.0124134
cg21105875	ENSG00000228288	-1.48676	0.263162	0.000122518	0.0102364
cg01103730	ENSG00000162891	-1.77857	0.411998	9.0087e-07	0.00106115
cg07645296	ENSG00000123104	-1.80167	0.305201	1.71165e-05	0.00362795
cg01103817	ENSG00000223316	-1.75952	0.337874	1.71165e-05	0.00362795
cg19253522	ENSG00000223316	-1.30534	0.207044	0.000122518	0.0102364
cg20570683	ENSG00000223316	-1.19338	0.150888	0.000122518	0.0102364
cg20356145	ENSG00000203910	-1.40401	0.224518	0.000122518	0.0102364
cg01104960	ENSG00000250280	-4.55028	0.355915	1.71165e-05	0.00362795
cg21614762	ENSG00000250280	-2.22465	0.307768	0.000122518	0.0102364
cg01105418	ENSG00000179456	-3.08893	0.337666	0.00189003	0.0486695
cg23829949	ENSG00000179456	-3.11202	0.364147	0.00054863	0.0241499
cg24134261	ENSG00000152689	-2.77233	0.395895	3.60348e-06	0.00165621
cg16042546	ENSG00000215034	-1.5539	0.272924	0.00118284	0.0375346
cg01155325	ENSG00000201077	-1.21996	0.151966	0.000232425	0.0148889
cg01117766	ENSG00000234692	-1.5577	0.29472	2.70261e-05	0.00452308
cg01289345	ENSG00000234692	-2.40129	0.349585	0.00054863	0.0241499
cg13753460	ENSG00000208027	-1.49129	0.195397	0.00149995	0.042876
cg26238975	ENSG00000208027	-2.19903	0.344384	0.00118284	0.0375346
cg13753460	ENSG00000207742	-1.49129	0.195397	0.00149995	0.042876
cg26238975	ENSG00000207742	-2.19903	0.344384	0.00118284	0.0375346
cg09617607	ENSG00000226856	-1.26907	0.192919	0.000923392	0.032593
cg16936370	ENSG00000123342	-1.29023	0.173857	0.000169364	0.0124134
cg14643121	ENSG00000196083	-2.60278	0.391007	0.000716192	0.0283165
cg01122461	ENSG00000187695	-1.24513	0.167532	0.000169364	0.0124134
cg18512146	ENSG00000187695	-1.32526	0.216575	6.03583e-05	0.00696509
cg06361057	ENSG00000196123	-1.49807	0.191583	0.00118284	0.0375346
cg01127423	ENSG00000254519	-1.38079	0.18416	0.00189003	0.0486695
cg03264349	ENSG00000254519	-1.48472	0.299089	6.30609e-06	0.00217146
cg18021467	ENSG00000254519	-1.23471	0.174738	0.000923392	0.032593
cg24010796	ENSG00000129657	-1.32523	0.176079	6.03583e-05	0.00696509
cg24010796	ENSG00000234912	-1.32523	0.176079	6.03583e-05	0.00696509
cg24010796	ENSG00000203316	-1.32523	0.176079	6.03583e-05	0.00696509
cg24331384	ENSG00000139437	-3.65854	0.169896	8.64836e-05	0.0084469
cg19045070	ENSG00000172425	-1.26692	0.185124	0.00054863	0.0241499
cg02885907	ENSG00000256694	-2.75199	0.475267	0.000716192	0.0283165
cg26201811	ENSG00000251322	-4.4763	0.470511	1.80174e-06	0.00119502
cg15862128	ENSG00000194717	1.22369	-0.165992	0.000923392	0.032593
cg15862128	ENSG00000221036	1.22369	-0.165992	0.000923392	0.032593
cg25621667	ENSG00000224968	-1.84714	0.282548	0.00149995	0.042876
cg02242858	ENSG00000199407	-1.44287	0.258072	0.00054863	0.0241499
cg11691724	ENSG00000199407	-1.3136	0.224145	0.000169364	0.0124134
cg16406323	ENSG00000199407	-1.45333	0.273067	8.64836e-05	0.0084469
cg19168068	ENSG00000249008	-1.21336	0.161852	0.00149995	0.042876
cg05143923	ENSG00000205883	-1.4246	0.242612	0.000716192	0.0283165
cg04654375	ENSG00000230539	-1.38955	0.257467	1.08104e-05	0.00289837
cg21592454	ENSG00000230539	-2.18661	0.368526	0.000312602	0.0177094
cg01135781	ENSG00000249129	-1.64643	0.262434	0.000923392	0.032593
cg05403316	ENSG00000115310	-8.23029	0.455964	0.00054863	0.0241499
cg06759518	ENSG00000163602	-1.6255	0.238141	0.00189003	0.0486695
cg22685502	ENSG00000163602	-2.21822	0.313855	0.000923392	0.032593
cg24408347	ENSG00000116863	-1.36667	0.211854	0.000923392	0.032593
cg09946253	ENSG00000146352	-3.78862	0.326474	0.000312602	0.0177094
cg20331102	ENSG00000198326	-1.51737	0.286329	0.000232425	0.0148889
cg20331102	ENSG00000241690	-1.51737	0.286329	0.000232425	0.0148889
cg20331102	ENSG00000258713	-1.51737	0.286329	0.000232425	0.0148889
cg17368808	ENSG00000225988	-4.24552	0.3518	0.000122518	0.0102364
cg16072211	ENSG00000185883	-1.45062	0.233362	4.05392e-05	0.0056744
cg16072211	ENSG00000259784	-1.45062	0.233362	4.05392e-05	0.0056744
cg11232658	ENSG00000196811	-3.85991	0.295172	0.000312602	0.0177094
cg01145914	ENSG00000229259	-1.48011	0.265792	0.00118284	0.0375346
cg01468562	ENSG00000186231	-1.67306	0.314136	0.000923392	0.032593
cg06337363	ENSG00000233271	-2.13487	0.414099	8.64836e-05	0.0084469
cg13594900	ENSG00000261845	-2.86562	0.585846	3.60348e-06	0.00165621
cg24642276	ENSG00000261845	-2.38766	0.215854	0.00149995	0.042876
cg26873892	ENSG00000261845	-2.40165	0.40021	0.000923392	0.032593
cg15765678	ENSG00000229164	-1.30154	0.193755	0.000122518	0.0102364
cg04332672	ENSG00000213213	-2.05273	0.341708	8.64836e-05	0.0084469
cg04689985	ENSG00000213213	-1.44714	0.234392	0.00118284	0.0375346
cg12509248	ENSG00000213213	-1.88599	0.280618	6.03583e-05	0.00696509
cg01152800	ENSG00000234715	-1.5682	0.271014	0.000923392	0.032593
cg13035268	ENSG00000234715	-2.18246	0.261052	0.00189003	0.0486695
cg23121766	ENSG00000234715	-1.21517	0.150066	0.00054863	0.0241499
cg21403313	ENSG00000197265	-1.95099	0.207291	0.00118284	0.0375346
cg01156990	ENSG00000167230	-2.624	0.469762	0.000417103	0.0207214
cg03287370	ENSG00000167230	-2.0832	0.413927	4.05392e-05	0.0056744
cg06397845	ENSG00000167230	-2.20765	0.383067	0.00189003	0.0486695
cg09192645	ENSG00000167230	-2.1558	0.407406	0.00189003	0.0486695
cg16080697	ENSG00000167230	-2.43094	0.450345	0.000232425	0.0148889
cg21216220	ENSG00000167230	-2.34663	0.430449	0.000716192	0.0283165
cg01158239	ENSG00000124449	-1.53858	0.273604	0.000417103	0.0207214
cg07642170	ENSG00000124449	-1.54033	0.277404	6.03583e-05	0.00696509
cg07985720	ENSG00000187391	-3.41148	0.238918	0.00149995	0.042876
cg13382769	ENSG00000187391	-3.24036	0.442448	2.70261e-05	0.00452308
cg20537629	ENSG00000187391	-4.2001	0.337546	0.000312602	0.0177094
cg20996682	ENSG00000187391	-3.1575	0.387683	0.000312602	0.0177094
cg24391460	ENSG00000187391	-2.32191	0.345506	0.000312602	0.0177094
cg05307477	ENSG00000186795	-1.274	0.185501	0.00118284	0.0375346
cg06639691	ENSG00000186795	-1.24197	0.17453	1.71165e-05	0.00362795
cg08411924	ENSG00000186795	-1.51401	0.310597	6.30609e-06	0.00217146
cg24353740	ENSG00000186795	-1.64899	0.247673	4.05392e-05	0.0056744
cg25229305	ENSG00000186795	-1.48188	0.271037	0.000122518	0.0102364
cg05307477	ENSG00000236171	-1.274	0.185501	0.00118284	0.0375346
cg06639691	ENSG00000236171	-1.24197	0.17453	1.71165e-05	0.00362795
cg08411924	ENSG00000236171	-1.51401	0.310597	6.30609e-06	0.00217146
cg24353740	ENSG00000236171	-1.64899	0.247673	4.05392e-05	0.0056744
cg25229305	ENSG00000236171	-1.48188	0.271037	0.000122518	0.0102364
cg01160915	ENSG00000143107	-1.827	0.378369	3.60348e-06	0.00165621
cg01165645	ENSG00000260288	-1.25275	0.151493	0.000312602	0.0177094
cg03241901	ENSG00000158023	-1.51068	0.287089	1.08104e-05	0.00289837
cg01171161	ENSG00000212082	-1.61436	0.24653	0.00149995	0.042876
cg02146705	ENSG00000252770	-1.62507	0.258843	0.00149995	0.042876
cg16288767	ENSG00000252770	-1.44427	0.265729	0.00118284	0.0375346
cg01173733	ENSG00000224356	-2.46497	0.461609	9.0087e-07	0.00106115
cg04824070	ENSG00000201654	-1.83265	0.15347	8.64836e-05	0.0084469
cg01174831	ENSG00000229609	-2.28292	0.453102	0.000417103	0.0207214
cg05871955	ENSG00000234293	-1.21958	0.159555	0.00189003	0.0486695
cg02723617	ENSG00000164885	-2.10736	0.351818	2.70261e-05	0.00452308
cg16436162	ENSG00000181754	-1.28203	0.20708	3.60348e-06	0.00165621
cg18098639	ENSG00000129965	-1.35283	0.232015	0.00118284	0.0375346
cg01182697	ENSG00000116209	-1.37143	0.214105	0.000122518	0.0102364
cg04179151	ENSG00000116209	-2.30172	0.310035	0.00189003	0.0486695
cg13335869	ENSG00000205502	1.45912	-0.265473	0.00118284	0.0375346
cg03003256	ENSG00000164451	-1.26721	0.18937	0.00149995	0.042876
cg03299329	ENSG00000164451	-1.68925	0.268892	8.64836e-05	0.0084469
cg01185295	ENSG00000268758	1.4426	-0.270121	0.000122518	0.0102364
cg02952809	ENSG00000273184	-1.35352	0.210944	0.000122518	0.0102364
cg02952809	ENSG00000135245	-1.35352	0.210944	0.000122518	0.0102364
cg02952809	ENSG00000240758	-1.35352	0.210944	0.000122518	0.0102364
cg09581791	ENSG00000213465	-1.76542	0.349829	4.05392e-05	0.0056744
cg09581791	ENSG00000273003	-1.76542	0.349829	4.05392e-05	0.0056744
cg25532702	ENSG00000116604	-1.89284	0.326259	0.000312602	0.0177094
cg10422709	ENSG00000169856	-2.81628	0.585943	9.0087e-07	0.00106115
cg25402787	ENSG00000169856	-3.39874	0.491784	3.60348e-06	0.00165621
cg05741468	ENSG00000136536	-2.25466	0.363893	6.03583e-05	0.00696509
cg10862331	ENSG00000136536	-2.99726	0.367229	0.000122518	0.0102364
cg21099759	ENSG00000136536	-2.479	0.352944	4.05392e-05	0.0056744
cg04562834	ENSG00000270299	-1.41877	0.246179	0.00118284	0.0375346
cg04562834	ENSG00000215397	-1.41877	0.246179	0.00118284	0.0375346
cg16537292	ENSG00000237647	-2.54061	0.453781	8.64836e-05	0.0084469
cg01201333	ENSG00000168569	-1.41335	0.232609	0.000716192	0.0283165
cg12092915	ENSG00000092009	-1.40328	0.208187	0.00189003	0.0486695
cg10685282	ENSG00000263235	-1.22878	0.164074	0.000312602	0.0177094
cg27552378	ENSG00000263235	-1.35366	0.211272	0.000312602	0.0177094
cg07750741	ENSG00000055163	-1.50828	0.255219	2.70261e-05	0.00452308
cg07364023	ENSG00000237883	-1.30456	0.188809	6.03583e-05	0.00696509
cg26062455	ENSG00000135248	-1.33455	0.212789	1.08104e-05	0.00289837
cg03233031	ENSG00000227203	-1.32615	0.211481	0.00149995	0.042876
cg01213447	ENSG00000247809	-2.53944	0.289742	0.00189003	0.0486695
cg07452921	ENSG00000196937	-1.89807	0.301968	4.05392e-05	0.0056744
cg18702935	ENSG00000260388	1.60869	-0.349949	4.05392e-05	0.0056744
cg10930676	ENSG00000144962	-1.8501	0.342297	0.000923392	0.032593
cg01671881	ENSG00000131059	-1.29985	0.201334	0.000312602	0.0177094
cg06925203	ENSG00000206833	-1.31368	0.211436	0.00118284	0.0375346
cg27080259	ENSG00000162069	-1.76357	0.276229	0.00149995	0.042876
cg01224112	ENSG00000199466	-2.18209	0.422982	1.71165e-05	0.00362795
cg24711925	ENSG00000199466	-2.34949	0.403288	0.000716192	0.0283165
cg07403975	ENSG00000249306	-1.9388	0.324221	0.00149995	0.042876
cg09555538	ENSG00000249306	-1.26392	0.187176	0.000923392	0.032593
cg13965707	ENSG00000100739	-1.32985	0.223528	8.64836e-05	0.0084469
cg01544641	ENSG00000186952	-1.52891	0.281188	0.000923392	0.032593
cg01229752	ENSG00000265573	-1.57426	0.268538	6.03583e-05	0.00696509
cg04814450	ENSG00000265573	-9.0158	0.275964	0.00118284	0.0375346
cg08512490	ENSG00000265573	-12.5666	0.364381	0.000122518	0.0102364
cg01229752	ENSG00000259901	-1.57426	0.268538	6.03583e-05	0.00696509
cg04814450	ENSG00000259901	-9.0158	0.275964	0.00118284	0.0375346
cg19014941	ENSG00000182771	-3.73492	0.352505	6.30609e-06	0.00217146
cg18875631	ENSG00000212040	-1.27889	0.180468	0.000923392	0.032593
cg16436647	ENSG00000123983	-1.68001	0.257198	8.64836e-05	0.0084469
cg01234757	ENSG00000238696	-1.59149	0.297343	0.000122518	0.0102364
cg03689361	ENSG00000238696	-1.20172	0.152574	0.00189003	0.0486695
cg01236027	ENSG00000164325	-2.23775	0.409965	2.70261e-05	0.00452308
cg02818663	ENSG00000164325	-2.05955	0.359887	6.03583e-05	0.00696509
cg13123801	ENSG00000164325	-1.36818	0.226153	0.000716192	0.0283165
cg22930950	ENSG00000164325	-1.43783	0.238969	0.00149995	0.042876
cg01236151	ENSG00000254528	-1.25042	0.179233	0.000716192	0.0283165
cg03982609	ENSG00000159307	-1.20782	0.158776	0.000417103	0.0207214
cg03958078	ENSG00000238541	-1.41486	0.231585	1.08104e-05	0.00289837
cg21241823	ENSG00000141956	-2.44813	0.384279	0.000417103	0.0207214
cg26693693	ENSG00000124835	-1.25409	0.190262	4.05392e-05	0.0056744
cg23780421	ENSG00000242324	-1.31635	0.203953	8.64836e-05	0.0084469
cg02429476	ENSG00000250806	-1.6595	0.26403	0.00189003	0.0486695
cg01254505	ENSG00000269640	-2.44152	0.267572	0.000923392	0.032593
cg01254505	ENSG00000141971	-2.44152	0.267572	0.000923392	0.032593
cg01254505	ENSG00000130303	-2.44152	0.267572	0.000923392	0.032593
cg03181540	ENSG00000115977	2.28244	-0.307265	0.000312602	0.0177094
cg21782171	ENSG00000251040	-1.23187	0.154905	0.000417103	0.0207214
cg16355465	ENSG00000236950	-1.48564	0.272711	3.60348e-06	0.00165621
cg09024049	ENSG00000255084	-1.86867	0.339591	0.000232425	0.0148889
cg01257309	ENSG00000186047	-1.73948	0.378651	3.60348e-06	0.00165621
cg01751800	ENSG00000186212	-2.51727	0.41962	0.000716192	0.0283165
cg01258201	ENSG00000124772	-2.72776	0.321714	0.000923392	0.032593
cg07722358	ENSG00000124772	-4.94488	0.252686	0.000169364	0.0124134
cg01260308	ENSG00000165516	-1.24908	0.182589	0.00118284	0.0375346
cg01262952	ENSG00000148677	-2.1125	0.395767	6.30609e-06	0.00217146
cg01263861	ENSG00000238596	-1.68583	0.225276	0.000923392	0.032593
cg08160675	ENSG00000238596	-1.32163	0.201244	0.000169364	0.0124134
cg01266368	ENSG00000091844	-2.33318	0.411138	0.000923392	0.032593
cg01266680	ENSG00000259104	-1.42637	0.258085	0.000923392	0.032593
cg20653255	ENSG00000259104	-2.7546	0.439265	8.64836e-05	0.0084469
cg11348293	ENSG00000163501	-4.57612	0.365219	0.00149995	0.042876
cg23933193	ENSG00000163501	-1.60433	0.268803	0.00189003	0.0486695
cg23222406	ENSG00000013503	-2.19159	0.172849	0.00189003	0.0486695
cg04188877	ENSG00000128274	-1.47789	0.193496	0.000417103	0.0207214
cg23152216	ENSG00000133703	-2.23204	0.382944	0.00118284	0.0375346
cg14576656	ENSG00000186260	-1.39976	0.249323	0.000417103	0.0207214
cg01270064	ENSG00000252767	-1.25457	0.191335	0.000923392	0.032593
cg09083889	ENSG00000252767	-1.29303	0.191856	0.00118284	0.0375346
cg18528196	ENSG00000252767	-1.81493	0.394275	6.30609e-06	0.00217146
cg17352004	ENSG00000131969	-1.74882	0.348555	0.00149995	0.042876
cg24562296	ENSG00000131969	-1.61278	0.30306	0.00149995	0.042876
cg14364836	ENSG00000254900	-1.33264	0.215977	0.000169364	0.0124134
cg01274252	ENSG00000256763	-1.45848	0.271077	8.64836e-05	0.0084469
cg16419757	ENSG00000256763	-1.60427	0.273109	0.000417103	0.0207214
cg17864041	ENSG00000260382	-1.21034	0.152508	2.70261e-05	0.00452308
cg01276497	ENSG00000205177	-2.7385	0.408928	0.00118284	0.0375346
cg01553004	ENSG00000119669	-2.144	0.296127	0.00118284	0.0375346
cg01278508	ENSG00000227519	-1.26605	0.185072	0.000122518	0.0102364
cg01279654	ENSG00000144560	-2.29011	0.365271	0.00118284	0.0375346
cg01280841	ENSG00000106336	-2.23919	0.327435	0.000122518	0.0102364
cg08962594	ENSG00000106336	-1.31035	0.190017	0.000312602	0.0177094
cg17964062	ENSG00000106336	-2.63122	0.166021	0.00189003	0.0486695
cg01626322	ENSG00000141086	-1.27309	0.166877	0.00189003	0.0486695
cg25367758	ENSG00000099822	-3.15517	0.197146	0.00118284	0.0375346
cg10895875	ENSG00000233028	-2.51803	0.385192	0.000232425	0.0148889
cg06041363	ENSG00000075234	-3.25797	0.210698	4.05392e-05	0.0056744
cg09236284	ENSG00000006128	-7.80251	0.264632	0.00189003	0.0486695
cg23926743	ENSG00000006128	-11.3891	0.427163	0.00149995	0.042876
cg04239664	ENSG00000234638	-1.30752	0.170558	0.000312602	0.0177094
cg13069385	ENSG00000264058	-2.20315	0.390982	0.00189003	0.0486695
cg13069385	ENSG00000213424	-2.20315	0.390982	0.00189003	0.0486695
cg20234172	ENSG00000207338	-1.46883	0.249159	0.000312602	0.0177094
cg06376949	ENSG00000152778	-1.68834	0.245973	0.000122518	0.0102364
cg06617093	ENSG00000231666	-1.53336	0.238629	0.00118284	0.0375346
cg01293164	ENSG00000260019	-1.62971	0.346356	2.70261e-05	0.00452308
cg03377257	ENSG00000260019	-2.20626	0.386969	0.000122518	0.0102364
cg13749239	ENSG00000260019	-1.53276	0.292246	6.30609e-06	0.00217146
cg26720913	ENSG00000113580	-1.97362	0.416671	0.000232425	0.0148889
cg11706729	ENSG00000204264	-1.74651	0.295292	0.00189003	0.0486695
cg16483840	ENSG00000204264	-1.73818	0.311645	0.000169364	0.0124134
cg16890093	ENSG00000204264	-1.54372	0.282031	6.03583e-05	0.00696509
cg09581663	ENSG00000234279	-1.27593	0.181896	0.00149995	0.042876
cg12110327	ENSG00000226447	-5.60633	0.301643	0.00189003	0.0486695
cg02501827	ENSG00000170242	-3.16352	0.275009	6.03583e-05	0.00696509
cg08496387	ENSG00000170242	-2.4829	0.319017	0.00149995	0.042876
cg12492653	ENSG00000170242	-2.36076	0.293106	0.000122518	0.0102364
cg01299549	ENSG00000204148	-1.75491	0.329408	0.000716192	0.0283165
cg13947334	ENSG00000204148	-1.38969	0.206758	0.00189003	0.0486695
cg21395077	ENSG00000204148	-1.73136	0.349088	0.00054863	0.0241499
cg17304467	ENSG00000167986	-1.94562	0.399075	0.00054863	0.0241499
cg25996289	ENSG00000167986	-2.69092	0.477402	6.30609e-06	0.00217146
cg01302245	ENSG00000120471	-1.77014	0.346012	4.05392e-05	0.0056744
cg09615719	ENSG00000120471	-1.32354	0.226127	0.000169364	0.0124134
cg09682051	ENSG00000120471	-1.2217	0.162663	0.00118284	0.0375346
cg09847882	ENSG00000120471	-1.5902	0.314398	0.000169364	0.0124134
cg17636033	ENSG00000120471	-1.67122	0.336942	9.0087e-07	0.00106115
cg19275133	ENSG00000120471	-1.38128	0.239297	0.000312602	0.0177094
cg23811942	ENSG00000120471	-1.27611	0.201772	0.000232425	0.0148889
cg24908198	ENSG00000120471	-1.22311	0.16258	0.000122518	0.0102364
cg25010612	ENSG00000120471	-2.50902	0.509682	6.30609e-06	0.00217146
cg27550270	ENSG00000183807	-2.70313	0.320292	0.000232425	0.0148889
cg16042932	ENSG00000255260	-1.75929	0.343466	8.64836e-05	0.0084469
cg01303236	ENSG00000049860	-1.2352	0.166047	0.000417103	0.0207214
cg03335624	ENSG00000049860	-13.6221	0.45303	1.71165e-05	0.00362795
cg06326204	ENSG00000049860	-7.84137	0.151078	0.00054863	0.0241499
cg12537245	ENSG00000049860	-21.832	0.430335	8.64836e-05	0.0084469
cg12717648	ENSG00000049860	-13.2846	0.312211	0.00118284	0.0375346
cg10987393	ENSG00000253112	-1.33025	0.182562	0.000716192	0.0283165
cg06200397	ENSG00000243156	-1.84814	0.349064	3.60348e-06	0.00165621
cg01305421	ENSG00000017427	-6.45301	0.429682	0.000312602	0.0177094
cg08806558	ENSG00000017427	-1.20303	0.153707	2.70261e-05	0.00452308
cg20874044	ENSG00000017427	-1.39222	0.23076	8.64836e-05	0.0084469
cg21750689	ENSG00000017427	-6.22376	0.311575	1.08104e-05	0.00289837
cg25163611	ENSG00000017427	-1.65795	0.242722	0.000417103	0.0207214
cg02995319	ENSG00000196917	-1.5077	0.25043	0.000716192	0.0283165
cg20764788	ENSG00000229983	2.9537	-0.228477	0.000923392	0.032593
cg13277493	ENSG00000228400	-2.64603	0.380646	0.000417103	0.0207214
cg21919809	ENSG00000105672	-1.47446	0.201422	0.00118284	0.0375346
cg01308978	ENSG00000262343	-2.18545	0.315796	0.00189003	0.0486695
cg12438889	ENSG00000262343	-1.20589	0.161817	6.03583e-05	0.00696509
cg01309141	ENSG00000125851	-1.37229	0.200942	0.00118284	0.0375346
cg24029509	ENSG00000125851	-1.34205	0.21212	0.000716192	0.0283165
cg26784952	ENSG00000165659	-1.67066	0.318302	0.000312602	0.0177094
cg14120784	ENSG00000006704	-17.9386	0.422513	2.70261e-05	0.00452308
cg16114651	ENSG00000006704	-5.99811	0.178497	0.00118284	0.0375346
cg14832023	ENSG00000108861	-2.78994	0.29815	0.00054863	0.0241499
cg14832023	ENSG00000231256	-2.78994	0.29815	0.00054863	0.0241499
cg10231746	ENSG00000127780	-2.3749	0.322061	3.60348e-06	0.00165621
cg20119532	ENSG00000101276	-1.60756	0.228085	0.00149995	0.042876
cg01319849	ENSG00000232788	-2.11243	0.37421	8.64836e-05	0.0084469
cg09459982	ENSG00000197283	-1.31834	0.188486	0.000417103	0.0207214
cg10372493	ENSG00000120910	-1.8903	0.36199	6.03583e-05	0.00696509
cg12555955	ENSG00000160224	-1.20457	0.159873	6.03583e-05	0.00696509
cg15838223	ENSG00000160224	-1.69856	0.253739	0.000169364	0.0124134
cg01325409	ENSG00000188467	-1.64966	0.265802	0.000923392	0.032593
cg01497576	ENSG00000188467	-1.28013	0.195725	4.05392e-05	0.0056744
cg04643655	ENSG00000188467	-1.81759	0.236577	0.000923392	0.032593
cg05798318	ENSG00000161328	-2.36191	0.277669	0.00054863	0.0241499
cg06921282	ENSG00000161328	-3.26933	0.159048	0.000312602	0.0177094
cg22174486	ENSG00000161328	-3.19732	0.203324	0.000122518	0.0102364
cg09887775	ENSG00000250411	-2.41032	0.49761	0.000312602	0.0177094
cg08580631	ENSG00000081479	8.44008	-0.219912	0.000417103	0.0207214
cg18174828	ENSG00000248624	-1.41247	0.257559	0.00054863	0.0241499
cg12257434	ENSG00000169439	-1.89571	0.329457	0.000169364	0.0124134
cg26777303	ENSG00000169439	-1.35167	0.209272	0.00118284	0.0375346
cg25214346	ENSG00000143257	-1.47268	0.203922	0.00118284	0.0375346
cg16068812	ENSG00000160201	-3.72445	0.255596	0.00189003	0.0486695
cg23736669	ENSG00000160201	-8.43697	0.170705	0.000122518	0.0102364
cg02405461	ENSG00000163608	-1.31757	0.213292	4.05392e-05	0.0056744
cg21609087	ENSG00000163608	-1.29255	0.213407	9.0087e-07	0.00106115
cg22008386	ENSG00000233077	-1.24227	0.15579	0.00054863	0.0241499
cg01355753	ENSG00000179918	2.08498	-0.315301	0.00189003	0.0486695
cg07065217	ENSG00000257341	-2.44832	0.322804	0.00054863	0.0241499
cg12974120	ENSG00000257341	-5.77059	0.458743	2.70261e-05	0.00452308
cg12337227	ENSG00000263828	-1.6029	0.301672	0.00054863	0.0241499
cg21578906	ENSG00000100191	-1.55257	0.299698	0.000417103	0.0207214
cg02362978	ENSG00000265349	-2.01526	0.407376	6.03583e-05	0.00696509
cg05170070	ENSG00000265349	-2.64436	0.378482	0.00149995	0.042876
cg09873328	ENSG00000199005	-1.49111	0.237805	0.00118284	0.0375346
cg09061207	ENSG00000201785	1.79923	-0.249602	0.000716192	0.0283165
cg01341487	ENSG00000100290	-1.54817	0.265714	2.70261e-05	0.00452308
cg08257196	ENSG00000221995	-1.81392	0.38832	1.71165e-05	0.00362795
cg23042553	ENSG00000221995	-1.74358	0.297273	8.64836e-05	0.0084469
cg27004219	ENSG00000221995	-1.88033	0.348366	0.000716192	0.0283165
cg01345114	ENSG00000259587	-1.21964	0.166173	0.000716192	0.0283165
cg04590184	ENSG00000264456	-10.1905	0.27126	0.000312602	0.0177094
cg09683562	ENSG00000264456	-11.0368	0.298424	0.000169364	0.0124134
cg09811317	ENSG00000264456	-13.9011	0.208604	0.000122518	0.0102364
cg25821304	ENSG00000264456	-21.3575	0.222415	0.00054863	0.0241499
cg03614954	ENSG00000142661	-1.97541	0.358415	0.00054863	0.0241499
cg14284055	ENSG00000142661	-2.44664	0.40757	0.000417103	0.0207214
cg14564939	ENSG00000142661	-2.39061	0.401868	0.000716192	0.0283165
cg20838323	ENSG00000231301	-1.42834	0.23898	8.64836e-05	0.0084469
cg01352108	ENSG00000182450	-1.83452	0.189426	6.03583e-05	0.00696509
cg01352108	ENSG00000257069	-1.83452	0.189426	6.03583e-05	0.00696509
cg18436898	ENSG00000179715	-2.17789	0.451151	0.000417103	0.0207214
cg23829318	ENSG00000179715	-2.4925	0.492564	0.000312602	0.0177094
cg26378518	ENSG00000179715	-3.8269	0.577395	0.000417103	0.0207214
cg02631126	ENSG00000219891	-1.44323	0.199019	0.000169364	0.0124134
cg01355374	ENSG00000117228	-13.7206	0.15508	9.0087e-07	0.00106115
cg01359995	ENSG00000229081	-1.35111	0.19625	0.000923392	0.032593
cg13259284	ENSG00000229081	-1.63309	0.269203	0.000122518	0.0102364
cg12868662	ENSG00000107758	-1.24788	0.167187	0.00189003	0.0486695
cg01362143	ENSG00000196539	-2.24769	0.325124	0.000923392	0.032593
cg01362990	ENSG00000222604	-1.62525	0.236872	0.000417103	0.0207214
cg01362990	ENSG00000119616	-1.62525	0.236872	0.000417103	0.0207214
cg01364625	ENSG00000179593	-4.47675	0.337696	0.000923392	0.032593
cg02216481	ENSG00000179593	-1.69112	0.285384	0.000312602	0.0177094
cg04943887	ENSG00000179593	-1.37628	0.232892	0.000232425	0.0148889
cg12343777	ENSG00000179593	-5.22788	0.246598	0.00054863	0.0241499
cg15799267	ENSG00000179593	-2.6324	0.336904	0.00054863	0.0241499
cg26926665	ENSG00000179593	-4.20853	0.311331	0.000312602	0.0177094
cg23787267	ENSG00000114019	-1.43779	0.269357	1.71165e-05	0.00362795
cg26149093	ENSG00000198171	-1.45513	0.231531	0.00054863	0.0241499
cg05182416	ENSG00000173786	-2.08459	0.335355	6.03583e-05	0.00696509
cg01366692	ENSG00000142186	-1.88122	0.375204	0.000312602	0.0177094
cg13790129	ENSG00000142186	-1.93281	0.388086	0.000923392	0.032593
cg22880423	ENSG00000142186	-2.60073	0.323705	0.00149995	0.042876
cg12144776	ENSG00000168405	-2.39748	0.464106	1.08104e-05	0.00289837
cg01367324	ENSG00000130528	-1.43186	0.206635	0.000417103	0.0207214
cg26272064	ENSG00000205084	-1.79909	0.39015	0.000312602	0.0177094
cg01928245	ENSG00000273025	-1.36609	0.222502	0.00054863	0.0241499
cg01928245	ENSG00000140488	-1.36609	0.222502	0.00054863	0.0241499
cg01373189	ENSG00000139597	-3.56712	0.449269	9.0087e-07	0.00106115
cg02880444	ENSG00000266459	-3.36535	0.275802	9.0087e-07	0.00106115
cg09443153	ENSG00000221419	-1.42352	0.213676	0.00189003	0.0486695
cg10581650	ENSG00000221419	-1.42633	0.249861	0.000312602	0.0177094
cg01376253	ENSG00000064787	-1.47561	0.286412	0.000169364	0.0124134
cg04867491	ENSG00000064787	-1.85554	0.331163	0.000417103	0.0207214
cg23678565	ENSG00000064787	-1.35802	0.249245	0.000417103	0.0207214
cg10003769	ENSG00000233041	-1.48752	0.296071	6.03583e-05	0.00696509
cg01376818	ENSG00000116996	1.24055	-0.179109	0.000122518	0.0102364
cg01378679	ENSG00000228573	-1.20512	0.158383	0.000122518	0.0102364
cg22078560	ENSG00000141141	-1.35619	0.202693	0.00054863	0.0241499
cg10554436	ENSG00000183770	-1.29188	0.205155	6.03583e-05	0.00696509
cg18755942	ENSG00000183770	-1.27168	0.198583	0.000923392	0.032593
cg01401821	ENSG00000230599	-2.07934	0.342714	0.000232425	0.0148889
cg15075241	ENSG00000206633	-1.28946	0.204061	0.000312602	0.0177094
cg07568021	ENSG00000112337	-1.44884	0.265607	0.00118284	0.0375346
cg20765441	ENSG00000112337	-1.9079	0.320949	0.000312602	0.0177094
cg07623221	ENSG00000054356	-1.22196	0.171183	9.0087e-07	0.00106115
cg08281590	ENSG00000072736	-2.03446	0.438058	0.000232425	0.0148889
cg01385063	ENSG00000149506	-1.71654	0.278864	0.000716192	0.0283165
cg21741081	ENSG00000149506	-1.88394	0.356369	3.60348e-06	0.00165621
cg23962436	ENSG00000149506	-1.83254	0.39079	0.000312602	0.0177094
cg02718120	ENSG00000251182	-1.47499	0.242023	0.00149995	0.042876
cg12627751	ENSG00000108702	-1.24641	0.187395	1.80174e-06	0.00119502
cg14345134	ENSG00000239056	-1.60712	0.286344	0.00189003	0.0486695
cg10116178	ENSG00000175518	-1.36178	0.205485	0.00149995	0.042876
cg18359017	ENSG00000175518	-1.59701	0.279552	0.00149995	0.042876
cg18794882	ENSG00000134330	1.70205	-0.284068	0.000716192	0.0283165
cg04872541	ENSG00000107593	-2.03618	0.311319	8.64836e-05	0.0084469
cg08320652	ENSG00000207940	-1.36683	0.233057	2.70261e-05	0.00452308
cg17144305	ENSG00000135749	-1.70601	0.259222	0.000312602	0.0177094
cg17144305	ENSG00000251508	-1.70601	0.259222	0.000312602	0.0177094
cg01403030	ENSG00000236680	-1.67224	0.296583	4.05392e-05	0.0056744
cg01403057	ENSG00000222636	-2.53201	0.381555	0.000923392	0.032593
cg12001719	ENSG00000222636	-1.42489	0.265852	4.05392e-05	0.0056744
cg12885065	ENSG00000222636	-1.90523	0.341561	0.00189003	0.0486695
cg24845949	ENSG00000222636	-2.13445	0.328098	0.00118284	0.0375346
cg01404163	ENSG00000103460	-2.08026	0.339941	0.00149995	0.042876
cg02793451	ENSG00000103460	-1.69801	0.353794	0.00054863	0.0241499
cg09769542	ENSG00000103460	-2.05356	0.378309	0.00054863	0.0241499
cg01404884	ENSG00000257890	-1.25117	0.180923	0.00054863	0.0241499
cg16179660	ENSG00000126259	-3.55468	0.405865	0.000417103	0.0207214
cg08240090	ENSG00000224903	-1.37773	0.219926	0.000716192	0.0283165
cg08756033	ENSG00000102802	-2.95275	0.303475	0.00149995	0.042876
cg24174342	ENSG00000102802	-1.27918	0.191743	0.00189003	0.0486695
cg09199528	ENSG00000129315	-1.24321	0.181653	0.000232425	0.0148889
cg13745279	ENSG00000149300	-1.46101	0.233478	0.00149995	0.042876
cg09637405	ENSG00000152591	-1.88344	0.384617	0.000312602	0.0177094
cg14936778	ENSG00000106153	-1.70045	0.31099	0.000716192	0.0283165
cg05522700	ENSG00000071243	-1.45801	0.20056	0.00189003	0.0486695
cg09440270	ENSG00000187553	-1.5592	0.241102	0.00149995	0.042876
cg16577651	ENSG00000187553	-1.30604	0.185522	0.00118284	0.0375346
cg25083618	ENSG00000187553	-1.26163	0.164842	4.05392e-05	0.0056744
cg09440270	ENSG00000226425	-1.5592	0.241102	0.00149995	0.042876
cg16577651	ENSG00000226425	-1.30604	0.185522	0.00118284	0.0375346
cg25083618	ENSG00000226425	-1.26163	0.164842	4.05392e-05	0.0056744
cg15746187	ENSG00000132879	-1.38961	0.204092	0.00149995	0.042876
cg01423355	ENSG00000135404	-4.18162	0.216504	0.000169364	0.0124134
cg26418880	ENSG00000135404	-9.19561	0.210148	0.000716192	0.0283165
cg06505783	ENSG00000216588	-1.72931	0.2728	0.00189003	0.0486695
cg09408355	ENSG00000216588	-2.38671	0.381943	3.60348e-06	0.00165621
cg12177087	ENSG00000216588	-1.66633	0.319909	0.000923392	0.032593
cg25030844	ENSG00000216588	-1.52779	0.279594	0.00118284	0.0375346
cg19980365	ENSG00000253746	-1.76059	0.363502	8.64836e-05	0.0084469
cg01428589	ENSG00000105186	-2.30452	0.248215	0.000923392	0.032593
cg05543179	ENSG00000228606	-1.91983	0.262972	0.00189003	0.0486695
cg20931973	ENSG00000053328	-5.93151	0.291924	0.000716192	0.0283165
cg01432902	ENSG00000207776	-1.82752	0.353389	2.70261e-05	0.00452308
cg06883956	ENSG00000207776	-2.10485	0.290888	0.000923392	0.032593
cg07720540	ENSG00000207776	-1.72894	0.279554	0.000417103	0.0207214
cg07830126	ENSG00000207776	-1.72742	0.298882	6.03583e-05	0.00696509
cg12427039	ENSG00000207776	-1.36998	0.241426	1.71165e-05	0.00362795
cg24536161	ENSG00000207776	-1.43323	0.246929	0.000232425	0.0148889
cg01434856	ENSG00000254278	-1.32484	0.213329	0.00054863	0.0241499
cg23646820	ENSG00000077585	-1.65818	0.30662	0.00149995	0.042876
cg21857979	ENSG00000059145	-1.65859	0.252368	8.64836e-05	0.0084469
cg02540504	ENSG00000138303	-1.59114	0.199894	0.00149995	0.042876
cg08331635	ENSG00000260073	1.57767	-0.296716	0.00118284	0.0375346
cg01446044	ENSG00000222952	-1.54663	0.289979	6.03583e-05	0.00696509
cg01446044	ENSG00000266358	-1.54663	0.289979	6.03583e-05	0.00696509
cg08733313	ENSG00000147869	-1.84883	0.326663	0.000169364	0.0124134
cg26200585	ENSG00000105227	-1.55823	0.288783	0.000122518	0.0102364
cg01738202	ENSG00000063127	-1.58508	0.316861	2.70261e-05	0.00452308
cg14536433	ENSG00000063127	-1.24429	0.169256	0.000923392	0.032593
cg18623624	ENSG00000063127	-1.37078	0.241727	0.000232425	0.0148889
[truncated: 4,794 more rows]

## Sheet: Differentially methylated 2230 
Differential methylation of G-protein coupled receptor signaling genes in gastrointestinal neuroendocrine tumors
Seyoun Byun, Kajsa E. Affolter, Angela K. Snow, Karen Curtin, Austin R. Cannon, Lisa A. Cannon-Albright, Ramya Thota, Deborah W. Neklason
Suppletmentary Table 2 List of 2230 genes (2945 singular CpGs) significantly differential singular methylated in the 18LOH group (FDR < 0.05 and ∆β > 0.15) compared to MultiCNV and NoCNV
MethylID	GeneID
cg00002186	ENSG00000228403
cg27641104	ENSG00000180871
cg00007675	ENSG00000233170
cg18528472	ENSG00000248844
cg01814935	ENSG00000264624
cg01814935	ENSG00000109062
cg12861107	ENSG00000130783
cg12479651	ENSG00000155366
cg15276594	ENSG00000239396
cg00020172	ENSG00000222895
cg08256922	ENSG00000222895
cg05600851	ENSG00000065491
cg11953164	ENSG00000179546
cg20678835	ENSG00000179546
cg14090201	ENSG00000250893
cg26306976	ENSG00000119185
cg09812790	ENSG00000200367
cg00036588	ENSG00000101082
cg19827260	ENSG00000234634
cg00038376	ENSG00000171530
cg09209000	ENSG00000248099
cg19170660	ENSG00000204599
cg25916759	ENSG00000160963
cg00044729	ENSG00000176177
cg13419691	ENSG00000176177
cg11479653	ENSG00000232474
cg12333737	ENSG00000221900
cg00053916	ENSG00000254290
cg08504765	ENSG00000254290
cg22671331	ENSG00000254290
cg23064873	ENSG00000254290
cg11056129	ENSG00000229086
cg22109464	ENSG00000229086
cg19368756	ENSG00000253728
cg00061868	ENSG00000152207
cg00064261	ENSG00000143632
cg02767613	ENSG00000143632
cg05347845	ENSG00000143632
cg08652487	ENSG00000143632
cg22860750	ENSG00000169116
cg23279152	ENSG00000169116
cg18964375	ENSG00000225313
cg14163245	ENSG00000124228
cg00072454	ENSG00000267913
cg00072454	ENSG00000237604
cg00074369	ENSG00000226238
cg00077302	ENSG00000255311
cg09184659	ENSG00000255311
cg06675984	ENSG00000207387
cg13796110	ENSG00000186198
cg17312501	ENSG00000186198
cg00083659	ENSG00000185264
cg03320087	ENSG00000185264
cg17699374	ENSG00000185264
cg22088368	ENSG00000185264
cg24136754	ENSG00000185264
cg00084608	ENSG00000257859
cg00088445	ENSG00000217702
cg00092383	ENSG00000229660
cg06059109	ENSG00000199331
cg00095214	ENSG00000197982
cg04420889	ENSG00000101049
cg08451458	ENSG00000106178
cg00856187	ENSG00000252089
cg16943635	ENSG00000197745
cg00108027	ENSG00000187908
cg11976790	ENSG00000187908
cg13153721	ENSG00000187908
cg04749507	ENSG00000221988
cg11386011	ENSG00000221988
cg19048176	ENSG00000221988
cg04749507	ENSG00000258388
cg11386011	ENSG00000258388
cg19048176	ENSG00000258388
cg14428100	ENSG00000164611
cg01030624	ENSG00000120262
cg00119314	ENSG00000136444
cg18321354	ENSG00000198286
cg02687322	ENSG00000214546
cg00120534	ENSG00000167994
cg06569331	ENSG00000167994
cg07874367	ENSG00000167994
cg09142399	ENSG00000116791
cg05131862	ENSG00000198812
cg00130766	ENSG00000232401
cg10198932	ENSG00000232401
cg00130766	ENSG00000236384
cg10198932	ENSG00000236384
cg22343048	ENSG00000239045
cg00135888	ENSG00000208009
cg05082527	ENSG00000208009
cg23371208	ENSG00000208009
cg02467735	ENSG00000179142
cg24155084	ENSG00000179142
cg00139726	ENSG00000168582
cg06977942	ENSG00000168582
cg22386774	ENSG00000168582
cg25777865	ENSG00000168582
cg22191015	ENSG00000103502
cg22581518	ENSG00000103502
cg25287257	ENSG00000235029
cg00757952	ENSG00000100122
cg17182184	ENSG00000100122
cg19873297	ENSG00000072786
cg00160301	ENSG00000183091
cg04435534	ENSG00000221748
cg11116798	ENSG00000189169
cg19847930	ENSG00000255193
cg22417925	ENSG00000184428
cg00173546	ENSG00000169371
cg23097139	ENSG00000169371
cg16596496	ENSG00000235156
cg10519437	ENSG00000165410
cg00179699	ENSG00000231703
cg14270073	ENSG00000197081
cg22900206	ENSG00000144369
cg10287023	ENSG00000144395
cg26354439	ENSG00000197102
cg22780344	ENSG00000205745
cg26982651	ENSG00000255322
cg02186756	ENSG00000108849
cg00199059	ENSG00000271784
cg20186907	ENSG00000128536
cg18336671	ENSG00000164209
cg00208728	ENSG00000253930
cg05366923	ENSG00000058085
cg12552165	ENSG00000058085
cg00209355	ENSG00000263793
cg06271655	ENSG00000263793
cg04217427	ENSG00000137210
cg04217427	ENSG00000153157
cg04217427	ENSG00000272162
cg00214548	ENSG00000157330
cg00766918	ENSG00000157330
cg17878878	ENSG00000157330
cg21116342	ENSG00000241525
cg05374463	ENSG00000167196
cg00219216	ENSG00000212382
cg07993518	ENSG00000212382
cg18282517	ENSG00000151065
cg21666867	ENSG00000151065
cg09552063	ENSG00000253979
cg18282883	ENSG00000253979
cg26809516	ENSG00000253979
cg04197634	ENSG00000250234
cg11585500	ENSG00000250234
cg20417424	ENSG00000117069
cg21235088	ENSG00000117069
cg02336568	ENSG00000261671
cg06521718	ENSG00000167123
cg01724702	ENSG00000237914
cg00236991	ENSG00000120341
cg05534515	ENSG00000171840
cg06331446	ENSG00000231297
cg20766837	ENSG00000201867
cg24501073	ENSG00000201867
cg24636281	ENSG00000241878
cg04704531	ENSG00000198353
cg04704531	ENSG00000273046
cg27527043	ENSG00000257138
cg00246301	ENSG00000204640
cg00247587	ENSG00000100427
cg10854441	ENSG00000100427
cg11422921	ENSG00000100427
cg08310466	ENSG00000163673
cg21113478	ENSG00000163673
cg07015886	ENSG00000236846
cg18201671	ENSG00000236846
cg07015886	ENSG00000187554
cg18201671	ENSG00000187554
cg06523752	ENSG00000164113
cg08802497	ENSG00000252424
cg05938715	ENSG00000147654
cg12369512	ENSG00000200528
cg12720297	ENSG00000200528
cg03141756	ENSG00000204428
cg04782571	ENSG00000248475
cg12284971	ENSG00000115468
cg08926571	ENSG00000165985
cg12875950	ENSG00000165985
cg08326660	ENSG00000242689
cg10672108	ENSG00000242689
cg03347163	ENSG00000152137
cg22189286	ENSG00000152137
cg09173666	ENSG00000251218
cg05241828	ENSG00000167701
cg07658280	ENSG00000167701
cg09957864	ENSG00000167701
cg00282178	ENSG00000231574
cg00282195	ENSG00000172318
cg06621431	ENSG00000172318
cg00431050	ENSG00000119915
cg00888605	ENSG00000261611
cg09410045	ENSG00000174944
cg21297772	ENSG00000117834
cg00439378	ENSG00000180316
cg03726060	ENSG00000180316
cg00297521	ENSG00000259504
cg12643633	ENSG00000256049
cg05986505	ENSG00000104375
cg05986505	ENSG00000164920
cg16748816	ENSG00000236981
cg06329587	ENSG00000172273
cg27002569	ENSG00000172273
cg00304134	ENSG00000259067
cg03692937	ENSG00000261534
cg08189638	ENSG00000261534
cg12426172	ENSG00000149571
cg04379126	ENSG00000255484
cg07096247	ENSG00000255484
cg01437998	ENSG00000254466
cg10707565	ENSG00000107611
cg00323286	ENSG00000227160
cg00325113	ENSG00000101443
cg00500048	ENSG00000101443
cg26086948	ENSG00000101443
cg10769722	ENSG00000146143
cg12201064	ENSG00000146143
cg23727336	ENSG00000146143
cg19397176	ENSG00000074842
cg24169765	ENSG00000181378
cg10525372	ENSG00000112761
cg09860053	ENSG00000069712
cg11729062	ENSG00000069712
cg12875209	ENSG00000238078
cg22211173	ENSG00000262133
cg00352031	ENSG00000157613
cg17397004	ENSG00000100196
cg00352505	ENSG00000259763
cg15637573	ENSG00000259763
cg11158374	ENSG00000160181
cg12456510	ENSG00000160181
cg12985581	ENSG00000149050
cg01315447	ENSG00000255843
cg00360879	ENSG00000249403
cg00361360	ENSG00000237179
cg05321929	ENSG00000237179
cg02103875	ENSG00000175662
cg15519351	ENSG00000164897
cg17253087	ENSG00000110422
cg05775154	ENSG00000136694
cg07177115	ENSG00000136694
cg19376281	ENSG00000180210
cg20199333	ENSG00000180210
cg14167688	ENSG00000213780
cg14167688	ENSG00000137411
cg14527983	ENSG00000100982
cg26504275	ENSG00000100982
cg05559445	ENSG00000129757
cg06834035	ENSG00000205403
cg08587504	ENSG00000260032
cg08642285	ENSG00000129007
cg00388673	ENSG00000117600
cg00392540	ENSG00000199678
cg00394028	ENSG00000228075
cg00394150	ENSG00000255599
cg03943519	ENSG00000255599
cg25943804	ENSG00000255599
cg00395657	ENSG00000207558
cg08479476	ENSG00000169564
cg26487157	ENSG00000169564
cg23253752	ENSG00000140264
cg01502364	ENSG00000202317
cg01302385	ENSG00000214324
cg20476053	ENSG00000214324
cg23832334	ENSG00000214324
cg24341311	ENSG00000214324
cg15224666	ENSG00000183273
cg26315514	ENSG00000251768
cg00951770	ENSG00000100949
cg23846208	ENSG00000249295
cg14300636	ENSG00000225439
cg00412772	ENSG00000167644
cg24375627	ENSG00000197956
cg26904702	ENSG00000143554
cg16494747	ENSG00000140945
cg21919556	ENSG00000173890
cg13389669	ENSG00000256448
cg23085925	ENSG00000251379
cg00436420	ENSG00000239559
cg26181316	ENSG00000239559
cg00898480	ENSG00000070526
cg14022090	ENSG00000135373
cg18732047	ENSG00000253679
cg00444642	ENSG00000227509
cg20728490	ENSG00000107447
cg23722274	ENSG00000107447
cg27157038	ENSG00000107447
cg07875832	ENSG00000204518
cg18338460	ENSG00000135973
cg21399079	ENSG00000135973
cg00450651	ENSG00000185129
cg21730993	ENSG00000135318
cg04883722	ENSG00000136002
cg00461022	ENSG00000154153
cg07840532	ENSG00000154153
cg01144635	ENSG00000185246
cg14372532	ENSG00000196861
cg17894008	ENSG00000196861
cg14372532	ENSG00000253506
cg17894008	ENSG00000253506
cg15865685	ENSG00000255465
cg04588380	ENSG00000172867
cg07909518	ENSG00000228162
cg19897698	ENSG00000228162
cg15478597	ENSG00000162951
cg21248007	ENSG00000162951
cg22192554	ENSG00000266463
cg26075664	ENSG00000266463
cg05131488	ENSG00000006468
cg00472783	ENSG00000131558
cg00473929	ENSG00000168661
cg00973622	ENSG00000254060
cg01235518	ENSG00000254060
cg00478840	ENSG00000235795
cg03390618	ENSG00000166387
cg04723364	ENSG00000166387
cg03390618	ENSG00000251364
cg04723364	ENSG00000251364
cg25076949	ENSG00000143801
cg02394812	ENSG00000262560
cg02394812	ENSG00000184716
cg25871029	ENSG00000188385
cg00485704	ENSG00000235419
cg19945937	ENSG00000272291
cg00490583	ENSG00000162032
cg19673329	ENSG00000171476
cg02360002	ENSG00000271820
cg26317376	ENSG00000144036
cg00502017	ENSG00000259218
cg23701432	ENSG00000259218
cg22504528	ENSG00000221760
cg22471400	ENSG00000259235
cg00511265	ENSG00000251448
cg17786935	ENSG00000251448
cg24860371	ENSG00000217075
cg02558162	ENSG00000166426
cg00516481	ENSG00000160191
cg21051963	ENSG00000259737
cg25061761	ENSG00000259737
cg04219726	ENSG00000156097
cg23395759	ENSG00000156097
cg18823272	ENSG00000124302
cg26086917	ENSG00000015413
cg00524064	ENSG00000185662
cg05522252	ENSG00000185662
cg17783815	ENSG00000262966
cg11846357	ENSG00000226925
cg08253748	ENSG00000165471
cg13882988	ENSG00000165471
cg21863200	ENSG00000233009
cg25021532	ENSG00000174429
cg01737427	ENSG00000224374
cg19820012	ENSG00000212160
cg04094641	ENSG00000130561
cg24139528	ENSG00000130561
cg01381607	ENSG00000110315
cg27205487	ENSG00000207863
cg04067612	ENSG00000249252
cg13151472	ENSG00000186458
cg00547143	ENSG00000069482
cg27204294	ENSG00000163191
cg03526920	ENSG00000100565
cg04348222	ENSG00000175130
cg00557402	ENSG00000137634
cg10940439	ENSG00000137634
cg22223402	ENSG00000137634
cg18514949	ENSG00000272772
cg18514949	ENSG00000113575
cg23736897	ENSG00000173826
cg00560205	ENSG00000236052
cg27365005	ENSG00000150457
cg00567703	ENSG00000260597
cg09587487	ENSG00000116199
cg10887069	ENSG00000116199
cg03704061	ENSG00000135773
cg04226898	ENSG00000255523
cg06596877	ENSG00000137404
cg23237554	ENSG00000257756
cg00598009	ENSG00000126216
cg09613911	ENSG00000144559
cg07291114	ENSG00000207046
cg09729462	ENSG00000207046
cg13790353	ENSG00000150676
cg15992347	ENSG00000150676
cg26924825	ENSG00000213398
cg27241753	ENSG00000253924
cg10068408	ENSG00000149452
cg00600353	ENSG00000211831
cg16764781	ENSG00000073282
cg24709257	ENSG00000256315
cg00603435	ENSG00000168702
cg17413870	ENSG00000168702
cg03402432	ENSG00000007402
cg06388346	ENSG00000007402
cg19614227	ENSG00000007402
cg00615469	ENSG00000168785
cg00616156	ENSG00000239117
cg19629144	ENSG00000239117
cg00618042	ENSG00000196431
cg04307169	ENSG00000196431
cg09735168	ENSG00000196431
cg10966137	ENSG00000196431
cg25335080	ENSG00000206552
cg08205772	ENSG00000225334
cg19829787	ENSG00000225334
cg00620628	ENSG00000224132
cg22421799	ENSG00000224132
cg19594052	ENSG00000214870
cg01448682	ENSG00000163331
cg20625138	ENSG00000049247
cg08015581	ENSG00000101347
cg20095656	ENSG00000196570
cg24935953	ENSG00000196570
cg21751128	ENSG00000203795
cg09521719	ENSG00000132321
cg24192364	ENSG00000132321
cg10768502	ENSG00000181817
cg11056161	ENSG00000235710
cg14536510	ENSG00000235710
cg16396272	ENSG00000235710
cg00653987	ENSG00000244706
cg23238790	ENSG00000117155
cg09270255	ENSG00000088808
cg10541843	ENSG00000088808
cg20066488	ENSG00000088808
cg24290756	ENSG00000188011
cg20555418	ENSG00000225657
cg11734506	ENSG00000137996
cg11969755	ENSG00000137996
cg00677809	ENSG00000238808
cg00681274	ENSG00000222095
cg07650271	ENSG00000139220
cg12687320	ENSG00000207461
cg00691625	ENSG00000136931
cg02382699	ENSG00000223649
cg02210887	ENSG00000164116
cg24780236	ENSG00000221937
cg04285420	ENSG00000222509
cg04285420	ENSG00000204334
cg00697378	ENSG00000251720
cg04298045	ENSG00000255456
cg17550299	ENSG00000255456
cg26153631	ENSG00000273049
cg02678306	ENSG00000171587
cg00704448	ENSG00000223136
cg08004208	ENSG00000223136
cg00705653	ENSG00000146378
cg02658366	ENSG00000146378
cg03317131	ENSG00000146378
cg07303330	ENSG00000146378
cg21124040	ENSG00000207587
cg21346855	ENSG00000207587
cg21124040	ENSG00000207646
cg21346855	ENSG00000207646
cg21867576	ENSG00000158158
cg21572463	ENSG00000238379
cg12135269	ENSG00000118004
cg27642181	ENSG00000087460
cg00743323	ENSG00000228650
cg26461200	ENSG00000228650
cg09741917	ENSG00000168658
cg21092449	ENSG00000168658
cg18084554	ENSG00000267159
cg19623226	ENSG00000255400
cg15465615	ENSG00000159267
cg00752143	ENSG00000198982
cg00752143	ENSG00000207761
cg00752143	ENSG00000207762
cg25813109	ENSG00000101444
cg04172953	ENSG00000171291
cg02046532	ENSG00000125903
cg26281051	ENSG00000125903
cg00770599	ENSG00000112053
cg03409668	ENSG00000112053
cg19271626	ENSG00000112053
cg19374743	ENSG00000112053
cg23807646	ENSG00000112053
cg00771722	ENSG00000164399
cg11212312	ENSG00000164399
cg06565604	ENSG00000176108
cg18293281	ENSG00000080166
cg18910635	ENSG00000080166
cg00850538	ENSG00000150938
cg27306568	ENSG00000252144
cg11405852	ENSG00000170486
cg25357194	ENSG00000170486
cg23186959	ENSG00000259460
cg24504442	ENSG00000259460
cg07252680	ENSG00000197249
cg05726450	ENSG00000174083
cg05865011	ENSG00000167861
cg05131266	ENSG00000221102
cg06368617	ENSG00000221102
cg14291751	ENSG00000222028
cg00808492	ENSG00000134193
cg02139485	ENSG00000100600
cg23279496	ENSG00000229719
cg00809399	ENSG00000171163
cg00809908	ENSG00000231953
cg21184439	ENSG00000172367
cg24973864	ENSG00000250453
cg00817765	ENSG00000238063
cg00818383	ENSG00000249102
cg15529432	ENSG00000246214
cg09529310	ENSG00000139926
cg18407008	ENSG00000104371
cg00830170	ENSG00000148384
cg08995655	ENSG00000213965
cg10001186	ENSG00000245552
cg03106056	ENSG00000144583
cg07425348	ENSG00000106384
cg24641214	ENSG00000106384
cg00837088	ENSG00000238616
cg00837537	ENSG00000261710
cg17343695	ENSG00000261710
cg27358947	ENSG00000270099
cg00843270	ENSG00000173627
cg23355472	ENSG00000173627
cg13192714	ENSG00000258861
cg00845968	ENSG00000223243
cg16911487	ENSG00000221560
cg27503306	ENSG00000236193
cg00933182	ENSG00000184922
cg26931307	ENSG00000207743
cg27074221	ENSG00000207743
cg00865299	ENSG00000261489
cg14698880	ENSG00000261489
cg09660693	ENSG00000164045
cg00881168	ENSG00000115828
cg09386458	ENSG00000115828
cg01442565	ENSG00000160182
cg05029912	ENSG00000160182
cg06099014	ENSG00000160182
cg19247032	ENSG00000160182
cg27405706	ENSG00000160182
cg09196059	ENSG00000264357
cg18730933	ENSG00000206758
cg18608964	ENSG00000267465
cg00904576	ENSG00000179452
cg10675326	ENSG00000226115
cg00909259	ENSG00000229649
cg03370475	ENSG00000229649
cg03149641	ENSG00000198087
cg23250715	ENSG00000198087
cg00922363	ENSG00000157150
cg07419939	ENSG00000252121
cg25583241	ENSG00000120885
cg01158072	ENSG00000203734
cg21063729	ENSG00000108272
cg22213751	ENSG00000239089
cg00934848	ENSG00000137824
cg00941833	ENSG00000221628
cg09508962	ENSG00000205359
cg10897792	ENSG00000137261
cg19751245	ENSG00000264647
cg09269848	ENSG00000197879
cg22795769	ENSG00000197879
cg20767212	ENSG00000215972
cg00957698	ENSG00000250344
cg00961640	ENSG00000168679
cg14481528	ENSG00000168679
cg18829020	ENSG00000227352
cg20130437	ENSG00000227352
cg05677901	ENSG00000106701
cg00972899	ENSG00000163497
cg15222659	ENSG00000176040
cg15475586	ENSG00000118292
cg02597696	ENSG00000225417
cg01003713	ENSG00000252292
cg23448899	ENSG00000252292
cg06569050	ENSG00000249852
cg03131054	ENSG00000106012
cg01015012	ENSG00000201869
cg08004685	ENSG00000250891
cg21070272	ENSG00000169379
cg01024580	ENSG00000238402
cg24439945	ENSG00000238402
cg09754842	ENSG00000206877
cg26964592	ENSG00000212066
cg09778980	ENSG00000232070
cg03829538	ENSG00000115165
cg14131892	ENSG00000115165
cg02945587	ENSG00000202019
cg13145900	ENSG00000069018
cg16409507	ENSG00000069018
cg20383841	ENSG00000069018
cg01032298	ENSG00000232117
cg10101352	ENSG00000232117
cg01034396	ENSG00000120693
cg03940408	ENSG00000120693
cg06559111	ENSG00000120693
cg08643012	ENSG00000120693
cg25917725	ENSG00000120693
cg27598979	ENSG00000120693
cg03096107	ENSG00000162078
cg16129200	ENSG00000132561
cg13769320	ENSG00000250673
cg01054027	ENSG00000224792
cg04788875	ENSG00000224792
cg01054027	ENSG00000229972
cg04788875	ENSG00000229972
cg01055103	ENSG00000254680
cg01057532	ENSG00000239169
cg18499731	ENSG00000239169
cg02600411	ENSG00000205884
cg07526473	ENSG00000205884
cg20776772	ENSG00000248668
cg07598424	ENSG00000186009
cg01070168	ENSG00000232010
cg08630045	ENSG00000232010
cg01078983	ENSG00000227683
cg01081058	ENSG00000172819
cg12748351	ENSG00000172819
cg08235798	ENSG00000128340
cg03361379	ENSG00000207960
cg10310310	ENSG00000207960
cg16477744	ENSG00000207960
cg01091660	ENSG00000234855
cg01095395	ENSG00000081148
cg20763520	ENSG00000081148
cg19026254	ENSG00000140859
cg04919810	ENSG00000101363
cg01103730	ENSG00000162891
cg01103817	ENSG00000223316
cg01104960	ENSG00000250280
cg01105418	ENSG00000179456
cg23829949	ENSG00000179456
cg16042546	ENSG00000215034
cg13753460	ENSG00000208027
cg26238975	ENSG00000208027
cg13753460	ENSG00000207742
cg26238975	ENSG00000207742
cg14643121	ENSG00000196083
cg02885907	ENSG00000256694
cg16406323	ENSG00000199407
cg05143923	ENSG00000205883
cg04654375	ENSG00000230539
cg21592454	ENSG00000230539
cg01135781	ENSG00000249129
cg05403316	ENSG00000115310
cg06759518	ENSG00000163602
cg22685502	ENSG00000163602
cg24408347	ENSG00000116863
cg20331102	ENSG00000198326
cg20331102	ENSG00000241690
cg20331102	ENSG00000258713
cg01468562	ENSG00000186231
cg06337363	ENSG00000233271
cg13594900	ENSG00000261845
cg26873892	ENSG00000261845
cg04332672	ENSG00000213213
cg04689985	ENSG00000213213
cg12509248	ENSG00000213213
cg01152800	ENSG00000234715
cg21403313	ENSG00000197265
cg01156990	ENSG00000167230
cg03287370	ENSG00000167230
cg06397845	ENSG00000167230
cg09192645	ENSG00000167230
cg16080697	ENSG00000167230
cg21216220	ENSG00000167230
cg07642170	ENSG00000124449
cg20537629	ENSG00000187391
cg08411924	ENSG00000186795
cg08411924	ENSG00000236171
cg01160915	ENSG00000143107
cg03241901	ENSG00000158023
cg01171161	ENSG00000212082
cg02146705	ENSG00000252770
cg16288767	ENSG00000252770
cg01173733	ENSG00000224356
cg01174831	ENSG00000229609
cg13335869	ENSG00000205502
cg03299329	ENSG00000164451
cg01185295	ENSG00000268758
cg09581791	ENSG00000213465
cg09581791	ENSG00000273003
cg10422709	ENSG00000169856
cg25402787	ENSG00000169856
cg21099759	ENSG00000136536
cg04562834	ENSG00000270299
cg04562834	ENSG00000215397
cg16537292	ENSG00000237647
cg01201333	ENSG00000168569
cg12092915	ENSG00000092009
cg07750741	ENSG00000055163
cg03233031	ENSG00000227203
cg18702935	ENSG00000260388
cg10930676	ENSG00000144962
cg01224112	ENSG00000199466
cg24711925	ENSG00000199466
cg07403975	ENSG00000249306
cg01544641	ENSG00000186952
cg01234757	ENSG00000238696
cg01236027	ENSG00000164325
cg02818663	ENSG00000164325
cg13123801	ENSG00000164325
cg22930950	ENSG00000164325
cg23780421	ENSG00000242324
cg02429476	ENSG00000250806
cg09024049	ENSG00000255084
cg01257309	ENSG00000186047
cg01751800	ENSG00000186212
cg08160675	ENSG00000238596
cg01266368	ENSG00000091844
cg01266680	ENSG00000259104
cg20653255	ENSG00000259104
cg04188877	ENSG00000128274
cg23152216	ENSG00000133703
cg14576656	ENSG00000186260
cg18528196	ENSG00000252767
cg17352004	ENSG00000131969
cg24562296	ENSG00000131969
cg01276497	ENSG00000205177
cg01279654	ENSG00000144560
cg01280841	ENSG00000106336
cg23926743	ENSG00000006128
cg13069385	ENSG00000264058
cg13069385	ENSG00000213424
cg06617093	ENSG00000231666
cg01293164	ENSG00000260019
cg03377257	ENSG00000260019
cg13749239	ENSG00000260019
cg01299549	ENSG00000204148
cg13947334	ENSG00000204148
cg21395077	ENSG00000204148
cg17304467	ENSG00000167986
cg25996289	ENSG00000167986
cg09615719	ENSG00000120471
cg09847882	ENSG00000120471
cg19275133	ENSG00000120471
cg25010612	ENSG00000120471
cg03335624	ENSG00000049860
cg12537245	ENSG00000049860
cg06200397	ENSG00000243156
cg01305421	ENSG00000017427
cg02995319	ENSG00000196917
cg13277493	ENSG00000228400
cg01308978	ENSG00000262343
cg26784952	ENSG00000165659
cg14120784	ENSG00000006704
cg01319849	ENSG00000232788
cg10372493	ENSG00000120910
cg15838223	ENSG00000160224
cg09887775	ENSG00000250411
cg08580631	ENSG00000081479
cg18174828	ENSG00000248624
cg12337227	ENSG00000263828
cg21578906	ENSG00000100191
cg02362978	ENSG00000265349
cg05170070	ENSG00000265349
cg08257196	ENSG00000221995
cg23042553	ENSG00000221995
cg27004219	ENSG00000221995
cg03614954	ENSG00000142661
cg14284055	ENSG00000142661
cg14564939	ENSG00000142661
cg18436898	ENSG00000179715
cg23829318	ENSG00000179715
cg26378518	ENSG00000179715
cg01362143	ENSG00000196539
cg01362990	ENSG00000222604
cg01362990	ENSG00000119616
cg02216481	ENSG00000179593
cg04943887	ENSG00000179593
cg23787267	ENSG00000114019
cg26149093	ENSG00000198171
cg05182416	ENSG00000173786
cg01366692	ENSG00000142186
cg13790129	ENSG00000142186
cg22880423	ENSG00000142186
cg12144776	ENSG00000168405
cg26272064	ENSG00000205084
cg09443153	ENSG00000221419
cg10581650	ENSG00000221419
cg01376253	ENSG00000064787
cg04867491	ENSG00000064787
cg10003769	ENSG00000233041
cg20765441	ENSG00000112337
cg08281590	ENSG00000072736
cg01385063	ENSG00000149506
cg21741081	ENSG00000149506
cg23962436	ENSG00000149506
cg02718120	ENSG00000251182
cg14345134	ENSG00000239056
cg08320652	ENSG00000207940
cg01403057	ENSG00000222636
cg12001719	ENSG00000222636
cg12885065	ENSG00000222636
cg24845949	ENSG00000222636
cg16179660	ENSG00000126259
cg08756033	ENSG00000102802
cg09637405	ENSG00000152591
cg09408355	ENSG00000216588
cg12177087	ENSG00000216588
cg19980365	ENSG00000253746
cg20931973	ENSG00000053328
cg01432902	ENSG00000207776
cg06883956	ENSG00000207776
cg07720540	ENSG00000207776
cg07830126	ENSG00000207776
cg12427039	ENSG00000207776
cg24536161	ENSG00000207776
cg21857979	ENSG00000059145
cg01446044	ENSG00000222952
cg01446044	ENSG00000266358
cg08733313	ENSG00000147869
cg26200585	ENSG00000105227
cg01738202	ENSG00000063127
cg14536433	ENSG00000063127
cg19920353	ENSG00000063127
cg12523916	ENSG00000205981
cg14733356	ENSG00000205981
cg01458551	ENSG00000237471
cg18522104	ENSG00000199460
cg18522104	ENSG00000251850
cg01459854	ENSG00000186369
cg02101571	ENSG00000205882
cg06718796	ENSG00000205882
cg14602765	ENSG00000205882
cg16088761	ENSG00000197702
cg20746219	ENSG00000197702
cg05986505	ENSG00000271930
cg10588503	ENSG00000120659
cg13234628	ENSG00000120659
cg04308185	ENSG00000172057
cg08932654	ENSG00000172057
cg03710870	ENSG00000238913
cg11634336	ENSG00000238913
cg09667960	ENSG00000226197
cg01488006	ENSG00000249460
cg07860732	ENSG00000249460
cg08803013	ENSG00000089048
cg01492091	ENSG00000231418
cg02632706	ENSG00000151475
cg11060673	ENSG00000151475
cg08945844	ENSG00000222386
cg01496567	ENSG00000224282
cg01496567	ENSG00000238864
cg02307053	ENSG00000183822
cg08679238	ENSG00000223552
cg12579212	ENSG00000223552
cg14670510	ENSG00000165495
cg01524853	ENSG00000273266
cg20435403	ENSG00000273266
cg01525195	ENSG00000242948
cg24780501	ENSG00000237941
cg26601317	ENSG00000237941
cg13753460	ENSG00000207993
cg26238975	ENSG00000207993
cg01546752	ENSG00000228334
cg19914336	ENSG00000228334
cg27000610	ENSG00000228334
cg01868499	ENSG00000198682
cg20100675	ENSG00000216162
cg05557262	ENSG00000189320
cg25065974	ENSG00000228044
cg23126915	ENSG00000196584
cg01551258	ENSG00000265293
cg24407065	ENSG00000117475
cg15145363	ENSG00000139278
cg01559259	ENSG00000175264
cg18703150	ENSG00000246820
cg25132979	ENSG00000223126
cg25464680	ENSG00000223126
cg26283564	ENSG00000242265
cg02163443	ENSG00000259082
cg05595588	ENSG00000260545
cg27527503	ENSG00000138796
cg05471009	ENSG00000186652
cg15357945	ENSG00000186652
cg01581936	ENSG00000252490
cg07873488	ENSG00000169876
cg22247748	ENSG00000176771
cg07352834	ENSG00000149131
cg19964818	ENSG00000149131
cg01590439	ENSG00000254008
cg26510597	ENSG00000254008
cg01598596	ENSG00000113916
cg04339396	ENSG00000113916
cg13691737	ENSG00000236426
cg24351897	ENSG00000236426
cg01604815	ENSG00000228277
cg08135379	ENSG00000139211
cg08775382	ENSG00000253753
cg11739890	ENSG00000253753
cg16858125	ENSG00000066322
cg14784953	ENSG00000207124
cg22217463	ENSG00000185245
cg09938355	ENSG00000234860
cg15109169	ENSG00000234860
cg10338609	ENSG00000252062
cg23331778	ENSG00000107807
cg23421430	ENSG00000165832
cg08646647	ENSG00000206801
cg12497417	ENSG00000206801
cg05550596	ENSG00000139574
cg09038661	ENSG00000074966
cg27049722	ENSG00000146233
cg03622314	ENSG00000170236
cg08590985	ENSG00000227482
cg15701005	ENSG00000203307
cg02362819	ENSG00000180909
cg13048956	ENSG00000240031
cg21765730	ENSG00000074771
cg16798878	ENSG00000100448
cg13192714	ENSG00000221614
cg01711721	ENSG00000119411
cg27513764	ENSG00000239809
cg01715107	ENSG00000241354
cg25406294	ENSG00000241354
cg03734104	ENSG00000186714
cg12582028	ENSG00000143436
cg08061271	ENSG00000171942
cg12513379	ENSG00000171942
cg01723825	ENSG00000105176
cg23951638	ENSG00000105176
cg09755579	ENSG00000206937
cg11312108	ENSG00000100346
cg18070442	ENSG00000100346
cg05898081	ENSG00000223107
cg21920827	ENSG00000226526
cg24164840	ENSG00000226526
cg07627564	ENSG00000200443
cg12295748	ENSG00000200443
cg01736906	ENSG00000230250
cg18060110	ENSG00000118939
cg21144084	ENSG00000118939
cg21144084	ENSG00000261553
cg06318062	ENSG00000187527
cg06650659	ENSG00000187527
cg12472025	ENSG00000223403
cg01749105	ENSG00000227958
cg02103524	ENSG00000227958
cg19547085	ENSG00000227958
cg01749792	ENSG00000178597
cg01750356	ENSG00000197595
cg04609876	ENSG00000244137
cg12422960	ENSG00000250899
cg22084004	ENSG00000263948
cg04845236	ENSG00000155827
cg01763719	ENSG00000225493
cg03585633	ENSG00000198358
cg25461790	ENSG00000223128
cg24855402	ENSG00000003402
cg01781567	ENSG00000224851
cg20825023	ENSG00000230699
cg10848543	ENSG00000230561
cg21147238	ENSG00000232655
cg21209234	ENSG00000232655
cg15272034	ENSG00000023445
cg08624505	ENSG00000094804
cg22907991	ENSG00000249069
cg19254269	ENSG00000231467
cg20192259	ENSG00000261787
cg01827197	ENSG00000229711
cg11346960	ENSG00000229988
cg18299860	ENSG00000262810
cg25380126	ENSG00000256137
cg23574427	ENSG00000145386
cg01869606	ENSG00000222574
cg01874842	ENSG00000220702
cg24701882	ENSG00000220702
cg01880484	ENSG00000240754
cg14130062	ENSG00000240754
cg25537448	ENSG00000226791
cg21845080	ENSG00000273331
cg21845080	ENSG00000145107
cg04266607	ENSG00000153814
cg06575031	ENSG00000153814
cg17445690	ENSG00000153814
cg20622087	ENSG00000153814
cg27102995	ENSG00000153814
cg07255909	ENSG00000070950
cg01884997	ENSG00000261024
cg02143791	ENSG00000261024
cg11827131	ENSG00000261024
cg01891925	ENSG00000174808
cg15302177	ENSG00000174808
cg14332120	ENSG00000104324
cg01905058	ENSG00000201794
cg02291032	ENSG00000201794
cg13998892	ENSG00000201794
cg25394197	ENSG00000201794
cg07946633	ENSG00000142611
cg24017800	ENSG00000230647
cg09835575	ENSG00000243961
cg09835575	ENSG00000132623
cg01920890	ENSG00000252704
cg01925508	ENSG00000197142
cg11079635	ENSG00000197142
cg14930775	ENSG00000197142
cg20707765	ENSG00000197142
cg09160955	ENSG00000207703
cg23176340	ENSG00000207703
cg23511239	ENSG00000254281
cg08890883	ENSG00000269680
cg10738385	ENSG00000132702
cg23949901	ENSG00000132702
cg27312255	ENSG00000132702
cg10251217	ENSG00000198650
cg27425110	ENSG00000261816
cg25105745	ENSG00000207709
cg02762689	ENSG00000112599
cg04671739	ENSG00000146926
cg12226632	ENSG00000252545
cg19703181	ENSG00000200737
cg17170216	ENSG00000115216
cg12462916	ENSG00000196660
cg09073799	ENSG00000222521
cg25961432	ENSG00000169393
cg23759926	ENSG00000129170
cg01980568	ENSG00000259582
cg12646276	ENSG00000259582
cg01983105	ENSG00000109320
cg01989084	ENSG00000164983
cg01990668	ENSG00000233574
cg20443656	ENSG00000233574
cg14076451	ENSG00000230960
cg11611960	ENSG00000225537
cg25733268	ENSG00000225537
cg06491240	ENSG00000106331
cg05213654	ENSG00000105428
cg19853030	ENSG00000232258
cg27050316	ENSG00000242428
cg06165706	ENSG00000208001
cg06165706	ENSG00000207569
cg10407055	ENSG00000229779
cg02023548	ENSG00000172938
cg03073487	ENSG00000251244
cg12695537	ENSG00000251244
cg02030275	ENSG00000228156
cg25764700	ENSG00000228156
cg03744407	ENSG00000257283
cg03744407	ENSG00000271382
cg10858687	ENSG00000174370
cg15675603	ENSG00000259656
cg27175191	ENSG00000114487
cg24189328	ENSG00000159640
cg06267324	ENSG00000224997
cg22578230	ENSG00000230565
cg22657044	ENSG00000124226
cg24286764	ENSG00000229531
cg10689784	ENSG00000159899
cg17426373	ENSG00000159899
cg17240070	ENSG00000198700
cg02361878	ENSG00000162761
cg15654025	ENSG00000162761
cg22937563	ENSG00000162761
cg22592705	ENSG00000255021
cg20231343	ENSG00000261833
cg02065676	ENSG00000237477
cg18661689	ENSG00000237477
cg11601375	ENSG00000185479
cg02071172	ENSG00000244564
cg19630681	ENSG00000244564
cg14791081	ENSG00000155755
cg07126559	ENSG00000102683
cg18542735	ENSG00000243491
cg02075586	ENSG00000250885
cg18675049	ENSG00000188909
cg18213363	ENSG00000228226
cg07133741	ENSG00000124091
cg03423676	ENSG00000236524
cg21450380	ENSG00000232084
cg02103822	ENSG00000143140
cg04644249	ENSG00000262664
cg07667591	ENSG00000262664
cg11509849	ENSG00000262664
cg26881493	ENSG00000257762
cg13344385	ENSG00000170442
cg17753124	ENSG00000160888
cg02120470	ENSG00000172410
cg07705908	ENSG00000124664
cg15063443	ENSG00000196260
cg15063443	ENSG00000252761
cg02130905	ENSG00000015592
cg15446333	ENSG00000224844
cg02144038	ENSG00000238316
cg02149136	ENSG00000254783
cg12011977	ENSG00000203805
cg02159303	ENSG00000235626
cg02159303	ENSG00000211510
cg13206017	ENSG00000157005
cg18970150	ENSG00000064199
cg25416030	ENSG00000255357
cg07433905	ENSG00000167711
cg02175213	ENSG00000257336
cg02178401	ENSG00000252460
cg11808695	ENSG00000256750
cg15560745	ENSG00000169327
cg08222053	ENSG00000135437
cg02192541	ENSG00000244158
cg02192987	ENSG00000258994
cg16809138	ENSG00000229330
cg19008692	ENSG00000229330
cg04103198	ENSG00000260861
cg04103198	ENSG00000101307
cg02206373	ENSG00000227646
cg06489385	ENSG00000227646
cg02210811	ENSG00000255618
cg05413991	ENSG00000255618
cg10019018	ENSG00000255618
cg05752048	ENSG00000257605
cg15531443	ENSG00000184811
cg27186250	ENSG00000184811
cg14622443	ENSG00000265000
cg02219878	ENSG00000175182
cg04321470	ENSG00000259544
cg07264937	ENSG00000221042
cg24593524	ENSG00000221042
cg02238268	ENSG00000232455
cg26098386	ENSG00000232455
cg22174295	ENSG00000235271
cg02243386	ENSG00000168334
cg22155952	ENSG00000168334
cg02243630	ENSG00000121210
cg21908828	ENSG00000121210
cg24101203	ENSG00000178999
cg02247405	ENSG00000254622
cg24467428	ENSG00000254622
cg11233105	ENSG00000233854
cg06149863	ENSG00000104093
cg02250948	ENSG00000259061
cg10793371	ENSG00000182326
cg05162255	ENSG00000260650
cg02258112	ENSG00000214686
cg02259384	ENSG00000168306
cg23537956	ENSG00000088782
cg02266344	ENSG00000207180
cg02273079	ENSG00000244321
cg04394972	ENSG00000201604
cg07472806	ENSG00000271417
cg04607323	ENSG00000229299
cg06714901	ENSG00000173093
cg02285386	ENSG00000100284
cg14983728	ENSG00000100284
cg12398777	ENSG00000246430
cg21123519	ENSG00000259038
cg09072212	ENSG00000185982
cg03245497	ENSG00000168769
cg10819199	ENSG00000168769
cg13884907	ENSG00000082497
cg02927859	ENSG00000009765
cg08008475	ENSG00000201242
cg23674573	ENSG00000201242
cg20983854	ENSG00000177494
cg02316713	ENSG00000160179
cg25351003	ENSG00000238033
cg12434795	ENSG00000238195
cg02486893	ENSG00000253163
cg08183934	ENSG00000253163
cg09184940	ENSG00000253163
cg22538044	ENSG00000253163
cg15027564	ENSG00000211670
cg18892446	ENSG00000171617
cg02332073	ENSG00000213265
cg07729842	ENSG00000111328
cg02339542	ENSG00000205057
cg12084897	ENSG00000226571
cg04257752	ENSG00000205439
cg16009085	ENSG00000006652
cg21592059	ENSG00000253302
cg22927150	ENSG00000169692
cg20275231	ENSG00000100395
cg26987699	ENSG00000264012
cg12121618	ENSG00000226426
cg21889848	ENSG00000226426
cg22792735	ENSG00000168646
cg06597610	ENSG00000238670
cg08401021	ENSG00000116741
cg02375576	ENSG00000256458
cg13349425	ENSG00000251380
cg02399167	ENSG00000248939
cg05653697	ENSG00000233405
cg17400577	ENSG00000211588
cg08520005	ENSG00000254932
cg02408311	ENSG00000242180
cg07568203	ENSG00000242180
cg02409826	ENSG00000167183
cg04511702	ENSG00000167183
cg05099221	ENSG00000167183
cg22873344	ENSG00000167183
cg02414840	ENSG00000261184
cg05706661	ENSG00000261184
cg05275605	ENSG00000183535
cg09580881	ENSG00000229334
cg04654964	ENSG00000188015
cg06615154	ENSG00000188015
cg02421946	ENSG00000259008
cg15818547	ENSG00000103995
cg23683507	ENSG00000249128
cg02432086	ENSG00000238759
cg09263118	ENSG00000205517
cg06158035	ENSG00000083720
cg04298323	ENSG00000095464
cg08094473	ENSG00000251270
cg10609809	ENSG00000112818
cg17256250	ENSG00000221989
cg02457108	ENSG00000202063
cg05879289	ENSG00000234306
cg17597406	ENSG00000234306
cg09551152	ENSG00000231073
cg26260070	ENSG00000163793
cg18977724	ENSG00000256149
cg14427233	ENSG00000232028
cg02473736	ENSG00000056972
cg19602485	ENSG00000233008
cg02485345	ENSG00000162461
cg13168555	ENSG00000108839
cg13168555	ENSG00000262089
cg03677126	ENSG00000264233
cg24929734	ENSG00000206962
cg02531951	ENSG00000213714
cg12383788	ENSG00000162552
cg14114835	ENSG00000225656
cg02550218	ENSG00000113356
cg21546522	ENSG00000231768
cg02555341	ENSG00000111261
cg06190752	ENSG00000223975
cg14328406	ENSG00000223975
cg06252651	ENSG00000241792
cg02565147	ENSG00000182150
cg11711880	ENSG00000225783
cg11711880	ENSG00000226912
cg19504616	ENSG00000238450
cg11423094	ENSG00000131043
cg23051174	ENSG00000104760
cg09232225	ENSG00000172824
cg25525704	ENSG00000172824
cg26762050	ENSG00000172824
cg12367971	ENSG00000187766
cg17778867	ENSG00000187766
cg02581850	ENSG00000254084
cg02584791	ENSG00000187676
cg02585440	ENSG00000255171
cg14438189	ENSG00000232324
cg21625631	ENSG00000186591
cg02598071	ENSG00000151690
cg11824509	ENSG00000133678
cg27629114	ENSG00000154845
cg11590602	ENSG00000253664
cg14622443	ENSG00000173838
cg02618323	ENSG00000229321
cg02619699	ENSG00000235035
cg14466589	ENSG00000235035
cg23055682	ENSG00000221843
cg23497527	ENSG00000200822
cg10428517	ENSG00000222391
cg02632542	ENSG00000246731
cg03790170	ENSG00000227459
cg06360834	ENSG00000227459
cg02634507	ENSG00000170803
cg02635662	ENSG00000225572
cg13127478	ENSG00000242568
cg02639750	ENSG00000138944
cg04097604	ENSG00000100528
cg17272280	ENSG00000228391
cg02656346	ENSG00000248709
cg09437286	ENSG00000103522
cg02658218	ENSG00000248924
cg21052656	ENSG00000110711
cg21747271	ENSG00000110711
cg08930147	ENSG00000204278
cg08783928	ENSG00000263620
cg02691523	ENSG00000225333
cg08844463	ENSG00000225333
cg14866339	ENSG00000199088
cg02695343	ENSG00000089692
cg10500147	ENSG00000089692
cg19130626	ENSG00000256237
cg19801883	ENSG00000256237
cg23126099	ENSG00000170745
cg23531340	ENSG00000170745
cg15971114	ENSG00000260814
cg02720346	ENSG00000232537
cg10682302	ENSG00000073861
cg02973012	ENSG00000222111
cg24188437	ENSG00000174339
cg11132821	ENSG00000226330
cg07151462	ENSG00000232555
cg11599121	ENSG00000177108
cg13082121	ENSG00000248576
cg25684142	ENSG00000033867
cg25684142	ENSG00000230807
cg02746232	ENSG00000065559
cg02754950	ENSG00000223951
cg26681123	ENSG00000198569
cg03692973	ENSG00000180697
cg03239523	ENSG00000235947
cg27472156	ENSG00000235947
cg02802372	ENSG00000258985
cg12006434	ENSG00000224675
cg02817680	ENSG00000201044
cg23594693	ENSG00000112561
cg02825728	ENSG00000156282
cg02828687	ENSG00000235890
cg06070592	ENSG00000235890
cg15364874	ENSG00000235890
cg16020279	ENSG00000235890
cg22071811	ENSG00000235890
cg02847074	ENSG00000221386
cg02853470	ENSG00000217181
cg02854449	ENSG00000235335
cg03789498	ENSG00000182912
cg25517707	ENSG00000182912
cg15646032	ENSG00000254607
cg18596382	ENSG00000255774
cg18768872	ENSG00000260065
cg02876297	ENSG00000079616
cg23537275	ENSG00000261078
cg11478495	ENSG00000207813
cg02889413	ENSG00000254438
cg16259904	ENSG00000165752
cg22635737	ENSG00000259285
cg17197481	ENSG00000087263
cg02907102	ENSG00000221259
cg23842298	ENSG00000159363
cg02920396	ENSG00000172935
cg05771342	ENSG00000172935
cg21936959	ENSG00000172935
cg04262860	ENSG00000247844
cg09934692	ENSG00000261586
cg24144243	ENSG00000260681
cg20817055	ENSG00000201240
cg09738574	ENSG00000168918
cg25010585	ENSG00000253428
cg26902336	ENSG00000111344
cg07694982	ENSG00000086570
cg10660599	ENSG00000086570
cg26246049	ENSG00000228800
cg20603543	ENSG00000171217
cg19812944	ENSG00000188191
cg02946364	ENSG00000259049
cg02950892	ENSG00000165887
cg19766363	ENSG00000202191
cg11364125	ENSG00000223138
cg15393909	ENSG00000174500
cg02967393	ENSG00000269811
cg15752927	ENSG00000249590
cg13625614	ENSG00000150967
cg17047109	ENSG00000254836
cg02976927	ENSG00000163702
cg19651435	ENSG00000239605
cg02978395	ENSG00000236897
cg12730802	ENSG00000100362
cg16840369	ENSG00000100362
cg23032799	ENSG00000255007
cg25165608	ENSG00000255007
cg24816866	ENSG00000185345
cg03567838	ENSG00000258728
cg20359565	ENSG00000252039
cg23586959	ENSG00000233354
cg12174465	ENSG00000183172
cg11445412	ENSG00000128383
cg03984502	ENSG00000143365
cg12670990	ENSG00000224911
cg03011134	ENSG00000221321
cg20754348	ENSG00000185551
cg09502321	ENSG00000204754
cg06960881	ENSG00000109099
cg08815822	ENSG00000109099
cg06371478	ENSG00000166589
cg09508962	ENSG00000249017
cg03023257	ENSG00000254497
cg09590286	ENSG00000254497
cg12406492	ENSG00000254497
cg15432696	ENSG00000254497
cg22400280	ENSG00000254497
cg03025044	ENSG00000232626
cg21983491	ENSG00000268649
cg21983491	ENSG00000216031
cg15429943	ENSG00000237377
cg25023616	ENSG00000237377
cg17933300	ENSG00000153130
cg26565807	ENSG00000116918
cg26565807	ENSG00000270106
cg03571371	ENSG00000211657
cg06711103	ENSG00000181001
cg10440696	ENSG00000181001
cg13312327	ENSG00000256659
cg03262246	ENSG00000237190
cg03071000	ENSG00000260454
cg14600644	ENSG00000260454
cg09346159	ENSG00000255689
cg19959041	ENSG00000255689
cg11605336	ENSG00000103534
cg21800306	ENSG00000103534
cg03489712	ENSG00000159840
cg03101058	ENSG00000187959
cg05886720	ENSG00000187959
cg08813944	ENSG00000187959
cg18201569	ENSG00000187959
cg18911972	ENSG00000187959
cg03101936	ENSG00000259940
cg20000016	ENSG00000259940
cg03107551	ENSG00000174473
cg03110772	ENSG00000198691
cg18773993	ENSG00000198691
cg20746830	ENSG00000198691
cg05762744	ENSG00000212344
cg23138110	ENSG00000212344
cg10106199	ENSG00000230649
cg25995854	ENSG00000233085
cg03892034	ENSG00000258096
cg03136659	ENSG00000214140
cg03162478	ENSG00000229628
cg16377880	ENSG00000186529
cg05680541	ENSG00000257953
cg03180819	ENSG00000153253
cg06771890	ENSG00000221221
cg03192996	ENSG00000252672
cg24363186	ENSG00000252672
cg27177709	ENSG00000140379
cg08920745	ENSG00000164761
cg19057655	ENSG00000233835
cg08852951	ENSG00000101280
cg03238715	ENSG00000102886
cg05329317	ENSG00000102886
cg03249863	ENSG00000139266
cg15704155	ENSG00000150873
cg16360909	ENSG00000240685
cg03261067	ENSG00000254649
cg03277153	ENSG00000227136
cg06175907	ENSG00000227136
cg10972184	ENSG00000227136
cg03283694	ENSG00000161640
cg04543034	ENSG00000197430
cg06825166	ENSG00000197430
cg06047071	ENSG00000173852
cg16450838	ENSG00000091409
cg03939424	ENSG00000237937
cg08308942	ENSG00000237937
cg10128660	ENSG00000237937
cg11048928	ENSG00000127412
cg22762189	ENSG00000151379
cg26604968	ENSG00000168118
cg18950540	ENSG00000225956
cg16702024	ENSG00000245522
cg03312268	ENSG00000225303
cg19336496	ENSG00000225303
cg24407204	ENSG00000182645
cg13756369	ENSG00000224885
cg22068512	ENSG00000136574
cg17346320	ENSG00000258554
cg22575467	ENSG00000258554
cg03330872	ENSG00000151834
cg12521225	ENSG00000151834
cg23127849	ENSG00000151834
cg24694665	ENSG00000243122
cg03749527	ENSG00000255772
cg10575842	ENSG00000256612
cg03344879	ENSG00000238904
cg18152513	ENSG00000238904
cg03347163	ENSG00000256884
cg04772328	ENSG00000144362
cg04772328	ENSG00000213160
cg10322735	ENSG00000248197
cg14695294	ENSG00000248197
cg17140352	ENSG00000221123
cg14422959	ENSG00000261316
cg03366285	ENSG00000186628
cg15227682	ENSG00000141736
cg09985192	ENSG00000151320
cg10732087	ENSG00000151320
cg16235995	ENSG00000151320
cg27547947	ENSG00000151320
cg03406583	ENSG00000250592
cg22451926	ENSG00000249601
cg21821674	ENSG00000237938
cg22557777	ENSG00000255186
cg22171758	ENSG00000260492
cg11697712	ENSG00000077097
cg11697712	ENSG00000264219
cg10991836	ENSG00000156049
cg03457472	ENSG00000146555
cg08568146	ENSG00000159335
cg12885654	ENSG00000200525
cg03896305	ENSG00000260983
cg03477775	ENSG00000160917
cg11623855	ENSG00000110427
cg04699199	ENSG00000180138
cg10343391	ENSG00000180138
cg19829600	ENSG00000170777
cg03490014	ENSG00000211798
cg19224357	ENSG00000211798
cg03495944	ENSG00000221402
cg03502353	ENSG00000052841
cg11814836	ENSG00000157884
cg11053763	ENSG00000251187
cg17726211	ENSG00000251187
cg24585963	ENSG00000251788
cg03531317	ENSG00000237320
cg03533072	ENSG00000226487
cg21748088	ENSG00000226487
cg22946767	ENSG00000226487
cg26204978	ENSG00000226487
cg03535049	ENSG00000205441
cg03535831	ENSG00000205441
cg11698180	ENSG00000205441
cg03535049	ENSG00000256212
cg03535831	ENSG00000256212
cg11698180	ENSG00000256212
cg14002258	ENSG00000212221
cg23791076	ENSG00000212221
cg06657409	ENSG00000197901
cg11855821	ENSG00000145681
cg03546240	ENSG00000251081
cg10271422	ENSG00000230794
cg13254269	ENSG00000174437
cg18447962	ENSG00000174437
cg16791250	ENSG00000180818
cg16898193	ENSG00000180818
cg20558272	ENSG00000226433
cg20687121	ENSG00000226433
cg03564705	ENSG00000210678
cg20647744	ENSG00000210678
cg03573788	ENSG00000272784
cg03575602	ENSG00000183049
cg15605600	ENSG00000152804
cg09621460	ENSG00000099834
cg14681958	ENSG00000099834
cg24980415	ENSG00000099834
cg25541958	ENSG00000036448
cg10916406	ENSG00000202273
cg19561129	ENSG00000202273
cg25262273	ENSG00000232363
cg07645864	ENSG00000223082
cg03603018	ENSG00000261025
cg03604278	ENSG00000187288
cg10314750	ENSG00000187288
cg21538631	ENSG00000116171
cg13262366	ENSG00000223843
cg03638886	ENSG00000255733
cg27234518	ENSG00000008256
cg09031823	ENSG00000207746
cg06032302	ENSG00000238160
cg13948857	ENSG00000238160
cg13166942	ENSG00000199015
cg14906110	ENSG00000199015
cg03680238	ENSG00000254772
cg13968390	ENSG00000198203
cg05186455	ENSG00000188488
cg03685286	ENSG00000256357
cg23125226	ENSG00000256357
cg14158968	ENSG00000255462
cg10865515	ENSG00000105889
cg03697143	ENSG00000207577
cg19702271	ENSG00000146070
cg15589042	ENSG00000182327
cg03710487	ENSG00000146385
cg06002504	ENSG00000235665
cg03724702	ENSG00000252412
cg17226651	ENSG00000252412
cg03731898	ENSG00000144410
cg12665508	ENSG00000144410
cg15669022	ENSG00000224771
cg03741388	ENSG00000253005
cg20957428	ENSG00000110245
cg07813254	ENSG00000183114
cg15102429	ENSG00000229414
cg18156486	ENSG00000229414
cg03757805	ENSG00000255874
cg24067325	ENSG00000250668
cg03772325	ENSG00000258104
cg03799395	ENSG00000250282
cg25128801	ENSG00000256166
cg16983541	ENSG00000023330
cg21152508	ENSG00000252993
cg03841973	ENSG00000186163
cg20466064	ENSG00000163605
cg22807516	ENSG00000163605
cg07119517	ENSG00000233945
cg08417719	ENSG00000181499
cg14841965	ENSG00000181499
cg08366055	ENSG00000203527
cg03882211	ENSG00000212071
cg13097082	ENSG00000212071
cg03946012	ENSG00000181938
cg11751848	ENSG00000181938
cg03886579	ENSG00000122718
cg03895317	ENSG00000237286
cg03895540	ENSG00000180988
cg06579142	ENSG00000180988
cg03895985	ENSG00000271952
cg03900282	ENSG00000249474
cg03907847	ENSG00000247381
cg26846864	ENSG00000103313
cg03922814	ENSG00000264966
cg03943519	ENSG00000239153
cg25943804	ENSG00000239153
cg03945123	ENSG00000259315
cg03951248	ENSG00000223298
cg20835292	ENSG00000223298
cg25378674	ENSG00000223298
cg06845268	ENSG00000198380
cg20866308	ENSG00000260574
cg18536791	ENSG00000250740
cg03965251	ENSG00000237687
cg03973102	ENSG00000199963
cg10691387	ENSG00000184345
cg03984697	ENSG00000257823
cg08906309	ENSG00000198150
cg09207613	ENSG00000188643
cg03998317	ENSG00000231210
cg10320618	ENSG00000231210
cg19196374	ENSG00000231210
cg04003952	ENSG00000234005
cg25863564	ENSG00000253006
cg21467425	ENSG00000251805
cg14125733	ENSG00000199798
cg04018114	ENSG00000200345
cg23849826	ENSG00000137801
cg21066965	ENSG00000100478
cg18009000	ENSG00000099284
cg09587634	ENSG00000173457
cg23760581	ENSG00000173457
cg15796496	ENSG00000220585
cg04064669	ENSG00000215993
cg20713235	ENSG00000145734
cg25133147	ENSG00000257137
cg04654964	ENSG00000196154
cg06615154	ENSG00000196154
cg04079257	ENSG00000235180
cg08475528	ENSG00000146039
cg21627181	ENSG00000146039
cg13073440	ENSG00000247867
cg20983112	ENSG00000247867
cg24123116	ENSG00000224417
cg25751205	ENSG00000224417
cg04086841	ENSG00000187151
cg26682904	ENSG00000187151
cg04100397	ENSG00000144063
cg16783056	ENSG00000238806
cg19351586	ENSG00000238806
cg04124151	ENSG00000224322
cg05152725	ENSG00000224322
cg23764914	ENSG00000224322
cg04127025	ENSG00000261219
cg17244651	ENSG00000198945
cg19540730	ENSG00000203585
cg08072539	ENSG00000180190
cg09263768	ENSG00000231098
cg04138378	ENSG00000208025
cg23762445	ENSG00000207069
cg16831889	ENSG00000140287
cg24004692	ENSG00000177885
cg04189842	ENSG00000259466
cg04204557	ENSG00000243489
cg11220732	ENSG00000243489
cg16516584	ENSG00000181803
cg06200789	ENSG00000187783
cg17428659	ENSG00000187783
cg04232458	ENSG00000168309
cg07818401	ENSG00000168309
cg04233230	ENSG00000173080
cg22863889	ENSG00000173080
cg09939227	ENSG00000253949
cg08753287	ENSG00000234880
cg14986219	ENSG00000234880
cg20442269	ENSG00000234880
cg04243723	ENSG00000201277
cg04250512	ENSG00000160180
cg05098869	ENSG00000160180
cg21970261	ENSG00000160180
cg04252632	ENSG00000235951
cg09563102	ENSG00000184731
cg23574281	ENSG00000184731
cg07042729	ENSG00000166206
cg27306568	ENSG00000200215
cg04282831	ENSG00000232855
cg26880549	ENSG00000197353
cg08755327	ENSG00000175746
cg25138798	ENSG00000261272
cg04335977	ENSG00000223148
cg22787894	ENSG00000223148
cg09789136	ENSG00000174156
cg23646572	ENSG00000174156
cg07990412	ENSG00000260145
cg04346618	ENSG00000251933
cg26358478	ENSG00000251933
cg05624196	ENSG00000189058
cg15231202	ENSG00000189058
cg23720929	ENSG00000189058
cg14052028	ENSG00000253720
cg22081096	ENSG00000154262
cg16025819	ENSG00000114251
cg04398282	ENSG00000035720
cg19256731	ENSG00000198053
cg20357270	ENSG00000198053
cg27635450	ENSG00000198053
cg04401739	ENSG00000224893
cg19211222	ENSG00000154678
cg14123992	ENSG00000130203
cg20051876	ENSG00000130203
cg26153885	ENSG00000159197
cg21348565	ENSG00000196600
cg09689461	ENSG00000232892
cg09485593	ENSG00000103489
cg24474723	ENSG00000137727
cg16634101	ENSG00000111961
cg09189780	ENSG00000155903
cg08425760	ENSG00000177674
cg20421360	ENSG00000133321
cg09764154	ENSG00000095203
cg14221865	ENSG00000106304
cg11679190	ENSG00000260734
cg25717060	ENSG00000016402
cg13777473	ENSG00000258729
cg10770784	ENSG00000183784
cg04499272	ENSG00000200884
cg21099238	ENSG00000200884
cg21465673	ENSG00000200884
cg24611214	ENSG00000200884
cg04501345	ENSG00000113389
cg09739586	ENSG00000250331
cg25562068	ENSG00000211651
cg06307802	ENSG00000227186
cg06307802	ENSG00000234149
cg08210297	ENSG00000163295
cg04523791	ENSG00000251266
cg04523791	ENSG00000251339
cg13504492	ENSG00000250990
cg22992116	ENSG00000258376
cg22992116	ENSG00000252839
cg10919113	ENSG00000261426
cg08541647	ENSG00000202222
cg26979142	ENSG00000227388
cg14888815	ENSG00000202054
cg21757757	ENSG00000163283
cg05949502	ENSG00000168631
cg08711281	ENSG00000168631
cg26881511	ENSG00000253447
cg08934402	ENSG00000259133
cg11668797	ENSG00000259133
cg20794121	ENSG00000259133
cg04595409	ENSG00000260618
cg04597801	ENSG00000229345
cg04604708	ENSG00000237243
cg11182105	ENSG00000251209
cg04615416	ENSG00000248107
cg04631160	ENSG00000235237
cg09805572	ENSG00000250583
cg10722925	ENSG00000235629
cg25096343	ENSG00000235629
cg17011134	ENSG00000229913
cg19269367	ENSG00000261667
cg12493071	ENSG00000249016
cg19947322	ENSG00000249196
cg04748644	ENSG00000236858
cg26306431	ENSG00000236858
cg19530424	ENSG00000260057
cg24538770	ENSG00000232121
cg13111928	ENSG00000119922
cg04794883	ENSG00000166856
cg04809990	ENSG00000125879
cg08234549	ENSG00000249771
cg04813376	ENSG00000255480
cg08081859	ENSG00000253105
cg04864107	ENSG00000221837
cg13066546	ENSG00000221837
cg24640676	ENSG00000221837
cg26460952	ENSG00000259348
cg08934318	ENSG00000239560
cg08934318	ENSG00000171872
cg09777823	ENSG00000250426
cg06384827	ENSG00000254153
cg19996406	ENSG00000254153
cg15946133	ENSG00000156234
cg04893119	ENSG00000137558
cg12555906	ENSG00000253787
cg25201537	ENSG00000201733
cg15683246	ENSG00000231933
cg23032612	ENSG00000133110
cg09687175	ENSG00000136244
cg04937274	ENSG00000238834
cg14838515	ENSG00000250747
cg20310230	ENSG00000238738
cg23022457	ENSG00000140505
cg25235648	ENSG00000140505
cg04981793	ENSG00000241431
cg05749307	ENSG00000241431
cg07944060	ENSG00000171227
cg04994273	ENSG00000205445
cg04996020	ENSG00000091138
cg26791894	ENSG00000091138
cg05024699	ENSG00000250180
cg08128566	ENSG00000250180
cg11644336	ENSG00000221724
cg06865813	ENSG00000227360
cg20496997	ENSG00000227360
cg23997720	ENSG00000227360
cg05069044	ENSG00000241123
cg25937451	ENSG00000241123
cg05077231	ENSG00000102539
cg07447742	ENSG00000102539
cg05079659	ENSG00000253165
cg17257469	ENSG00000222514
cg06275765	ENSG00000230569
cg05102425	ENSG00000103023
cg11751848	ENSG00000103023
cg05104885	ENSG00000257354
cg27418256	ENSG00000243550
cg15130132	ENSG00000231105
cg13857569	ENSG00000207445
cg05126264	ENSG00000171855
cg05131207	ENSG00000201724
cg10017978	ENSG00000201724
cg08507996	ENSG00000136319
cg05134928	ENSG00000249057
cg05136628	ENSG00000260523
cg05847519	ENSG00000260523
cg17532671	ENSG00000260523
cg13528566	ENSG00000257522
cg10429840	ENSG00000207076
cg06882830	ENSG00000245688
cg24527008	ENSG00000245688
cg05154454	ENSG00000204193
cg05168609	ENSG00000215454
cg05987443	ENSG00000215454
cg25004193	ENSG00000260868
cg05194395	ENSG00000215455
cg11440041	ENSG00000215455
cg12307092	ENSG00000215455
cg16418971	ENSG00000215455
cg23795234	ENSG00000215455
cg11313202	ENSG00000135945
cg13726901	ENSG00000172379
cg14611844	ENSG00000172379
cg17865033	ENSG00000172379
cg22180434	ENSG00000172379
cg13726901	ENSG00000259495
cg14611844	ENSG00000259495
cg17865033	ENSG00000259495
cg22180434	ENSG00000259495
cg05208325	ENSG00000226633
cg08583570	ENSG00000226633
cg27071408	ENSG00000226633
cg21825944	ENSG00000221403
cg09995854	ENSG00000136696
cg06947449	ENSG00000229599
cg06137852	ENSG00000165556
cg07151138	ENSG00000165556
cg08640787	ENSG00000231632
cg15989814	ENSG00000231632
cg15581944	ENSG00000149090
cg16731149	ENSG00000261227
cg05239075	ENSG00000255143
cg08783928	ENSG00000220205
cg05258820	ENSG00000216863
cg17774418	ENSG00000216863
cg23123545	ENSG00000216863
cg12170514	ENSG00000253078
cg05262724	ENSG00000214108
cg13624095	ENSG00000261325
cg26925721	ENSG00000260416
cg18156136	ENSG00000236294
cg07440389	ENSG00000258891
cg05297088	ENSG00000258807
cg19217130	ENSG00000163586
cg19910382	ENSG00000163586
cg05304538	ENSG00000263741
cg24759892	ENSG00000263741
cg15291040	ENSG00000258582
cg23907414	ENSG00000258582
cg05307818	ENSG00000243795
cg14557096	ENSG00000239064
cg13808223	ENSG00000141505
cg23613199	ENSG00000021488
cg05343755	ENSG00000139160
cg05346831	ENSG00000207817
cg20206204	ENSG00000207817
cg06565853	ENSG00000259815
cg05352955	ENSG00000140474
cg20801110	ENSG00000140474
cg05355094	ENSG00000217455
cg19766178	ENSG00000217455
cg11213850	ENSG00000255446
cg14922935	ENSG00000237356
cg19776847	ENSG00000237356
cg13926661	ENSG00000124784
cg05408532	ENSG00000232124
cg24426970	ENSG00000232124
cg05421423	ENSG00000224574
cg06021425	ENSG00000224574
cg20344388	ENSG00000224574
cg05428359	ENSG00000232688
cg27618216	ENSG00000237353
cg13312327	ENSG00000256551
cg16432182	ENSG00000118777
cg23118773	ENSG00000118777
cg26353390	ENSG00000232252
cg05850769	ENSG00000140030
cg07486085	ENSG00000237750
cg05465295	ENSG00000252082
cg23113022	ENSG00000156675
cg05475530	ENSG00000241295
cg05475736	ENSG00000236445
cg09083839	ENSG00000236445
cg05483233	ENSG00000165188
cg24792245	ENSG00000095787
cg21931680	ENSG00000116748
cg23523368	ENSG00000116748
cg18348690	ENSG00000197747
cg11154067	ENSG00000259409
cg24250296	ENSG00000095951
cg05553479	ENSG00000253184
cg26049293	ENSG00000253184
cg20284711	ENSG00000251175
cg05583200	ENSG00000221332
cg05595832	ENSG00000225329
cg16314851	ENSG00000225329
cg27607805	ENSG00000168060
cg07328551	ENSG00000207503
cg11402677	ENSG00000232930
cg26750174	ENSG00000112964
cg13468036	ENSG00000143125
cg25165657	ENSG00000143125
cg08534951	ENSG00000253715
cg05720939	ENSG00000256699
cg12590158	ENSG00000252508
cg05687558	ENSG00000250078
cg16154810	ENSG00000100422
cg05701011	ENSG00000212184
cg18313020	ENSG00000212184
cg05702234	ENSG00000213931
cg05702234	ENSG00000167355
cg13350917	ENSG00000259579
cg05707511	ENSG00000249623
cg05709638	ENSG00000258007
cg06976203	ENSG00000258007
cg26460887	ENSG00000258007
cg10155715	ENSG00000223842
cg05730269	ENSG00000019144
cg20340242	ENSG00000115590
cg20547350	ENSG00000252435
cg22868731	ENSG00000252435
cg14619243	ENSG00000238874
cg20127288	ENSG00000238874
cg20547350	ENSG00000238874
cg22868731	ENSG00000238874
cg12593146	ENSG00000256281
cg25753047	ENSG00000256281
cg17455665	ENSG00000232548
cg05758783	ENSG00000135390
cg10859192	ENSG00000135390
cg05761278	ENSG00000251837
cg23451443	ENSG00000034677
cg23451443	ENSG00000253217
cg13494428	ENSG00000053371
cg22429852	ENSG00000182481
cg22495848	ENSG00000224387
cg25678956	ENSG00000224387
cg12457659	ENSG00000224413
cg15317049	ENSG00000224413
cg25439798	ENSG00000224413
cg25504217	ENSG00000224413
cg20339228	ENSG00000263171
cg13959719	ENSG00000252427
cg26056693	ENSG00000218052
cg05807128	ENSG00000225731
cg11333940	ENSG00000225731
cg14707948	ENSG00000167632
cg11910342	ENSG00000221347
cg17829936	ENSG00000135569
cg26762873	ENSG00000183269
cg20312865	ENSG00000140612
cg14947634	ENSG00000023839
cg20707892	ENSG00000223358
cg21740531	ENSG00000230498
cg18982568	ENSG00000189182
cg07818219	ENSG00000114248
cg05931995	ENSG00000143870
cg08128683	ENSG00000143870
cg11850392	ENSG00000143870
cg05933736	ENSG00000041515
cg14396117	ENSG00000041515
cg10205430	ENSG00000175325
cg18442632	ENSG00000175325
cg26532621	ENSG00000175325
cg13711143	ENSG00000261596
cg24041203	ENSG00000080823
cg05980603	ENSG00000252246
cg16406131	ENSG00000178917
cg05988605	ENSG00000168081
cg13077562	ENSG00000168081
cg19391527	ENSG00000168081
cg21477068	ENSG00000216077
cg13297411	ENSG00000188315
cg06030456	ENSG00000239353
cg06039539	ENSG00000261104
cg14953839	ENSG00000261104
cg06040127	ENSG00000271769
cg11401563	ENSG00000188155
cg19821361	ENSG00000188155
[truncated: 949 more rows]

## Sheet: Overlapping with the 901 genes
Differential methylation of G-protein coupled receptor signaling genes in gastrointestinal neuroendocrine tumors
Seyoun Byun, Kajsa E. Affolter, Angela K. Snow, Karen Curtin, Austin R. Cannon, Lisa A. Cannon-Albright, Ramya Thota, Deborah W. Neklason
Suppletmentary Table 2 List of overlaping with the 901 genes differentially methylation with average of methylation β-value
GeneID_(FDR < 0.05 )	GeneID_(FDR < 0.1 )
ENSG00000222895	ENSG00000222895
ENSG00000176177	ENSG00000176177
ENSG00000254290	ENSG00000254290
ENSG00000152207	ENSG00000152207
ENSG00000143632	ENSG00000143632
ENSG00000255311	ENSG00000255311
ENSG00000207387	ENSG00000207387
ENSG00000185264	ENSG00000185264
ENSG00000197982	ENSG00000197982
ENSG00000187908	ENSG00000255206
ENSG00000221988	ENSG00000187908
ENSG00000208009	ENSG00000221988
ENSG00000179142	ENSG00000208009
ENSG00000168582	ENSG00000179142
ENSG00000235029	ENSG00000168582
ENSG00000221748	ENSG00000235029
ENSG00000253930	ENSG00000221748
ENSG00000263793	ENSG00000226808
ENSG00000212382	ENSG00000207266
ENSG00000253979	ENSG00000253930
ENSG00000261671	ENSG00000263793
ENSG00000163673	ENSG00000212382
ENSG00000167701	ENSG00000253979
ENSG00000236981	ENSG00000261671
ENSG00000261534	ENSG00000166368
ENSG00000227160	ENSG00000163673
ENSG00000146143	ENSG00000167701
ENSG00000069712	ENSG00000236981
ENSG00000259763	ENSG00000261534
ENSG00000237179	ENSG00000204300
ENSG00000180210	ENSG00000227160
ENSG00000255599	ENSG00000146143
ENSG00000239559	ENSG00000099260
ENSG00000227509	ENSG00000243959
ENSG00000107447	ENSG00000069712
ENSG00000228162	ENSG00000259763
ENSG00000254060	ENSG00000207229
ENSG00000235795	ENSG00000237179
ENSG00000271820	ENSG00000180210
ENSG00000251448	ENSG00000255599
ENSG00000259737	ENSG00000239559
ENSG00000124302	ENSG00000227509
ENSG00000165471	ENSG00000107447
ENSG00000174429	ENSG00000228162
ENSG00000207863	ENSG00000265847
ENSG00000207046	ENSG00000254060
ENSG00000168702	ENSG00000235795
ENSG00000007402	ENSG00000258487
ENSG00000239117	ENSG00000271820
ENSG00000225334	ENSG00000251448
ENSG00000224132	ENSG00000259737
ENSG00000235710	ENSG00000124302
ENSG00000238808	ENSG00000165471
ENSG00000251720	ENSG00000174429
ENSG00000223136	ENSG00000207863
ENSG00000146378	ENSG00000207046
ENSG00000207587	ENSG00000168702
ENSG00000207761	ENSG00000007402
ENSG00000207762	ENSG00000239117
ENSG00000125903	ENSG00000225334
ENSG00000112053	ENSG00000224132
ENSG00000080166	ENSG00000235710
ENSG00000134193	ENSG00000238808
ENSG00000238063	ENSG00000152672
ENSG00000249102	ENSG00000251720
ENSG00000173627	ENSG00000223136
ENSG00000258861	ENSG00000146378
ENSG00000221560	ENSG00000172324
ENSG00000207743	ENSG00000207587
ENSG00000261489	ENSG00000222076
ENSG00000160182	ENSG00000207761
ENSG00000229649	ENSG00000207762
ENSG00000221628	ENSG00000125903
ENSG00000205359	ENSG00000112053
ENSG00000168679	ENSG00000080166
ENSG00000227352	ENSG00000221077
ENSG00000225417	ENSG00000134193
ENSG00000252292	ENSG00000238063
ENSG00000250891	ENSG00000249102
ENSG00000238402	ENSG00000173627
ENSG00000069018	ENSG00000258861
ENSG00000120693	ENSG00000221560
ENSG00000224792	ENSG00000112299
ENSG00000229972	ENSG00000207743
ENSG00000239169	ENSG00000261489
ENSG00000205884	ENSG00000160182
ENSG00000232010	ENSG00000229649
ENSG00000179456	ENSG00000221628
ENSG00000249129	ENSG00000205359
ENSG00000115310	ENSG00000168679
ENSG00000261845	ENSG00000227352
ENSG00000213213	ENSG00000236570
ENSG00000167230	ENSG00000225417
ENSG00000212082	ENSG00000106341
ENSG00000252770	ENSG00000252292
ENSG00000164451	ENSG00000250891
ENSG00000199466	ENSG00000238402
ENSG00000249306	ENSG00000069018
ENSG00000164325	ENSG00000120693
ENSG00000242324	ENSG00000238999
ENSG00000259104	ENSG00000224792
ENSG00000231666	ENSG00000229972
ENSG00000260019	ENSG00000239169
ENSG00000204148	ENSG00000205884
ENSG00000232788	ENSG00000232010
ENSG00000248624	ENSG00000179456
ENSG00000221995	ENSG00000249129
ENSG00000196539	ENSG00000115310
ENSG00000239056	ENSG00000261845
ENSG00000222636	ENSG00000213213
ENSG00000152591	ENSG00000167230
ENSG00000207776	ENSG00000212082
ENSG00000266358	ENSG00000252770
ENSG00000205882	ENSG00000212475
ENSG00000249460	ENSG00000235904
ENSG00000231418	ENSG00000164451
ENSG00000222386	ENSG00000199466
ENSG00000224282	ENSG00000249306
ENSG00000238864	ENSG00000164325
ENSG00000228334	ENSG00000124835
ENSG00000223126	ENSG00000242324
ENSG00000259082	ENSG00000259104
ENSG00000260545	ENSG00000231666
ENSG00000254008	ENSG00000260019
ENSG00000253753	ENSG00000237326
ENSG00000234860	ENSG00000204148
ENSG00000252062	ENSG00000236940
ENSG00000206801	ENSG00000232788
ENSG00000180909	ENSG00000248624
ENSG00000221614	ENSG00000221995
ENSG00000241354	ENSG00000196539
ENSG00000105176	ENSG00000230599
ENSG00000227958	ENSG00000239056
ENSG00000198358	ENSG00000222636
ENSG00000232655	ENSG00000152591
ENSG00000229988	ENSG00000207776
ENSG00000261024	ENSG00000266358
ENSG00000201794	ENSG00000205882
ENSG00000230647	ENSG00000249460
ENSG00000197142	ENSG00000231418
ENSG00000259582	ENSG00000222386
ENSG00000251244	ENSG00000224282
ENSG00000228156	ENSG00000238864
ENSG00000229531	ENSG00000188263
ENSG00000159899	ENSG00000228334
ENSG00000162761	ENSG00000223126
ENSG00000237477	ENSG00000259082
ENSG00000185479	ENSG00000260545
ENSG00000250885	ENSG00000254008
ENSG00000124091	ENSG00000214548
ENSG00000224844	ENSG00000253753
ENSG00000254783	ENSG00000234860
ENSG00000157005	ENSG00000252062
ENSG00000255357	ENSG00000206801
ENSG00000167711	ENSG00000180909
ENSG00000257336	ENSG00000211752
ENSG00000252460	ENSG00000221614
ENSG00000256750	ENSG00000241354
ENSG00000244158	ENSG00000105176
ENSG00000255618	ENSG00000227958
ENSG00000259544	ENSG00000198358
ENSG00000221042	ENSG00000232655
ENSG00000259061	ENSG00000113361
ENSG00000168306	ENSG00000203314
ENSG00000201604	ENSG00000229988
ENSG00000185982	ENSG00000237896
ENSG00000253163	ENSG00000261024
ENSG00000226426	ENSG00000259166
ENSG00000254932	ENSG00000201794
ENSG00000242180	ENSG00000230647
ENSG00000167183	ENSG00000197142
ENSG00000261184	ENSG00000259582
ENSG00000183535	ENSG00000176787
ENSG00000259008	ENSG00000251244
ENSG00000249128	ENSG00000216112
ENSG00000238759	ENSG00000228156
ENSG00000221989	ENSG00000229531
ENSG00000231073	ENSG00000159899
ENSG00000206962	ENSG00000162761
ENSG00000213714	ENSG00000237477
ENSG00000113356	ENSG00000185479
ENSG00000187766	ENSG00000250885
ENSG00000255171	ENSG00000124091
ENSG00000138944	ENSG00000257517
ENSG00000228391	ENSG00000224844
ENSG00000248709	ENSG00000254783
ENSG00000225333	ENSG00000157005
ENSG00000232537	ENSG00000255357
ENSG00000248576	ENSG00000167711
ENSG00000223951	ENSG00000257336
ENSG00000258985	ENSG00000252460
ENSG00000235890	ENSG00000256750
ENSG00000217181	ENSG00000244158
ENSG00000182912	ENSG00000255618
ENSG00000261078	ENSG00000263726
ENSG00000221259	ENSG00000214797
ENSG00000201240	ENSG00000259544
ENSG00000228800	ENSG00000221042
ENSG00000259049	ENSG00000259061
ENSG00000269811	ENSG00000168306
ENSG00000254836	ENSG00000201604
ENSG00000236897	ENSG00000185982
ENSG00000100362	ENSG00000202334
ENSG00000255007	ENSG00000253163
ENSG00000252039	ENSG00000204983
ENSG00000109099	ENSG00000226426
ENSG00000249017	ENSG00000253877
ENSG00000254497	ENSG00000242370
ENSG00000268649	ENSG00000254932
ENSG00000216031	ENSG00000242180
ENSG00000237377	ENSG00000167183
ENSG00000181001	ENSG00000261184
ENSG00000260454	ENSG00000183535
ENSG00000187959	ENSG00000259008
ENSG00000259940	ENSG00000249128
ENSG00000221221	ENSG00000238759
ENSG00000252672	ENSG00000221989
ENSG00000237937	ENSG00000199786
ENSG00000127412	ENSG00000231073
ENSG00000225956	ENSG00000206962
ENSG00000225303	ENSG00000213714
ENSG00000136574	ENSG00000113356
ENSG00000151834	ENSG00000187766
ENSG00000238904	ENSG00000255171
ENSG00000248197	ENSG00000227485
ENSG00000221123	ENSG00000138944
ENSG00000151320	ENSG00000228391
ENSG00000260492	ENSG00000248709
ENSG00000221402	ENSG00000212384
ENSG00000251187	ENSG00000225333
ENSG00000237320	ENSG00000232537
ENSG00000226487	ENSG00000248576
ENSG00000205441	ENSG00000223951
ENSG00000256212	ENSG00000143369
ENSG00000251081	ENSG00000258985
ENSG00000230794	ENSG00000235890
ENSG00000226433	ENSG00000109846
ENSG00000210678	ENSG00000217181
ENSG00000272784	ENSG00000182912
ENSG00000099834	ENSG00000261078
ENSG00000202273	ENSG00000110077
ENSG00000199015	ENSG00000221259
ENSG00000256357	ENSG00000201240
ENSG00000105889	ENSG00000223609
ENSG00000235665	ENSG00000228800
ENSG00000250668	ENSG00000259049
ENSG00000258104	ENSG00000207649
ENSG00000186163	ENSG00000269811
ENSG00000181499	ENSG00000254836
ENSG00000203527	ENSG00000236897
ENSG00000212071	ENSG00000100362
ENSG00000122718	ENSG00000255007
ENSG00000271952	ENSG00000252039
ENSG00000249474	ENSG00000268119
ENSG00000239153	ENSG00000109099
ENSG00000223298	ENSG00000179407
ENSG00000250740	ENSG00000249017
ENSG00000184345	ENSG00000254497
ENSG00000198150	ENSG00000268649
ENSG00000231210	ENSG00000216031
ENSG00000234005	ENSG00000237377
ENSG00000253006	ENSG00000181001
ENSG00000199798	ENSG00000260454
ENSG00000146039	ENSG00000187959
ENSG00000224417	ENSG00000259940
ENSG00000187151	ENSG00000251835
ENSG00000238806	ENSG00000221221
ENSG00000208025	ENSG00000252672
ENSG00000207069	ENSG00000237937
ENSG00000259466	ENSG00000127412
ENSG00000173080	ENSG00000225956
ENSG00000234880	ENSG00000225303
ENSG00000235951	ENSG00000136574
ENSG00000166206	ENSG00000151834
ENSG00000200215	ENSG00000238904
ENSG00000232855	ENSG00000248197
ENSG00000175746	ENSG00000221123
ENSG00000261272	ENSG00000151320
ENSG00000223148	ENSG00000229312
ENSG00000251933	ENSG00000260492
ENSG00000198053	ENSG00000221402
ENSG00000224893	ENSG00000251187
ENSG00000106304	ENSG00000237320
ENSG00000183784	ENSG00000226487
ENSG00000200884	ENSG00000205441
ENSG00000113389	ENSG00000256212
ENSG00000250331	ENSG00000200024
ENSG00000168631	ENSG00000251081
ENSG00000259133	ENSG00000230794
ENSG00000260618	ENSG00000226433
ENSG00000237243	ENSG00000210678
ENSG00000250583	ENSG00000154133
ENSG00000235629	ENSG00000272784
ENSG00000249016	ENSG00000099834
ENSG00000249196	ENSG00000202273
ENSG00000255480	ENSG00000199015
ENSG00000221837	ENSG00000256357
ENSG00000231933	ENSG00000105889
ENSG00000136244	ENSG00000235665
ENSG00000241431	ENSG00000250668
ENSG00000205445	ENSG00000258104
ENSG00000241123	ENSG00000186163
ENSG00000253165	ENSG00000181499
ENSG00000201724	ENSG00000203527
ENSG00000249057	ENSG00000212071
ENSG00000260523	ENSG00000122718
ENSG00000204193	ENSG00000196329
ENSG00000215454	ENSG00000271952
ENSG00000215455	ENSG00000249474
ENSG00000135945	ENSG00000239153
ENSG00000226633	ENSG00000223298
ENSG00000229599	ENSG00000250740
ENSG00000165556	ENSG00000170683
ENSG00000231632	ENSG00000184345
ENSG00000149090	ENSG00000198150
ENSG00000253078	ENSG00000231210
ENSG00000239064	ENSG00000234005
ENSG00000141505	ENSG00000253006
ENSG00000217455	ENSG00000199798
ENSG00000255446	ENSG00000268941
ENSG00000232124	ENSG00000253479
ENSG00000224574	ENSG00000146039
ENSG00000237353	ENSG00000224417
ENSG00000232252	ENSG00000187151
ENSG00000237750	ENSG00000255704
ENSG00000236445	ENSG00000238806
ENSG00000165188	ENSG00000208025
ENSG00000116748	ENSG00000259077
ENSG00000253184	ENSG00000207069
ENSG00000221332	ENSG00000259466
ENSG00000225329	ENSG00000174417
ENSG00000207503	ENSG00000173080
ENSG00000232930	ENSG00000234880
ENSG00000256699	ENSG00000235951
ENSG00000212184	ENSG00000166206
ENSG00000258007	ENSG00000200215
ENSG00000238874	ENSG00000251918
ENSG00000256281	ENSG00000232855
ENSG00000232548	ENSG00000175746
ENSG00000224387	ENSG00000261272
ENSG00000224413	ENSG00000223148
ENSG00000135569	ENSG00000251933
ENSG00000183269	ENSG00000198053
ENSG00000230498	ENSG00000224893
ENSG00000168081	ENSG00000106304
ENSG00000261104	ENSG00000183784
ENSG00000188155	ENSG00000200884
ENSG00000258308	ENSG00000113389
ENSG00000258288	ENSG00000250331
ENSG00000258770	ENSG00000168631
ENSG00000182634	ENSG00000259133
ENSG00000167588	ENSG00000260618
ENSG00000227862	ENSG00000237243
ENSG00000204657	ENSG00000225681
ENSG00000254746	ENSG00000250583
ENSG00000264470	ENSG00000235629
ENSG00000235361	ENSG00000249016
ENSG00000201509	ENSG00000249196
ENSG00000213132	ENSG00000255480
ENSG00000199865	ENSG00000221837
ENSG00000260030	ENSG00000231933
ENSG00000255364	ENSG00000136244
ENSG00000238470	ENSG00000201710
ENSG00000218109	ENSG00000241431
ENSG00000180347	ENSG00000205445
ENSG00000252971	ENSG00000241123
ENSG00000252368	ENSG00000253165
ENSG00000181847	ENSG00000201724
ENSG00000228825	ENSG00000249057
ENSG00000227726	ENSG00000260523
ENSG00000162148	ENSG00000204193
ENSG00000252547	ENSG00000215454
ENSG00000205622	ENSG00000124233
ENSG00000187175	ENSG00000215455
ENSG00000250164	ENSG00000135945
ENSG00000259223	ENSG00000226633
ENSG00000258227	ENSG00000220996
ENSG00000120279	ENSG00000237760
ENSG00000252896	ENSG00000229599
ENSG00000271923	ENSG00000165556
ENSG00000200058	ENSG00000231632
ENSG00000256159	ENSG00000149090
ENSG00000221504	ENSG00000253078
ENSG00000202449	ENSG00000205494
ENSG00000231898	ENSG00000239064
ENSG00000146383	ENSG00000141505
ENSG00000225541	ENSG00000217455
ENSG00000197646	ENSG00000255446
ENSG00000207287	ENSG00000235972
ENSG00000200197	ENSG00000232124
ENSG00000236216	ENSG00000224574
ENSG00000186049	ENSG00000237353
ENSG00000230010	ENSG00000232252
ENSG00000116031	ENSG00000237750
ENSG00000265420	ENSG00000252418
ENSG00000254542	ENSG00000236445
ENSG00000212049	ENSG00000165188
ENSG00000255321	ENSG00000116748
ENSG00000251931	ENSG00000253184
ENSG00000261797	ENSG00000221332
ENSG00000259543	ENSG00000225329
ENSG00000260254	ENSG00000207503
ENSG00000253536	ENSG00000232930
ENSG00000270500	ENSG00000184321
ENSG00000260918	ENSG00000256538
ENSG00000116977	ENSG00000256699
ENSG00000239141	ENSG00000212184
ENSG00000225356	ENSG00000258007
ENSG00000167117	ENSG00000238874
ENSG00000221931	ENSG00000256281
ENSG00000205148	ENSG00000269915
ENSG00000258140	ENSG00000232548
ENSG00000199959	ENSG00000224387
ENSG00000271100	ENSG00000224413
ENSG00000221608	ENSG00000135569
ENSG00000157703	ENSG00000183269
ENSG00000238433	ENSG00000230498
ENSG00000213184	ENSG00000167360
ENSG00000265407	ENSG00000168081
ENSG00000260205	ENSG00000238789
ENSG00000249114	ENSG00000261104
ENSG00000256311	ENSG00000188155
ENSG00000199354	ENSG00000258308
ENSG00000258474	ENSG00000258288
ENSG00000175728	ENSG00000258770
ENSG00000237110	ENSG00000182634
ENSG00000121769	ENSG00000167588
ENSG00000254991	ENSG00000227862
ENSG00000260558	ENSG00000259665
ENSG00000255027	ENSG00000204657
ENSG00000233528	ENSG00000254746
ENSG00000162733	ENSG00000264470
ENSG00000264279	ENSG00000171484
ENSG00000266233	ENSG00000235361
ENSG00000128298	ENSG00000201509
ENSG00000184925	ENSG00000213132
ENSG00000139648	ENSG00000199865
ENSG00000134873	ENSG00000260030
ENSG00000197223	ENSG00000255364
ENSG00000249675	ENSG00000238470
ENSG00000223009	ENSG00000229119
ENSG00000127955	ENSG00000218109
ENSG00000206676	ENSG00000180347
ENSG00000225298	ENSG00000252971
ENSG00000214681	ENSG00000252368
ENSG00000261706	ENSG00000181847
ENSG00000230848	ENSG00000228825
ENSG00000212379	ENSG00000227726
ENSG00000254434	ENSG00000162148
ENSG00000104722	ENSG00000252547
ENSG00000253535	ENSG00000205622
ENSG00000259028	ENSG00000187175
ENSG00000232056	ENSG00000250164
ENSG00000222647	ENSG00000259223
ENSG00000249234	ENSG00000214803
ENSG00000234460	ENSG00000258227
ENSG00000248813	ENSG00000120279
ENSG00000196758	ENSG00000252896
ENSG00000229537	ENSG00000271923
ENSG00000237862	ENSG00000200058
ENSG00000236272	ENSG00000256159
ENSG00000207488	ENSG00000221504
ENSG00000212429	ENSG00000202449
ENSG00000183251	ENSG00000223601
ENSG00000197233	ENSG00000231898
ENSG00000228679	ENSG00000146383
ENSG00000205864	ENSG00000225541
ENSG00000252977	ENSG00000225815
ENSG00000212295	ENSG00000241254
ENSG00000160868	ENSG00000197646
ENSG00000235427	ENSG00000207287
ENSG00000224606	ENSG00000200197
ENSG00000261117	ENSG00000236216
ENSG00000252161	ENSG00000259821
ENSG00000235090	ENSG00000186049
ENSG00000145384	ENSG00000230010
ENSG00000252870	ENSG00000260658
ENSG00000259602	ENSG00000116031
ENSG00000255256	ENSG00000265420
ENSG00000258844	ENSG00000222293
ENSG00000248132	ENSG00000254542
ENSG00000233277	ENSG00000212049
ENSG00000259588	ENSG00000255321
ENSG00000256181	ENSG00000251931
ENSG00000143387	ENSG00000261797
ENSG00000228176	ENSG00000259543
ENSG00000268157	ENSG00000260254
ENSG00000216085	ENSG00000253536
ENSG00000163297	ENSG00000270500
ENSG00000105472	ENSG00000260918
ENSG00000230457	ENSG00000116977
ENSG00000262967	ENSG00000239141
ENSG00000252884	ENSG00000225356
ENSG00000236968	ENSG00000167117
ENSG00000187918	ENSG00000257435
ENSG00000222022	ENSG00000221931
ENSG00000199349	ENSG00000205148
ENSG00000253831	ENSG00000258140
ENSG00000259447	ENSG00000199959
ENSG00000230978	ENSG00000229274
ENSG00000187021	ENSG00000271100
ENSG00000234167	ENSG00000221608
ENSG00000229855	ENSG00000157703
ENSG00000222787	ENSG00000238433
ENSG00000265331	ENSG00000213184
ENSG00000199473	ENSG00000265407
ENSG00000236318	ENSG00000260205
ENSG00000269924	ENSG00000249114
ENSG00000100368	ENSG00000248378
ENSG00000232464	ENSG00000256311
ENSG00000199598	ENSG00000199354
ENSG00000235356	ENSG00000258474
ENSG00000265375	ENSG00000175728
ENSG00000175535	ENSG00000237110
ENSG00000258804	ENSG00000121769
ENSG00000231253	ENSG00000254991
ENSG00000259867	ENSG00000260558
ENSG00000251899	ENSG00000255027
ENSG00000134986	ENSG00000233528
ENSG00000262119	ENSG00000162733
ENSG00000256072	ENSG00000264279
ENSG00000235930	ENSG00000266233
ENSG00000212373	ENSG00000128298
ENSG00000184881	ENSG00000205240
ENSG00000201153	ENSG00000184925
ENSG00000254557	ENSG00000139648
ENSG00000259185	ENSG00000134873
ENSG00000027075	ENSG00000197223
ENSG00000251789	ENSG00000249675
ENSG00000213729	ENSG00000223009
ENSG00000252882	ENSG00000127955
ENSG00000259798	ENSG00000235279
ENSG00000260244	ENSG00000216022
ENSG00000202142	ENSG00000206676
ENSG00000272644	ENSG00000225298
ENSG00000176742	ENSG00000214681
ENSG00000238540	ENSG00000261706
ENSG00000200632	ENSG00000230848
ENSG00000073734	ENSG00000212379
ENSG00000179055	ENSG00000254434
ENSG00000230428	ENSG00000104722
ENSG00000223096	ENSG00000253535
ENSG00000235038	ENSG00000252592
ENSG00000271488	ENSG00000259028
ENSG00000112303	ENSG00000232056
ENSG00000224298	ENSG00000222647
ENSG00000202395	ENSG00000249234
ENSG00000250095	ENSG00000234460
ENSG00000251517	ENSG00000248813
ENSG00000164283	ENSG00000196758
ENSG00000113088	ENSG00000254055
ENSG00000177234	ENSG00000229537
ENSG00000257275	ENSG00000250855
ENSG00000258926	ENSG00000199773
ENSG00000133574	ENSG00000251810
ENSG00000164509	ENSG00000237862
ENSG00000201102	ENSG00000236272
ENSG00000253821	ENSG00000207488
ENSG00000226302	ENSG00000221711
ENSG00000248408	ENSG00000212429
ENSG00000272950	ENSG00000183251
ENSG00000252142	ENSG00000197233
ENSG00000124215	ENSG00000228679
ENSG00000258223	ENSG00000205864
ENSG00000252023	ENSG00000252977
ENSG00000267779	ENSG00000225940
ENSG00000267489	ENSG00000212295
ENSG00000228521	ENSG00000160868
ENSG00000168263	ENSG00000235427
ENSG00000206617	ENSG00000224606
ENSG00000176239	ENSG00000261117
ENSG00000236582	ENSG00000252161
ENSG00000228216	ENSG00000223800
ENSG00000233842	ENSG00000235090
ENSG00000120054	ENSG00000176584
ENSG00000182070	ENSG00000145384
ENSG00000249099	ENSG00000233844
ENSG00000221859	ENSG00000252870
ENSG00000203469	ENSG00000259602
ENSG00000255448	ENSG00000255256
ENSG00000184274	ENSG00000161267
ENSG00000163145	ENSG00000258844
ENSG00000250192	ENSG00000248132
ENSG00000222889	ENSG00000233277
ENSG00000233919	ENSG00000259588
ENSG00000237848	ENSG00000256181
ENSG00000250361	ENSG00000271113
ENSG00000170180	ENSG00000143387
ENSG00000236382	ENSG00000228176
ENSG00000200437	ENSG00000268157
ENSG00000257097	ENSG00000226104
ENSG00000249770	ENSG00000216085
ENSG00000222361	ENSG00000259854
ENSG00000134954	ENSG00000163297
ENSG00000253143	ENSG00000212743
ENSG00000239004	ENSG00000105472
ENSG00000150269	ENSG00000230457
ENSG00000180061	ENSG00000262967
ENSG00000201425	ENSG00000252884
ENSG00000255964	ENSG00000236968
ENSG00000183055	ENSG00000187918
ENSG00000269463	ENSG00000222022
ENSG00000253023	ENSG00000100142
ENSG00000252519	ENSG00000199349
ENSG00000233451	ENSG00000253831
ENSG00000257268	ENSG00000259447
ENSG00000238291	ENSG00000230978
ENSG00000201288	ENSG00000187021
ENSG00000259033	ENSG00000238976
ENSG00000222598	ENSG00000234167
ENSG00000255394	ENSG00000229855
ENSG00000225760	ENSG00000222787
ENSG00000204540	ENSG00000250739
ENSG00000248100	ENSG00000226650
ENSG00000236116	ENSG00000265331
ENSG00000230118	ENSG00000199473
ENSG00000252203	ENSG00000236318
ENSG00000265251	ENSG00000223131
ENSG00000264031	ENSG00000269924
ENSG00000268805	ENSG00000100368
ENSG00000256148	ENSG00000232464
ENSG00000216721	ENSG00000199598
ENSG00000228239	ENSG00000235356
ENSG00000240241	ENSG00000258773
ENSG00000263142	ENSG00000265375
ENSG00000253012	ENSG00000238552
ENSG00000232724	ENSG00000175535
ENSG00000206714	ENSG00000258804
ENSG00000229722	ENSG00000231253
ENSG00000223145	ENSG00000259867
ENSG00000230165	ENSG00000251899
ENSG00000229399	ENSG00000134986
ENSG00000242736	ENSG00000231977
ENSG00000223721	ENSG00000262119
ENSG00000251732	ENSG00000256072
ENSG00000236039	ENSG00000235930
ENSG00000249551	ENSG00000212373
ENSG00000233873	ENSG00000184881
ENSG00000201727	ENSG00000201153
ENSG00000227170	ENSG00000254557
ENSG00000207361	ENSG00000249568
ENSG00000201078	ENSG00000259185
ENSG00000163568	ENSG00000027075
ENSG00000265215	ENSG00000251789
ENSG00000154556	ENSG00000213729
ENSG00000255298	ENSG00000222974
ENSG00000226621	ENSG00000252882
ENSG00000252502	ENSG00000259798
ENSG00000211652	ENSG00000260244
ENSG00000222129	ENSG00000202142
ENSG00000213867	ENSG00000272644
ENSG00000079385	ENSG00000176742
ENSG00000230558	ENSG00000238540
ENSG00000259423	ENSG00000200632
ENSG00000264391	ENSG00000073734
ENSG00000248886	ENSG00000179055
ENSG00000222308	ENSG00000230428
ENSG00000265209	ENSG00000223096
ENSG00000267624	ENSG00000235038
ENSG00000232529	ENSG00000271488
ENSG00000250722	ENSG00000112303
ENSG00000253699	ENSG00000258934
ENSG00000260131	ENSG00000224298
ENSG00000225856	ENSG00000202395
ENSG00000268238	ENSG00000250095
ENSG00000253675	ENSG00000170956
ENSG00000221352	ENSG00000251517
ENSG00000237922	ENSG00000164283
ENSG00000256440	ENSG00000113088
ENSG00000201168	ENSG00000136935
ENSG00000237622	ENSG00000177234
ENSG00000170160	ENSG00000257275
ENSG00000269761	ENSG00000253257
ENSG00000249055	ENSG00000258926
	ENSG00000133574
	ENSG00000164509
	ENSG00000261305
	ENSG00000199944
	ENSG00000201102
	ENSG00000253821
	ENSG00000226302
	ENSG00000248408
	ENSG00000272950
	ENSG00000109272
	ENSG00000252142
	ENSG00000124215
	ENSG00000258223
	ENSG00000206782
	ENSG00000252023
	ENSG00000252474
	ENSG00000267779
	ENSG00000267489
	ENSG00000228521
	ENSG00000224429
	ENSG00000168263
	ENSG00000250882
	ENSG00000195024
	ENSG00000206617
	ENSG00000176239
	ENSG00000236582
	ENSG00000228216
	ENSG00000233842
	ENSG00000244171
	ENSG00000120054
	ENSG00000223502
	ENSG00000268432
	ENSG00000182070
	ENSG00000249099
	ENSG00000253110
	ENSG00000221310
	ENSG00000221859
	ENSG00000122257
	ENSG00000203469
	ENSG00000255448
	ENSG00000184274
	ENSG00000163145
	ENSG00000250192
	ENSG00000222889
	ENSG00000233919
	ENSG00000237848
	ENSG00000250361
	ENSG00000170180
	ENSG00000236382
	ENSG00000200437
	ENSG00000257097
	ENSG00000249770
	ENSG00000236795
	ENSG00000222361
	ENSG00000134954
	ENSG00000253143
	ENSG00000239004
	ENSG00000207504
	ENSG00000150269
	ENSG00000180061
	ENSG00000201425
	ENSG00000255964
	ENSG00000183055
	ENSG00000269463
	ENSG00000253023
	ENSG00000252519
	ENSG00000233451
	ENSG00000257268
	ENSG00000238291
	ENSG00000201288
	ENSG00000259033
	ENSG00000199765
	ENSG00000222598
	ENSG00000255394
	ENSG00000225760
	ENSG00000204540
	ENSG00000248100
	ENSG00000213708
	ENSG00000236116
	ENSG00000270097
	ENSG00000166069
	ENSG00000230118
	ENSG00000249924
	ENSG00000252203
	ENSG00000265251
	ENSG00000264031
	ENSG00000268723
	ENSG00000268805
	ENSG00000256148
	ENSG00000216721
	ENSG00000228239
	ENSG00000240241
	ENSG00000273464
	ENSG00000251011
	ENSG00000263142
	ENSG00000253012
	ENSG00000232724
	ENSG00000206714
	ENSG00000163736
	ENSG00000229722
	ENSG00000223145
	ENSG00000230165
	ENSG00000229399
	ENSG00000242736
	ENSG00000223721
	ENSG00000251732
	ENSG00000236039
	ENSG00000249551
	ENSG00000233873
	ENSG00000201727
	ENSG00000224002
	ENSG00000255470
	ENSG00000227170
	ENSG00000257863
	ENSG00000207361
	ENSG00000201078
	ENSG00000163568
	ENSG00000265215
	ENSG00000259079
	ENSG00000154556
	ENSG00000255298
	ENSG00000226621
	ENSG00000252502
	ENSG00000226994
	ENSG00000211652
	ENSG00000222129
	ENSG00000213867
	ENSG00000079385
	ENSG00000230558
	ENSG00000259423
	ENSG00000264391
	ENSG00000248886
	ENSG00000169282
	ENSG00000222308
	ENSG00000217241
	ENSG00000265209
	ENSG00000221660
	ENSG00000267624
	ENSG00000230939
	ENSG00000232529
	ENSG00000199701
	ENSG00000263407
	ENSG00000250722
	ENSG00000266667
	ENSG00000211749
	ENSG00000253699
	ENSG00000260131
	ENSG00000225856
	ENSG00000268238
	ENSG00000253675
	ENSG00000199200
	ENSG00000221352
	ENSG00000237922
	ENSG00000256440
	ENSG00000237767
	ENSG00000201168
	ENSG00000237622
	ENSG00000170160
	ENSG00000269761
	ENSG00000238714
	ENSG00000227462
	ENSG00000249055
	ENSG00000139329
	ENSG00000182718
	ENSG00000242667
